# Supplementary material for: Transcriptomic Analysis of Differentially Expressed Genes During Larval Development of Rapana venosa by Digital Gene Expression Profiling
Source: G3 (Bethesda). 2016 May 18;6(7):2181–93. doi: 10.1534/g3.116.029314 (PMC4938671; doi:10.1534/g3.116.029314)
Supplement: Supplemental Material [file supp_g3.116.029314_FigureS1.zip]

Archive with 11 entries (10 files):
- Figure S1. Volcano plots show the up and down regulation of DEGs in each comparison/
- Figure S1. Volcano plots show the up and down regulation of DEGs in each comparison/C1vsD2.Volcanoplot.png
- Figure S1. Volcano plots show the up and down regulation of DEGs in each comparison/C1vsF3.Volcanoplot.png
- Figure S1. Volcano plots show the up and down regulation of DEGs in each comparison/C1vsJ4.Volcanoplot.png
- Figure S1. Volcano plots show the up and down regulation of DEGs in each comparison/C1vsY5.Volcanoplot.png
- Figure S1. Volcano plots show the up and down regulation of DEGs in each comparison/D2vsF3.Volcanoplot.png
- Figure S1. Volcano plots show the up and down regulation of DEGs in each comparison/D2vsJ4.Volcanoplot.png
- Figure S1. Volcano plots show the up and down regulation of DEGs in each comparison/D2vsY5.Volcanoplot.png
- Figure S1. Volcano plots show the up and down regulation of DEGs in each comparison/F3vsJ4.Volcanoplot.png
- Figure S1. Volcano plots show the up and down regulation of DEGs in each comparison/F3vsY5.Volcanoplot.png
- Figure S1. Volcano plots show the up and down regulation of DEGs in each comparison/J4vsY5.Volcanoplot.png
