# Supplementary material for: Transcriptomic Analysis of Differentially Expressed Genes During Larval Development of Rapana venosa by Digital Gene Expression Profiling
Source: G3 (Bethesda). 2016 May 18;6(7):2181–93. doi: 10.1534/g3.116.029314 (PMC4938671; doi:10.1534/g3.116.029314)
Supplement: Supplemental Material [file supp_g3.116.029314_FigureS2.zip]

Archive with 30 entries (29 files):
- Figure S1. GO enrichment analysis of developmental comparison groups/
- Figure S1. GO enrichment analysis of developmental comparison groups/C1vsD2.DEG_Enriched_GO_classification.pdf
- Figure S1. GO enrichment analysis of developmental comparison groups/C1vsD2_down.DEG_Enriched_GO_classification.pdf
- Figure S1. GO enrichment analysis of developmental comparison groups/C1vsD2_up.DEG_Enriched_GO_classification.pdf
- Figure S1. GO enrichment analysis of developmental comparison groups/C1vsF3.DEG_Enriched_GO_classification.pdf
- Figure S1. GO enrichment analysis of developmental comparison groups/C1vsF3_down.DEG_Enriched_GO_classification.pdf
- Figure S1. GO enrichment analysis of developmental comparison groups/C1vsF3_up.DEG_Enriched_GO_classification.pdf
- Figure S1. GO enrichment analysis of developmental comparison groups/C1vsJ4.DEG_Enriched_GO_classification.pdf
- Figure S1. GO enrichment analysis of developmental comparison groups/C1vsJ4_down.DEG_Enriched_GO_classification.pdf
- Figure S1. GO enrichment analysis of developmental comparison groups/C1vsJ4_up.DEG_Enriched_GO_classification.pdf
- Figure S1. GO enrichment analysis of developmental comparison groups/C1vsY5.DEG_Enriched_GO_classification.pdf
- Figure S1. GO enrichment analysis of developmental comparison groups/C1vsY5_down.DEG_Enriched_GO_classification.pdf
- Figure S1. GO enrichment analysis of developmental comparison groups/C1vsY5_up.DEG_Enriched_GO_classification.pdf
- Figure S1. GO enrichment analysis of developmental comparison groups/D2vsF3.DEG_Enriched_GO_classification.pdf
- Figure S1. GO enrichment analysis of developmental comparison groups/D2vsF3_up.DEG_Enriched_GO_classification.pdf
- Figure S1. GO enrichment analysis of developmental comparison groups/D2vsJ4.DEG_Enriched_GO_classification.pdf
- Figure S1. GO enrichment analysis of developmental comparison groups/D2vsJ4_down.DEG_Enriched_GO_classification.pdf
- Figure S1. GO enrichment analysis of developmental comparison groups/D2vsJ4_up.DEG_Enriched_GO_classification.pdf
- Figure S1. GO enrichment analysis of developmental comparison groups/D2vsY5.DEG_Enriched_GO_classification.pdf
- Figure S1. GO enrichment analysis of developmental comparison groups/D2vsY5_down.DEG_Enriched_GO_classification.pdf
- Figure S1. GO enrichment analysis of developmental comparison groups/D2vsY5_up.DEG_Enriched_GO_classification.pdf
- Figure S1. GO enrichment analysis of developmental comparison groups/F3vsJ4.DEG_Enriched_GO_classification.pdf
- Figure S1. GO enrichment analysis of developmental comparison groups/F3vsJ4_down.DEG_Enriched_GO_classification.pdf
- Figure S1. GO enrichment analysis of developmental comparison groups/F3vsJ4_up.DEG_Enriched_GO_classification.pdf
- Figure S1. GO enrichment analysis of developmental comparison groups/F3vsY5.DEG_Enriched_GO_classification.pdf
- Figure S1. GO enrichment analysis of developmental comparison groups/F3vsY5_down.DEG_Enriched_GO_classification.pdf
- Figure S1. GO enrichment analysis of developmental comparison groups/F3vsY5_up.DEG_Enriched_GO_classification.pdf
- Figure S1. GO enrichment analysis of developmental comparison groups/J4vsY5.DEG_Enriched_GO_classification.pdf
- Figure S1. GO enrichment analysis of developmental comparison groups/J4vsY5_down.DEG_Enriched_GO_classification.pdf
- Figure S1. GO enrichment analysis of developmental comparison groups/J4vsY5_up.DEG_Enriched_GO_classification.pdf
