# Supplementary material for: Transcriptomic Analysis of Differentially Expressed Genes During Larval Development of Rapana venosa by Digital Gene Expression Profiling
Source: G3 (Bethesda). 2016 May 18;6(7):2181–93. doi: 10.1534/g3.116.029314 (PMC4938671; doi:10.1534/g3.116.029314)
Supplement: Supplemental Material [file supp_g3.116.029314_TableS1.xlsx]

## Sheet: Cluster A
c139777_g1
c156284_g1
c102185_g1
c154194_g1
c144574_g3
c149319_g2
c148667_g1
c125727_g1
c153984_g3
c141012_g1
c142090_g1
c148044_g1
c150318_g4
c156728_g1
c143767_g5
c136281_g1
c155951_g3
c126938_g1
c109575_g1
c146979_g1
c113064_g1
c151332_g3
c145993_g2
c215932_g1
c111887_g2
c130338_g1
c158768_g1
c120265_g1
c151967_g1
c145754_g1
c138629_g1
c92667_g1
c129803_g1
c150481_g2
c112448_g1
c135153_g2
c96588_g1
c110882_g1
c109083_g1
c142167_g1
c112688_g1
c131712_g1
c135700_g1
c97855_g1
c106380_g1
c122170_g1
c118853_g1
c135209_g1
c127315_g1
c106666_g1
c141982_g1
c116572_g2
c86288_g1
c101738_g1
c103960_g1
c118342_g1
c142047_g1
c143486_g1
c63174_g1
c83071_g1
c111701_g1
c112327_g1
c143365_g1
c147705_g1
c65288_g1
c66863_g1
c104450_g1
c132413_g1
c128132_g1
c147100_g1
c148142_g3
c151012_g1
c112327_g3
c151924_g2
c150481_g3
c150488_g1
c123929_g1
c154684_g1
c155944_g2
c131160_g1
c144928_g1
c151825_g2
c93483_g1
c152180_g4
c135187_g1
c152187_g1
c124684_g1
c151032_g1
c136345_g1
c110509_g1
c153158_g1
c102513_g1
c118565_g1
c120202_g1
c134655_g1
c150602_g1
c156798_g2
c72326_g1
c154254_g1
c147288_g1
c140538_g1
c99189_g1
c153590_g2
c123245_g1
c129889_g1
c136554_g2
c142072_g1
c47516_g1
c129339_g1
c153854_g1
c135891_g1
c147753_g1
c133822_g1
c140081_g2
c131939_g1
c145490_g2
c144617_g1
c137343_g1
c111395_g1
c115400_g1
c119333_g1
c83953_g1
c169650_g1
c105645_g1
c134561_g1
c151018_g5
c147445_g1
c133864_g2
c99878_g1
c136554_g1
c156299_g1
c156223_g1
c100343_g1
c97906_g1
c137757_g2
c128550_g1
c144547_g1
c113798_g1
c151172_g1
c203711_g1
c133041_g1
c154462_g1
c147278_g1
c120351_g1
c180180_g1
c156388_g3
c122418_g1
c85433_g1
c85433_g2
c148458_g1
c154973_g1
c154973_g4
c153551_g1
c192648_g1
c111071_g1
c144971_g1
c155877_g2
c131398_g1
c145975_g2

## Sheet: Cluster B
c100930_g1
c42867_g1
c120053_g1
c75274_g1
c151741_g1
c65878_g1
c33570_g1
c150705_g1
c155651_g1
c146328_g4
c152193_g1
c151130_g1
c55573_g1
c156420_g1
c98204_g1
c151163_g1
c156174_g1
c114352_g1
c217172_g1
c150073_g1
c122732_g1
c129746_g1
c102339_g1
c140662_g3
c145263_g1
c140662_g1
c156858_g1
c140853_g1
c149582_g3
c125079_g1
c137141_g1
c135978_g1
c150917_g1
c108212_g1
c132090_g1
c152602_g1
c136270_g1
c138210_g1
c141296_g1
c155758_g1
c125322_g1
c144783_g2
c93106_g1
c144385_g1
c79448_g1
c134409_g1
c128291_g1
c146059_g1
c101307_g1
c75381_g1
c66957_g1
c113147_g1
c146629_g1
c117735_g1
c149580_g1
c154234_g1
c145802_g1
c149702_g2
c26172_g1
c110386_g1
c147244_g3
c154501_g2
c133962_g1
c144457_g1
c124563_g1
c110678_g1
c96186_g1
c147939_g2
c153758_g1
c155451_g2
c99898_g1
c117135_g2
c143523_g1
c135375_g1
c142346_g1
c151603_g1
c156614_g3
c156394_g1
c150282_g1
c124187_g3
c155929_g3
c129393_g1
c146095_g1
c147105_g2
c153250_g1
c148432_g2
c134170_g1
c56085_g1
c128018_g1
c135497_g1
c64855_g1
c118466_g1
c145448_g2
c111634_g1
c139306_g1
c132623_g1
c154303_g4
c61368_g1
c153534_g1
c91729_g1
c137339_g1
c147775_g1
c105120_g1
c108091_g1
c131427_g1
c142331_g1
c150122_g1
c75111_g1
c147638_g1
c150874_g1
c153829_g1
c46376_g1
c117516_g2
c2606_g1
c133498_g2
c149321_g1
c132925_g1
c154527_g1
c156669_g2
c157200_g1
c117217_g1
c131553_g1
c79499_g1
c107229_g1
c132666_g1
c142903_g1
c148577_g1
c150550_g2
c137813_g1
c103232_g1
c120194_g1
c138394_g1
c147531_g1
c193040_g1
c119060_g1
c154521_g1
c156294_g1
c103464_g1
c65719_g1
c148371_g1
c148315_g1
c150206_g1
c134368_g1
c88961_g1
c139027_g1
c52824_g1
c151517_g5
c143625_g2
c148519_g2
c124882_g1
c127027_g2
c127027_g1
c27360_g1
c137221_g1
c71764_g1
c135088_g1
c153794_g1
c156870_g1
c134742_g1
c93639_g1
c153442_g1
c128954_g1
c153522_g1
c108589_g1
c128954_g2
c105853_g1
c156186_g1
c156120_g1
c113350_g1
c156722_g1
c124991_g1
c135225_g1
c125624_g1
c152932_g1
c143198_g1
c156524_g2
c154531_g4
c155446_g2
c133936_g6
c139114_g1
c150417_g1
c136087_g1
c152221_g1
c120644_g1
c149044_g1
c148811_g1
c40050_g1
c115127_g1
c137858_g3
c145271_g1
c145770_g1
c87583_g1
c112011_g1
c128232_g1
c149593_g2
c118887_g2
c133242_g2
c141705_g1
c149804_g2
c92621_g1
c116117_g1
c149156_g1
c56268_g1
c122985_g1
c108211_g1
c92732_g2
c106927_g1
c90078_g1
c132622_g1
c149765_g1
c22047_g1
c135718_g1
c149871_g1
c110171_g1
c151668_g3
c64875_g1
c75076_g1
c148766_g1
c156232_g3
c145848_g1
c6835_g1
c112620_g1
c132377_g1
c151009_g2
c154869_g1
c147511_g1
c155673_g5
c62590_g1
c139557_g1
c152354_g2
c105938_g1
c137959_g2
c156990_g2
c121820_g1
c152192_g1
c157105_g2
c126701_g1
c24985_g1
c144451_g2
c148241_g1
c151238_g2
c7877_g1
c152713_g1
c145289_g1
c145922_g1
c131467_g1
c155268_g1
c147102_g1
c29351_g1
c37393_g1
c143460_g2
c149559_g1
c75003_g1
c13004_g1
c92695_g1
c144099_g1
c122651_g1
c137882_g1
c64255_g1
c139937_g1
c150389_g1
c154840_g2
c153341_g5
c145455_g1
c152977_g2
c153341_g2
c152977_g1
c55165_g1
c114195_g1
c150006_g2
c113625_g1
c132433_g1
c99397_g1
c135289_g1
c97257_g1
c134523_g1
c66002_g1
c145526_g1
c150703_g1
c129778_g1
c143704_g3
c130017_g3
c142666_g2
c144939_g1
c156202_g1
c135810_g1
c144412_g2
c149483_g1
c150398_g1
c115222_g1
c79414_g1
c80331_g1
c115264_g1
c122015_g1
c142804_g3
c83719_g1
c96099_g1
c146871_g1
c113545_g1
c113545_g2
c121847_g1
c114579_g1
c141123_g1
c69441_g1
c119504_g1
c96562_g1
c153859_g4
c154550_g1
c145604_g1
c85845_g1
c151180_g1
c158344_g1
c145268_g1
c156194_g1
c108261_g1
c63668_g1
c144108_g1
c156889_g1
c75065_g1
c118662_g1
c139673_g1
c151244_g1
c157042_g1
c157249_g2
c132272_g2
c142866_g1
c147244_g4
c145582_g1
c156374_g1
c145829_g2
c152228_g1
c144298_g1
c145537_g1
c131006_g1
c169377_g1
c143092_g1
c136060_g1
c113853_g1
c155423_g1
c145199_g1
c64528_g1
c137380_g1
c149511_g1
c144148_g1
c144667_g1
c100696_g1
c142605_g1
c48376_g1
c70247_g1
c136695_g1
c137827_g1
c143793_g1
c137689_g1
c143877_g1
c128631_g1
c139941_g1
c105593_g1
c15994_g1
c137782_g1
c100411_g1
c117523_g1
c90588_g1
c135767_g2
c155834_g2
c143108_g1
c75148_g1
c142678_g1
c156875_g1
c90129_g1
c156683_g1
c151495_g1
c152221_g2
c133506_g2
c124969_g1
c3761_g1
c106667_g1
c144613_g1
c156602_g2
c149727_g2
c123107_g1
c150653_g1
c114377_g2
c143042_g1
c124562_g1
c155922_g1
c157149_g1
c75021_g1
c145231_g1
c145569_g2
c111935_g1
c147781_g1
c126150_g1
c139941_g2
c153999_g1
c131267_g1
c131569_g1
c153743_g1
c156029_g2
c110917_g1
c149326_g1
c151210_g1
c156272_g5
c139925_g1
c119055_g2
c148331_g2
c119055_g1
c137778_g1
c156775_g1
c142099_g1
c154026_g1
c138350_g3
c133092_g1
c55246_g1
c137308_g1
c157141_g5
c156553_g1
c135964_g1
c142710_g5
c129926_g2
c135705_g1
c112484_g1
c152211_g1
c122482_g1
c138360_g1
c135716_g1
c44501_g1
c151897_g1
c157164_g1
c143585_g1
c156985_g2
c105915_g1
c155769_g1
c97318_g1
c148365_g1
c71735_g2
c149868_g2
c136278_g1
c151733_g3
c106895_g1

## Sheet: Cluster C
c93591_g1
c132063_g1
c157064_g1
c116253_g1
c149045_g1
c155590_g1
c138628_g1
c146628_g1
c150628_g1
c134662_g1
c144554_g1
c156056_g1
c123277_g1
c145053_g1
c129147_g1
c131659_g1
c154739_g1
c156818_g3
c121693_g1
c144856_g1
c154242_g1
c145249_g1
c144459_g1
c148026_g3
c148733_g1
c149951_g1
c146503_g1
c139412_g1
c147205_g4
c132209_g1
c148730_g1
c149295_g1
c149401_g1
c122881_g1
c148615_g1
c119963_g1
c75015_g1
c155448_g1
c130424_g1
c144737_g1
c117335_g1
c156014_g4
c156014_g3
c156014_g5
c157276_g1
c153387_g1
c149516_g1
c96519_g1
c156775_g2
c23077_g1
c96159_g1
c151462_g4
c104249_g1
c46053_g1
c145474_g1
c157338_g1
c153314_g1
c157217_g2
c126823_g1
c147683_g2
c157217_g1
c152989_g1
c122071_g1
c135929_g1
c116062_g1
c131287_g1
c150006_g1
c143492_g1
c150750_g1
c119797_g1
c140405_g1
c67026_g1
c129351_g1
c145613_g1
c147444_g1
c154391_g2
c156073_g1
c121807_g1
c138383_g1
c143599_g1
c10513_g1
c149957_g2
c134222_g1
c127631_g1
c149237_g4
c150236_g1
c156418_g2
c153026_g2
c145239_g1
c153026_g3
c153014_g2
c135893_g2
c151454_g6
c123708_g1
c135749_g1
c145003_g1
c145003_g2
c102948_g1
c145606_g1
c136122_g1
c142570_g1
c121010_g1
c147568_g1
c142930_g1
c132656_g1
c142952_g1
c134158_g1
c145418_g1
c149593_g1
c112262_g1
c116803_g1
c141580_g1
c144385_g5
c112993_g1
c147791_g1
c104809_g3
c107583_g1
c154725_g1
c128266_g2
c140442_g1
c156239_g1
c150477_g1
c151154_g2
c143711_g2
c148352_g1
c139419_g1
c154696_g1
c150398_g2
c83094_g2
c128289_g1
c7924_g1
c119967_g1
c143894_g1
c117445_g1
c139182_g1
c151049_g1
c128565_g1
c131677_g2
c144319_g1
c97434_g1
c153167_g1
c156917_g2
c132937_g1
c142270_g1
c157105_g1
c152134_g1
c123342_g1
c146622_g1
c29620_g1
c59493_g1
c95589_g1
c152025_g1
c112254_g1
c154907_g4
c120473_g1
c150362_g4
c152982_g1
c152982_g2
c146148_g1
c135009_g1
c141220_g1
c206322_g1
c127777_g1
c75395_g1
c32101_g1
c153825_g1
c95872_g1
c138336_g1
c153653_g1
c156254_g1
c116090_g1
c126433_g1
c100443_g2
c147659_g2
c124801_g1
c142114_g1
c105995_g2
c135270_g1
c95470_g1
c135777_g1
c128281_g1
c131243_g1
c147734_g1
c116554_g1
c122684_g1
c29246_g2
c95457_g1
c134856_g3
c29246_g1
c146170_g1
c146984_g1
c150633_g2
c119018_g1
c94433_g1
c80523_g1
c110350_g1
c147574_g1
c144925_g2
c146609_g1
c132327_g1
c151651_g1
c150567_g1
c107159_g1
c148101_g1
c108720_g1
c155538_g1
c143696_g1
c151449_g1
c33363_g1
c106009_g1
c155591_g3
c150615_g1
c154603_g1
c93709_g1
c156614_g2
c123513_g1
c144918_g1
c134885_g1
c151992_g1
c156014_g6
c157528_g1
c123653_g1
c141108_g1
c149229_g1
c34529_g1
c114170_g1
c149069_g1
c144670_g1
c156614_g4
c149761_g1
c151425_g1
c152402_g1
c144556_g1
c144670_g2
c157346_g1
c80417_g1
c133537_g1
c147059_g1
c139659_g3
c149889_g2
c137526_g1
c116108_g1
c137870_g1
c100674_g1
c133924_g1
c125484_g1
c119182_g1
c40660_g1
c151980_g1
c85849_g2
c132082_g1
c151238_g8
c155808_g3
c148377_g8
c78201_g1
c140474_g1
c147288_g2
c107587_g1
c72748_g1
c147782_g1
c131094_g1
c156742_g2
c117060_g1
c142110_g1
c142376_g1
c203728_g1
c136600_g1
c152259_g2
c144079_g1
c155079_g1
c124187_g4
c141064_g1
c148628_g1
c156098_g1
c137978_g1
c142031_g1
c150092_g1
c156277_g1
c156673_g3
c146464_g2
c147963_g2
c153374_g1
c107053_g1
c128919_g1
c112006_g1
c149609_g1
c139677_g1
c139677_g2
c142337_g1
c217010_g1
c120490_g1
c155335_g1
c155649_g1
c157044_g1
c79170_g1
c150879_g1
c151909_g1
c104469_g1
c145586_g1
c150812_g1
c157116_g1
c140778_g1
c152188_g1
c137332_g2
c144526_g1
c156305_g1
c122818_g1
c156867_g1
c129265_g1
c152718_g1
c153128_g2
c156807_g2
c153695_g1
c12701_g2
c154811_g1
c156805_g1
c138303_g1
c155977_g1
c149965_g1
c149965_g2
c141150_g4
c79365_g1
c149797_g1
c156014_g1
c156014_g2
c120108_g2
c150189_g1
c152411_g1
c157222_g1
c156959_g1
c141814_g1
c64463_g1
c157222_g2
c122358_g1
c155801_g1
c135926_g2
c116135_g1
c150812_g2
c144083_g1
c138680_g1
c142372_g1
c104477_g1
c156323_g1
c157363_g2
c72844_g1
c147307_g1
c134118_g2
c140047_g1
c137646_g1
c21045_g1
c148366_g1
c145467_g1
c150431_g1
c66610_g1
c135188_g1
c156690_g1
c93981_g1
c152010_g1
c136596_g1
c89965_g1
c149893_g3
c156346_g1
c153759_g1
c154901_g1
c150759_g2
c137316_g1
c140790_g11
c143264_g1
c154102_g1
c152018_g2
c137366_g1
c140408_g1
c102600_g1
c62410_g1
c136820_g1
c192730_g1
c143393_g1
c147515_g1
c156565_g1
c110288_g1
c152666_g1
c153689_g1
c156078_g1
c97921_g1
c135902_g1
c143152_g5
c64546_g1
c146780_g1
c150134_g1
c134729_g1
c155945_g1
c150313_g3
c154912_g1
c157051_g1
c143100_g1
c157775_g1
c140204_g1
c155345_g1
c106972_g1
c156721_g1
c156673_g1
c115762_g1
c139772_g1
c98050_g1
c35384_g1
c128445_g1
c147491_g2
c148718_g4
c154814_g1
c141677_g1
c154438_g1
c149217_g1
c124442_g2
c140084_g1
c125091_g1
c136076_g1
c147736_g1
c130133_g1
c153660_g1
c133434_g1
c150759_g1
c157153_g2
c120578_g1
c154052_g1
c154200_g1
c118236_g1
c148371_g2
c148057_g6
c94430_g1
c137167_g1
c148753_g1
c135582_g1
c153162_g1
c155960_g3
c149109_g1
c149982_g1
c145308_g1
c153932_g1
c133985_g1
c143585_g2
c149026_g1
c154932_g2
c116526_g2
c142502_g1
c147225_g2
c148659_g1
c142391_g2
c91373_g1
c146270_g1
c147013_g1
c126496_g1
c137216_g2
c118528_g1
c134234_g1
c143364_g1
c144850_g1
c124749_g1
c146094_g1
c144301_g1
c150635_g2
c98073_g1
c46109_g1
c130083_g1
c147552_g1
c93562_g1
c103834_g1
c132718_g1
c149068_g1
c155630_g2
c121894_g1
c152751_g1
c149206_g1
c155163_g1
c68756_g1
c109436_g1
c70864_g1
c109636_g1
c157397_g1
c153869_g2
c125507_g1
c139020_g1
c79402_g1
c144068_g1
c155673_g2
c149138_g1
c152732_g1
c148522_g1
c156736_g1
c85792_g1
c112940_g1
c141127_g1
c149469_g1
c152390_g1
c140871_g1
c147048_g1
c170333_g1
c130080_g1
c156130_g1
c143290_g2
c135745_g1
c151684_g2
c143290_g3
c157172_g1
c139990_g1
c153739_g1
c180486_g1
c156922_g1
c141141_g2
c168915_g1
c156359_g1
c156359_g2
c116191_g1
c142097_g1
c146772_g2
c105537_g1
c149588_g2
c98774_g1
c154015_g3
c64748_g1
c140735_g1
c156301_g1
c121941_g1
c143063_g1
c134975_g2
c143804_g1
c99650_g1
c141047_g1
c143763_g1
c63730_g1
c85490_g1
c142583_g1
c139705_g1
c145438_g3
c135926_g1
c115774_g1
c33620_g1
c130013_g1
c155301_g3
c155946_g2
c154330_g1
c155916_g2
c138354_g1
c144896_g1
c138655_g1
c147213_g1
c110407_g1
c151793_g1
c23581_g1
c79467_g1
c45279_g1
c150134_g3
c135989_g1
c149968_g1
c150566_g1
c153957_g1
c139401_g3
c147000_g1
c153814_g1
c123166_g1
c48700_g1
c128097_g1
c138371_g1
c140699_g1
c72913_g1
c127221_g1
c153853_g3
c22016_g1
c22051_g1
c150275_g2
c139002_g1
c125542_g2
c146157_g1
c134022_g2
c156122_g1
c124061_g1
c131658_g1
c142393_g1
c131272_g1
c146821_g1
c111280_g1
c146157_g2
c139235_g1
c149877_g2
c146172_g1
c141008_g1
c154307_g2
c155652_g1
c90190_g1
c140815_g1
c137300_g1
c151199_g1
c152028_g1
c135671_g1
c141714_g3
c156742_g1
c149127_g1
c143417_g4
c150903_g1
c125603_g1
c137216_g1
c111933_g1
c112684_g1
c131088_g1
c140673_g3
c85869_g1
c220328_g1
c143290_g1
c82580_g1
c156200_g1
c156818_g2
c154133_g1
c131300_g1
c156852_g1
c83998_g1
c142949_g1
c154241_g1
c152623_g5
c156925_g1
c152623_g6
c157265_g2
c116128_g1
c140066_g1
c144462_g1
c140066_g2
c79285_g1
c157387_g1
c118446_g1
c104246_g1
c141119_g1
c152895_g1
c106543_g1
c119402_g1
c138608_g1
c155999_g4
c147572_g1
c158133_g1
c48453_g1
c114282_g1
c122986_g1
c133585_g1
c114733_g1
c124778_g1
c143677_g1
c151941_g1
c118599_g1
c71763_g1
c113300_g1
c129336_g1
c124630_g1
c122354_g1
c132239_g1
c148471_g1
c92277_g1
c107124_g1
c133577_g1
c135093_g1
c79290_g1
c92800_g1
c139659_g2
c112157_g1
c124551_g1
c99178_g1
c134398_g1
c80389_g1
c150134_g4
c157459_g1
c128759_g1
c146613_g1
c148494_g1
c138350_g4
c150182_g1
c150573_g3
c142130_g1
c112229_g1
c151517_g3
c154571_g1
c152038_g1
c80382_g1
c141392_g1
c131171_g4
c146483_g1
c147336_g1
c145837_g1
c97484_g1
c153751_g1
c110671_g1
c140294_g1
c129885_g1
c151700_g1
c106890_g1
c151777_g1
c151483_g1
c157287_g2
c140051_g1
c155538_g2
c146747_g4
c112630_g1
c141747_g1
c131171_g1
c142352_g1
c156731_g2
c157358_g1
c155642_g1
c152113_g1
c79391_g1
c5362_g1
c121783_g1
c144508_g3
c98141_g1
c133892_g1
c35023_g1
c116523_g1
c82591_g1
c126380_g2
c153806_g3
c124532_g1
c152101_g2
c21901_g1
c118007_g1
c157334_g1
c146481_g1
c129223_g1
c151320_g1
c157271_g2
c155191_g1
c134071_g1
c152179_g1
c155993_g1
c146865_g1
c28062_g1
c133358_g1
c152890_g1
c155634_g1
c157144_g1
c154991_g1
c157108_g1
c154133_g3
c153220_g1
c155076_g1
c157057_g1
c151836_g1
c152317_g1
c153721_g1
c156934_g1
c151050_g1
c155065_g1
c213253_g1
c157234_g1
c123977_g1
c157271_g1
c152259_g1
c156445_g3
c142723_g1
c131813_g1
c157287_g1
c135155_g1
c146342_g1
c155104_g1
c62619_g1
c154803_g1
c157626_g1
c155021_g3
c132871_g1
c120045_g1
c38576_g1
c117898_g1
c153371_g1
c157230_g1
c120097_g1
c150260_g3
c155384_g1
c80415_g1
c146765_g1
c154964_g1
c156057_g1
c134858_g1
c130026_g1
c123775_g1
c146342_g2
c131962_g1
c155299_g2
c145167_g1
c156673_g2
c132124_g1
c71184_g1
c107725_g1
c85823_g2
c85823_g3
c147782_g2
c148992_g2
c135770_g1
c134987_g1
c156402_g1
c153623_g1
c153780_g2
c150230_g3
c150472_g1
c145152_g1
c154717_g1
c121149_g2
c135906_g1
c148342_g2
c157070_g2
c146188_g3
c147876_g1
c152255_g1
c135645_g1
c147782_g4
c32358_g1
c146340_g1
c154435_g1
c141835_g1
c156089_g1
c151639_g1
c155083_g1
c154005_g6
c156161_g1
c155290_g2
c35139_g1
c136936_g1
c154133_g4
c140650_g1
c135556_g1
c140060_g1
c142432_g1
c152605_g1
c157203_g1
c118379_g1
c150313_g2
c141411_g1
c150313_g1
c156764_g1
c146392_g1
c150880_g1
c93445_g1
c47977_g1
c136380_g1
c47973_g1
c152334_g1
c123003_g1
c150230_g2
c136357_g1
c146392_g2
c113153_g1
c55489_g1
c120097_g2
c142401_g1
c55412_g1
c90109_g1
c155021_g1
c85952_g1
c153284_g1
c155384_g3
c129908_g1
c156901_g1
c143945_g1
c153521_g1
c154997_g1
c155450_g1
c134954_g1
c155699_g1
c129056_g1
c151609_g2
c135193_g1
c148786_g1
c144526_g2
c153806_g1
c125393_g1
c150009_g1
c152616_g1
c151764_g1
c148221_g1
c155494_g2
c141121_g1
c151609_g1
c108302_g1
c119384_g1
c154076_g1
c151117_g1
c145484_g1
c157018_g1
c153292_g1
c147683_g1
c157214_g1
c120487_g1
c145984_g1
c148319_g1
c133905_g1
c153122_g2
c129315_g1
c83098_g1
c134010_g1
c134977_g1
c91762_g1
c141984_g2
c104229_g1
c117505_g1
c132489_g2
c33035_g1
c111316_g1
c153808_g1
c148465_g1
c122149_g1
c157171_g1
c156035_g1
c156250_g1
c139120_g1
c104882_g1
c77564_g1
c122665_g1
c105268_g1
c155051_g1
c130490_g1
c148066_g1
c152017_g1
c107346_g1
c157300_g1
c152222_g1
c133938_g1
c139959_g1
c156858_g2
c54857_g1
c146814_g1
c119164_g2
c47578_g1
c117722_g1
c12045_g1
c72718_g1
c53325_g1
c146545_g2
c151377_g1
c92691_g1
c156029_g1
c157300_g2
c143638_g1
c155087_g2
c144437_g1
c146362_g1
c114746_g1
c153071_g1
c145778_g2
c94956_g1
c146803_g1
c153261_g1
c110887_g1
c154917_g2
c128708_g2
c148156_g1
c139401_g2
c215267_g1
c109731_g1
c149889_g3
c26656_g1
c148986_g1
c90321_g1
c126481_g1
c144033_g1
c138104_g2
c139260_g1
c127784_g1
c155607_g1
c131099_g1
c147269_g1
c151721_g1
c155856_g1
c117556_g1
c131589_g1
c154529_g3
c149878_g1
c154133_g2
c90306_g1
c134216_g1
c138128_g1
c145534_g1
c150176_g1
c135584_g1
c62490_g1
c138242_g1
c144315_g1
c130865_g1
c144639_g1
c147103_g1
c148971_g1
c128708_g1
c122667_g1
c127832_g1
c121887_g1
c153080_g1
c123013_g1
c128498_g1
c155710_g3
c147362_g2
c79292_g1
c137752_g1
c102406_g1
c112376_g1
c128323_g1
c131342_g1
c156540_g2
c153780_g1
c85335_g1
c130900_g3
c124526_g1
c143083_g1
c155866_g1
c137287_g1
c144928_g2
c145435_g1
c169050_g1
c152454_g1
c145821_g1
c154249_g1
c34948_g1
c156902_g1
c94461_g1
c155007_g1
c144451_g1
c121767_g1
c150891_g1
