# Supplementary material for: Transcriptomic Analysis of Differentially Expressed Genes During Larval Development of Rapana venosa by Digital Gene Expression Profiling
Source: G3 (Bethesda). 2016 May 18;6(7):2181–93. doi: 10.1534/g3.116.029314 (PMC4938671; doi:10.1534/g3.116.029314)
Supplement: Supplemental Material [file supp_g3.116.029314_TableS2.xlsx]

## Sheet: Sheet1
gene name	gene id	primer name	primer sequences(5'-3')	Tm(℃)	Product size
vdg3	c95470_g1	vdg3-L	TCTTGGACAACGTGATGAGC	59.84	151
		vdg4-R	CAGGCAGTATCCAGAAGGTCA	60.26
CTSV	c131243_g1	CTSV-L	GACAGGGGAGAGCACACCTA	60.26	152
		CTSV-R	TGACGTAACCCTTGGTCCTC	59.97
CAV1	c139260_g1	CAV1-L	AGGAATCACCATGGCAGAAC	59.93	153
		CAV1-R	ATGCCGAAGCAGAGAGTGTT	60.02
Fcer2	c129336_g1	Fcer2-L	GGGCTTTCTGTCTTCTCGTG	59.99	154
		Fcer2-R	TACGATGAGCTGTGGGACTG	59.86
SARP-19	c125484_g1	SARP-19-L	TTTTGCACTCCCATTGTTCA	60.09	155
		SARP-19-R	CTGCAGAATTTCGGAGAAGC	60.1
CA2	c128565_g1	CA2-L	CGGTCTAGCAGTCCTTGGAG	60.01	156
		CA2-R	GTCCAGGTGACCACCTCATT	59.82
ACT1	c145993_g2	ACT1-L	TCAGGGTGTGATGGTTGGTA	59.81	157
		ACT1-R	CTTTTCTCTGTTGGCCTTGG	59.85
Lrp1	c127784_g1	Lrp1-L	GTGCGCTATCTTGTTGCTGA	60.17	158
		Lrp1-R	AAATTCGTCCACGTCACACA	60.01
nas-14	c145412_g1	nas-14-L	CTGTGGTACTGGCCCAATCT	59.99	159
		nas-14-R	TCAAGGCTGGTCGACTTTCT	59.99
CRISPLD2	c119967_g1	CRISPLD2-L	GAAGCCTGGTTTCTCGTCTG	59.99	160
		CRISPLD2-R	GACTTCTGGCAGCTCTTGCT	59.9
ENTPD3	c150152_g1	ENTPD3-L	CCTGAGGGAGGTAGTGGACA	60.1	241
		ENTPD3-R	GCATTCATTGGAGGCAAACT	60.08
WBSCR27	c113545_g2	WBSCR27-L	CCCAGGCCAACTACTTCAAC	59.59	242
		WBSCR27-R	CGGTAGACGTTCCTGCTCTC	60.01
pxdn	c94349_g1	pxdn-L	ATACAGACCGCCCTGTGAAC	60	243
		pxdn-R	ACAGAGCGAGCAAACTCCAT	60.02
xynA	c156029_g2	xynA-L	CAACGTCACCTTCAACATGG	60	245
		xynA-R	GTCACCACTCCCAACGACTT	60.01
TNF	c117375_g2	TNF-L	GAAATGGCGAACTGTCGTTT	60.12	246
		TNF-R	CTGGTACCATTCACGTGTCG	60.02
Lrp4	c147483_g1	Lrp4-L	GGACGGACTGGGGATTATTT	60.02	247
		Lrp4-R	CCAACGTGATTCGTATGTGC	60
Arsj	c149073_g1	Arsj-L	TGAAGGCTCCTGACGATTCT	59.95	248
		Arsj-R	TCATACAGCTCCCCCTTCAC	60.07
LCP1	c143535_g1	LCP1-L	CCTCAATGTTCGGGTCAACT	59.97	249
		LCP1-R	AACTGGTTGATTCCCATCCA	60.17
IRX12	c135964_g1	IRX12-L	ACGTGGTGAAGATGGGCTAC	60	250
		IRX12-R	TCTTTTCGAATGGGGTTTTG	59.91
Lrp2	c118662_g1	Lrp2-L	AGAATTCCAGTGTGGGTTCG	59.97	183
		Lrp2-R	CAATCTATCTCGCCGTCACA	59.82
GAPDH	c149072_g1	GAPDH-L	GTAAACTTCTTGCGTGCCCA	59.05	176
		GAPDH-R	CTGAATGCGACACCCATCAG	58.99
vdg3: vdg3; CTSV: cathepsin L2; CAV: caveolin-1; Fcer2: low affinity immunoglobulin epsilon Fc receptor; SARP-19: SARP-19; CA2: carbonic anhydrase 2; ACT1: actin; Lrp1: prolow-density lipoprotein receptor-related protein 1; nas-14: zinc metalloproteinase nas-14; CRISPLD2: cysteine-rich secretory protein LCCL domain-containing 2. ENTPD3: ectonucleoside triphosphate diphosphohydrolase 3; WBSCR27: W…
