# Supplementary material for: Transcriptomic Analysis of Differentially Expressed Genes During Larval Development of Rapana venosa by Digital Gene Expression Profiling
Source: G3 (Bethesda). 2016 May 18;6(7):2181–93. doi: 10.1534/g3.116.029314 (PMC4938671; doi:10.1534/g3.116.029314)
Supplement: Supplemental Material [file supp_g3.116.029314_TableS3.xlsx]

## Sheet: Sheet1
Gene_id	C1_readcount(C1vsD2)	D2_readcount(C1vsD2)	log2.Fold_change(C1vsD2)	p.value(C1vsD2)	padj(C1vsD2)	Signature(C1vsD2)	C1_readcount(C1vsF3)	F3_readcount(C1vsF3)	log2.Fold_change(C1vsF3)	p.value(C1vsF3)	padj(C1vsF3)	Signature(C1vsF3)	C1_readcount(C1vsG3)	G3_readcount(C1vsG3)	log2.Fold_change(C1vsG3)	p.value(C1vsG3)	padj(C1vsG3)	Signature(C1vsG3)	C1_readcount(C1vsJ4)	J4_readcount(C1vsJ4)	log2.Fold_change(C1vsJ4)	p.value(C1vsJ4)	padj(C1vsJ4)	Signature(C1vsJ4)	C1_readcount(C1vsY5)	Y5_readcount(C1vsY5)	log2.Fold_change(C1vsY5)	p.value(C1vsY5)	padj(C1vsY5)	Signature(C1vsY5)	D2_readcount(D2vsF3)	F3_readcount(D2vsF3)	log2.Fold_change(D2vsF3)	p.value(D2vsF3)	padj(D2vsF3)	Signature(D2vsF3)	D2_readcount(D2vsG3)	G3_readcount(D2vsG3)	log2.Fold_change(D2vsG3)	p.value(D2vsG3)	padj(D2vsG3)	Signature(D2vsG3)	D2_readcount(D2vsJ4)	J4_readcount(D2vsJ4)	log2.Fold_change(D2vsJ4)	p.value(D2vsJ4)	padj(D2vsJ4)	Signature(D2vsJ4)	D2_readcount(D2vsY5)
c100001_g1	9.02471	1.30818	2.7863	0.0084204	0.091206	FALSE	8.49786	0.994367	3.0952	0.006306	0.079259	FALSE	7.90878	2.49071	1.6669	0.095296	0.34644	FALSE	9.84097	6.44709	0.61015	0.40354	0.81102	FALSE	9.49398	15.3877	-0.6967	0.12259	0.34534	FALSE	1.25389	1.02011	0.29768	1	1	FALSE	1.17374	2.54451	-1.1163	0.47823	1	FALSE	1.46059	6.57055	-2.1695	0.023358	0.12168	FALSE	1.43514
c100009_g1	2.15179	0.28831	2.8998	0.33656	1	FALSE	2.02654	0	Inf	0.22555	0.88672	FALSE	1.88366	0	Inf	0.25436	0.66379	FALSE	2.34269	19.9873	-3.0928	5.7647e-07	7.9366e-06	TRUE	2.25431	0	Inf	0.18823	0.46599	FALSE	0.277133	0	Inf	1	1	FALSE	0.258673	0	Inf	1	1	FALSE	0.321807	20.3727	-5.9843	3.624e-11	7.51e-10	TRUE	0.316616
c100019_g1	1.67434	0	Inf	0.14525	0.6898	FALSE	1.5762	0	Inf	0.1757	0.79794	FALSE	1.46586	1.45795	0.0078087	1	1	FALSE	1.82386	15.1078	-3.0502	1.1751e-05	0.0001349	TRUE	1.75878	14.0921	-3.0022	2.7331e-05	0.00022797	TRUE	0	0	NA	NA	NA	NA	0	1.48691	#NAME?	0.20845	0.73293	FALSE	0	15.3971	#NAME?	1.8095e-09	3.2555e-08	TRUE	0
c100045_g1	18.2173	8.01481	1.1846	0.009235	0.09838	FALSE	17.1526	8.53391	1.0071	0.028315	0.25387	FALSE	15.9534	6.21969	1.3589	0.0192	0.098856	FALSE	19.8479	1.76835	3.4885	1.7554e-08	2.8839e-07	TRUE	19.1323	3.60097	2.4096	1.3179e-05	0.00011583	TRUE	7.70672	8.76878	-0.18626	0.8045	1	FALSE	7.19984	6.33697	0.18417	0.87486	1	FALSE	8.94075	1.80189	2.3109	0.0040396	0.027773	TRUE	8.78874
c100048_g3	0	0	NA	NA	NA	NA	0	0	NA	NA	NA	NA	0	0	NA	NA	NA	NA	0	8.64484	#NAME?	2.099e-05	0.00023076	TRUE	0	0	NA	NA	NA	NA	0	0	NA	NA	NA	NA	0	0	NA	NA	NA	NA	0	8.80733	#NAME?	1.4532e-05	0.00016814	TRUE	0
c100062_g1	2.02138	6.3517	-1.6518	0.058129	0.3916	FALSE	1.90373	9.45926	-2.3129	0.0022308	0.033722	TRUE	1.77155	6.37943	-1.8484	0.12402	0.42497	FALSE	2.20402	0.884175	1.3177	0.47105	0.88409	FALSE	2.12475	0.610425	1.7994	0.35636	0.69743	FALSE	6.10124	9.73468	-0.67403	0.25818	1	FALSE	5.70273	6.48214	-0.18482	0.92856	1	FALSE	7.088	0.900947	2.9759	0.0030104	0.021461	TRUE	6.96742
c100063_g1	1.00731	2.19291	-1.1223	0.51147	1	FALSE	0.948451	0.67058	0.50016	1	1	FALSE	0.882298	1.4266	-0.69324	0.83704	1	FALSE	1.09773	12.1244	-3.4653	3.8439e-05	0.00040486	TRUE	1.05842	3.34526	-1.6602	0.23005	0.53067	FALSE	2.1105	0.686097	1.6211	0.38294	1	FALSE	1.97026	1.45909	0.43331	0.91541	1	FALSE	2.44584	12.3541	-2.3366	0.00093673	0.0076625	TRUE	2.40489
c100086_g1	704.555	971.879	-0.46406	6.7818e-09	2.6771e-07	TRUE	663.387	771.893	-0.21855	0.014838	0.15567	FALSE	617.08	559.61	0.14104	0.51089	0.95821	FALSE	767.742	779.589	-0.022094	0.75071	1	FALSE	740.177	547.957	0.43381	0.00036494	0.0024584	TRUE	933.986	794.391	0.23355	0.0029038	0.33489	FALSE	872.778	570.334	0.61381	0.0015602	0.015283	TRUE	1084.38	794.509	0.44873	3.1533e-09	5.5568e-08	TRUE	1065.95
c100096_g1	16.4536	27.459	-0.73888	0.043764	0.32173	FALSE	15.4918	24.1968	-0.64331	0.089332	0.54832	FALSE	14.4073	15.418	-0.097814	0.92395	1	FALSE	17.924	2.42003	2.8888	2.5289e-06	3.1963e-05	TRUE	17.2758	0.629132	4.7792	3.0831e-09	4.2181e-08	TRUE	26.402	24.8945	0.084819	0.86833	1	FALSE	24.6681	15.7034	0.65157	0.14438	0.5899	FALSE	30.6308	2.47009	3.6323	2.4741e-12	5.5686e-11	TRUE	30.108
c100098_g1	0.66703	7.92104	-3.5699	0.00071478	0.011491	TRUE	0.627749	7.15824	-3.5113	0.0010288	0.017371	TRUE	0.583566	11.3524	-4.282	1.8825e-05	0.00021606	TRUE	0.726121	6.38991	-3.1375	0.0059682	0.037057	TRUE	0.700351	4.76025	-2.7649	0.029517	0.11275	FALSE	7.62538	7.36948	0.049246	1	1	FALSE	7.12121	11.5659	-0.69969	0.23709	0.78679	FALSE	8.83195	6.51356	0.43929	0.57992	0.98601	FALSE	8.68061
c100118_g1	27.6545	41.7643	-0.59476	0.030852	0.25076	FALSE	26.038	29.0253	-0.15669	0.60824	1	FALSE	24.219	23.1698	0.063895	0.89763	1	FALSE	30.132	27.6317	0.12497	0.74235	1	FALSE	29.0493	23.8863	0.28232	0.39563	0.74193	FALSE	40.146	29.8721	0.42646	0.12667	1	FALSE	37.5103	23.5942	0.66885	0.065401	0.3454	FALSE	46.5949	28.1627	0.72639	0.0076918	0.048363	TRUE	45.8036
c100119_g1	11.937	0	Inf	2.9125e-05	0.0006585	TRUE	11.2381	0	Inf	4.725e-05	0.0011175	TRUE	10.4546	0	Inf	8.7625e-05	0.00088486	TRUE	13.0085	19.2943	-0.56872	0.17364	0.50321	FALSE	12.5478	0	Inf	1.9516e-05	0.00016675	TRUE	0	0	NA	NA	NA	NA	0	0	NA	NA	NA	NA	0	19.6667	#NAME?	5.3601e-12	1.1783e-10	TRUE	0
c100132_g1	2.97725	0	Inf	0.021099	0.18828	FALSE	2.80304	0	Inf	0.029821	0.26144	FALSE	2.60679	0	Inf	0.06385	0.25937	FALSE	3.24319	8.41235	-1.3751	0.066214	0.2593	FALSE	3.12641	0	Inf	0.017718	0.074307	FALSE	0	0	NA	NA	NA	NA	0	0	NA	NA	NA	NA	0	8.57458	#NAME?	1.615e-05	0.0001856	TRUE	0
c100145_g1	3.14243	2.89744	0.1171	1	1	FALSE	2.95862	4.738	-0.67935	0.43426	1	FALSE	2.75331	4.67913	-0.76507	0.42242	0.87627	FALSE	3.42613	6.75268	-0.97888	0.20225	0.55469	FALSE	3.30606	10.8055	-1.7086	0.0093426	0.043118	TRUE	2.7861	4.87916	-0.80839	0.37501	1	FALSE	2.60294	4.77791	-0.87624	0.39219	0.99547	FALSE	3.2321	6.87949	-1.0898	0.17761	0.54132	FALSE	3.17705
c100148_g1	10.9084	6.33191	0.78473	0.17637	0.75869	FALSE	10.2706	6.98253	0.55669	0.36957	1	FALSE	9.55182	5.07845	0.91139	0.20517	0.59533	FALSE	11.8836	6.07865	0.96715	0.093273	0.33275	FALSE	11.4551	3.66515	1.644	0.010175	0.046469	TRUE	6.07602	7.17902	-0.24066	0.76001	1	FALSE	5.68223	5.17855	0.13391	0.95153	1	FALSE	7.06818	6.19744	0.18967	0.84643	1	FALSE	6.94752
c100153_g1	12.4446	17.6929	-0.50764	0.24548	0.89208	FALSE	11.7185	16.5893	-0.50146	0.27416	0.96479	FALSE	10.899	11.4295	-0.068573	1	1	FALSE	13.5587	26.1447	-0.9473	0.01304	0.071465	FALSE	13.0658	11.5336	0.17995	0.71624	0.98068	FALSE	17.0018	17.0715	-0.0059034	1	1	FALSE	15.887	11.639	0.44889	0.37284	0.97979	FALSE	19.742	26.6535	-0.43306	0.2092	0.59475	FALSE	19.4076
c100162_g1	9.36137	7.7265	0.2769	0.67299	1	FALSE	8.81445	6.74974	0.38504	0.58593	1	FALSE	8.19931	8.0058	0.034457	1	1	FALSE	10.2012	22.7008	-1.154	0.0059801	0.037119	TRUE	9.83503	26.7401	-1.443	0.071839	0.22977	FALSE	7.42959	6.93745	0.098877	0.99252	1	FALSE	6.94117	8.16367	-0.23404	0.76677	1	FALSE	8.61894	23.1373	-1.4246	0.00088672	0.0072982	TRUE	8.47213
c100182_g1	4.37627	3.52812	0.3108	0.81977	1	FALSE	4.12133	3.71539	0.1496	1	1	FALSE	3.83488	7.72044	-1.0095	0.20499	0.59511	FALSE	4.77111	3.67454	0.37676	0.79534	1	FALSE	4.59967	13.6116	-1.5652	0.024861	0.098232	FALSE	3.38842	3.82638	-0.17537	0.93954	1	FALSE	3.1677	7.863	-1.3116	0.11069	0.50327	FALSE	3.93713	3.74654	0.071585	1	1	FALSE	3.86979
c100227_g1	34.3441	47.2386	-0.4599	0.07967	0.48063	FALSE	32.3374	44.1881	-0.45046	0.096975	0.57619	FALSE	30.0759	28.8732	0.058875	0.88585	1	FALSE	37.4174	47.6697	-0.34936	0.19987	0.55139	FALSE	36.0659	20.8119	0.79323	0.01388	0.060355	FALSE	45.3894	45.4876	-0.0031176	1	1	FALSE	42.4197	29.4245	0.52772	0.12777	0.53704	FALSE	52.7086	48.5851	0.11752	0.63051	1	FALSE	51.8111
c100241_g1	10603	9517.13	0.15588	0.020295	0.18283	FALSE	9983.48	8279.07	0.27007	0.00047056	0.0088082	TRUE	9286.49	6304.17	0.55883	0.0045767	0.029562	TRUE	11553.8	11800.1	-0.030431	0.60297	0.97754	FALSE	11138.9	8666.68	0.36205	0.00058457	0.0037666	TRUE	9147.2	8520.4	0.10241	0.098155	1	FALSE	8547.22	6424.47	0.41188	0.024918	0.16386	FALSE	10618.3	12026.1	-0.17961	0.0021215	0.015748	TRUE	10437.9
c100244_g1	1.37874	4.21286	-1.6115	0.29456	0.95093	FALSE	1.29781	1.99397	-0.61957	0.73813	1	FALSE	1.20724	3.23262	-1.421	0.2926	0.73019	FALSE	1.50225	10.7714	-2.842	0.00032271	0.0028388	TRUE	1.44956	12.847	-3.1477	3.5281e-05	0.00028881	TRUE	4.0388	2.05483	0.97491	0.51982	1	FALSE	3.77989	3.3023	0.19487	0.98847	1	FALSE	4.70358	10.9829	-1.2234	0.071179	0.28664	FALSE	4.62204
c100257_g1	5.08436	13.0654	-1.3616	0.025068	0.21489	FALSE	4.78728	11.0677	-1.2091	0.088538	0.54586	FALSE	4.45035	13.2012	-1.5687	0.019284	0.099255	FALSE	5.53587	18.3999	-1.7328	0.0011555	0.0088963	TRUE	5.33186	15.3984	-1.5301	0.0076458	0.036297	TRUE	12.57	11.3755	0.14405	0.9204	1	FALSE	11.7418	13.4483	-0.19576	0.71547	1	FALSE	14.5713	18.7537	-0.36405	0.35078	0.77984	FALSE	14.3221
c100281_g1	0.2956	0.31534	-0.09326	1	1	FALSE	0.278394	0	Inf	1	1	FALSE	0.258629	0	Inf	1	1	FALSE	0.321603	10.6964	-5.0557	9.6967e-06	0.00011269	TRUE	0.309213	0	Inf	0.9597	1	FALSE	0.301161	0	Inf	1	1	FALSE	0.282383	0	Inf	1	1	FALSE	0.352515	10.9043	-4.9511	6.0758e-06	7.4103e-05	TRUE	0.346371
c100283_g1	12.0119	7.67968	0.64534	0.23555	0.87759	FALSE	11.3104	7.39731	0.61258	0.29294	0.9818	FALSE	10.5213	1.80602	2.5424	0.0029236	0.020228	TRUE	13.0899	6.56523	0.99554	0.063299	0.25082	FALSE	12.6192	2.45235	2.3634	0.00050279	0.0032946	TRUE	7.38035	7.60548	-0.043351	0.99508	1	FALSE	6.89696	1.84321	1.9037	0.054468	0.29617	FALSE	8.56841	6.68932	0.35717	0.57962	0.98601	FALSE	8.42247
c100307_g1	6.42566	33.4668	-2.3808	2.0172e-06	5.6302e-05	TRUE	6.051	30.5537	-2.3361	6.847e-09	2.9428e-07	TRUE	5.63388	12.3483	-1.1321	0.058599	0.24136	FALSE	7.01084	1.82931	1.9383	0.23716	0.60921	FALSE	6.7666	2.4443	1.469	0.3501	0.69273	FALSE	32.1554	31.4438	0.032288	0.87547	1	FALSE	30.0463	12.5966	1.2542	0.0031505	0.028572	TRUE	37.3459	1.86367	4.3247	2.5979e-13	6.2389e-12	TRUE	36.7161
c100324_g1	4.61367	0.630679	2.8709	0.023669	0.20567	FALSE	4.34376	0	Inf	0.0032469	0.046282	TRUE	4.0395	0.390863	3.3694	0.039253	0.17768	FALSE	5.02559	45.0611	-3.1645	9.5994e-15	2.6014e-13	TRUE	4.84422	0	Inf	0.0014621	0.0085602	TRUE	0.602321	0	Inf	0.70308	1	FALSE	0.564765	0.395415	0.51428	1	1	FALSE	0.70503	45.9225	-6.0254	4.9546e-24	1.9134e-22	TRUE	0.692741
c100335_g1	60.2363	435.661	-2.8545	2.5702e-77	1.3913e-74	TRUE	56.7146	405.45	-2.8377	4.8217e-53	1.9049e-50	TRUE	52.7579	285.1	-2.434	6.4347e-22	3.1899e-20	TRUE	65.6412	64.9405	0.015484	1	1	FALSE	63.2954	0	Inf	1.0219e-32	4.5225e-31	TRUE	418.727	417.219	0.0052026	0.92036	1	FALSE	391.243	290.423	0.42991	0.031594	0.19429	FALSE	486.081	66.1758	2.8768	1.6453e-83	1.9899e-81	TRUE	477.842
c100343_g1	1.88735	1.67035	0.17621	0.95931	1	FALSE	1.7768	2.18118	-0.29582	1	1	FALSE	1.65124	3.61204	-1.1293	0.40828	0.85976	FALSE	2.05399	127.287	-5.9535	3.8649e-59	4.6047e-57	TRUE	1.97816	75.5283	-5.2548	2.1817e-13	4.1793e-12	TRUE	1.60429	2.25433	-0.49076	0.92684	1	FALSE	1.50033	3.68642	-1.2969	0.28868	0.88196	FALSE	1.86364	129.708	-6.121	2.0233e-64	1.9046e-62	TRUE	1.83117
c100355_g1	226.638	157.468	0.52533	4.9565e-05	0.0010655	TRUE	213.39	108.908	0.97038	3.2594e-11	1.8296e-09	TRUE	198.491	73.2132	1.4389	9.6776e-09	1.7163e-07	TRUE	246.955	123.114	1.0042	1.4314e-12	3.3429e-11	TRUE	238.096	81.0843	1.554	7.8485e-20	2.1262e-18	TRUE	151.377	112.1	0.43336	0.0036701	0.39108	FALSE	141.438	74.6037	0.92285	0.00022814	0.0027353	TRUE	175.674	125.481	0.48544	0.00082598	0.0068503	TRUE	172.686
c100376_g1	88.6368	122.401	-0.46563	0.0041146	0.050977	FALSE	83.4541	85.3613	-0.0326	0.81924	1	FALSE	77.6255	62.9022	0.30342	0.31269	0.75671	FALSE	96.5794	99.8315	-0.047779	0.76237	1	FALSE	93.1179	34.905	1.4156	1.4483e-09	2.0429e-08	TRUE	117.697	87.8332	0.42223	0.011287	0.81218	FALSE	109.952	64.1448	0.77747	0.0033941	0.030588	TRUE	136.543	101.749	0.42435	0.0071387	0.045286	TRUE	134.225
c100388_g1	15.6941	22.6965	-0.53225	0.17404	0.75258	FALSE	14.7767	27.3838	-0.89	0.013068	0.1406	FALSE	13.7448	16.5878	-0.27124	0.56941	1	FALSE	17.1007	13.2664	0.36628	0.41003	0.81669	FALSE	16.4869	11.1148	0.56884	0.2419	0.54609	FALSE	21.833	28.178	-0.36806	0.24013	1	FALSE	20.3946	16.9278	0.26879	0.63905	1	FALSE	25.3143	13.519	0.90496	0.018626	0.10105	FALSE	24.8825
c100390_g1	0	0	NA	NA	NA	NA	0	0	NA	NA	NA	NA	0	0.348067	#NAME?	0.94509	1	FALSE	0	6.95715	#NAME?	0.00015886	0.0014896	TRUE	0	7.10134	#NAME?	0.00013758	0.0010111	TRUE	0	0	NA	NA	NA	NA	0	0.356298	#NAME?	0.93687	1	FALSE	0	7.0912	#NAME?	0.00011747	0.0011669	TRUE	0
c100397_g1	48.3291	22.2676	1.1179	2.5657e-05	0.0005869	TRUE	45.5051	23.6277	0.94555	0.00054823	0.010048	TRUE	42.3204	14.3997	1.5553	5.529e-05	0.00057842	TRUE	52.6499	11.8036	2.1572	4.8495e-12	1.087e-10	TRUE	50.7439	15.3236	1.7275	3.2258e-08	3.9926e-07	TRUE	21.4253	24.3301	-0.18343	0.55707	1	FALSE	20.0131	14.6632	0.44874	0.37225	0.97887	FALSE	24.8331	12.026	1.0461	0.01536	0.08599	FALSE	24.4081
c100399_g1	0	4.25245	#NAME?	0.0042009	0.051793	FALSE	0	1.34639	#NAME?	0.22077	0.88207	FALSE	0	128.316	#NAME?	4.5221e-51	1.0938e-48	TRUE	0	0	NA	NA	NA	NA	0	0.282478	#NAME?	1	1	FALSE	4.08923	1.3868	1.5601	0.18706	1	FALSE	3.82088	130.832	-5.0977	2.1341e-40	6.4233e-38	TRUE	4.74322	0	Inf	0.0018115	0.013755	TRUE	4.66185
c100411_g1	135.996	501.611	-1.883	5.0186e-62	2.0215e-59	TRUE	128.046	518.226	-2.0169	8.7456e-63	4.3556e-60	TRUE	119.097	759.445	-2.6728	4.533e-32	4.0461e-30	TRUE	148.173	2206.53	-3.8964	1.2286e-301	1.3931e-298	TRUE	142.844	3241.09	-4.504	1.8832e-151	5.5495e-149	TRUE	482.044	533.456	-0.14621	0.12567	1	FALSE	450.448	773.837	-0.78067	9.4514e-05	0.0012299	TRUE	559.683	2248.7	-2.0064	2.2498e-157	5.7319e-155	TRUE	550.181
c100422_g1	17.9637	25.7222	-0.51793	0.2829	0.93716	FALSE	16.9152	27.0423	-0.6769	0.15681	0.75093	FALSE	15.7456	21.364	-0.44024	0.37864	0.82534	FALSE	19.5933	15.0404	0.38151	0.71802	1	FALSE	18.9073	8.55115	1.1447	0.24787	0.55601	FALSE	24.7061	27.8405	-0.17232	0.64909	1	FALSE	23.0933	21.7952	0.08346	0.88819	1	FALSE	28.7045	15.3281	0.9051	0.0090886	0.055531	FALSE	28.2161
c100431_g1	29.8993	51.3702	-0.78082	0.0022549	0.030781	TRUE	28.1533	42.3531	-0.58916	0.030769	0.26704	FALSE	26.1911	29.0959	-0.15174	0.674	1	FALSE	32.5861	47.5467	-0.54509	0.033715	0.15468	FALSE	31.4184	14.8041	1.0856	0.0031154	0.016632	TRUE	49.3733	43.5996	0.17942	0.46782	1	FALSE	46.1382	29.6695	0.63698	0.066572	0.35071	FALSE	57.3123	48.4592	0.24207	0.33932	0.77526	FALSE	56.3351
c100433_g1	8.52239	13.8513	-0.70069	0.2802	0.93261	FALSE	8.0243	15.8852	-0.98524	0.04144	0.3332	FALSE	7.46228	12.5877	-0.75432	0.23833	0.63732	FALSE	9.28361	2.76877	1.7454	0.011965	0.066469	FALSE	8.94714	1.16733	2.9382	0.00097633	0.0059805	TRUE	13.2834	16.3381	-0.29862	0.59595	1	FALSE	12.4261	12.8078	-0.043655	1	1	FALSE	15.4652	2.81922	2.4557	0.0070625	0.044862	TRUE	15.2011
c100434_g1	135.429	110.211	0.29726	0.0604	0.4027	FALSE	127.517	98.0798	0.37866	0.025326	0.23401	FALSE	118.618	80.8938	0.55223	0.03526	0.16244	FALSE	147.58	223.972	-0.60183	1.0339e-05	0.0001197	TRUE	142.282	161.229	-0.18036	0.24842	0.55705	FALSE	105.916	100.96	0.069134	0.70745	1	FALSE	98.9771	82.4337	0.26386	0.30888	0.92187	FALSE	122.966	228.265	-0.89245	3.0851e-11	6.4305e-10	TRUE	120.873
c100443_g2	858.361	1493.17	-0.79872	2.4766e-18	2.1283e-16	TRUE	808.214	2194.59	-1.4411	9.3946e-17	8.2523e-15	TRUE	751.771	1878.63	-1.3213	2.9533e-06	3.853e-05	TRUE	935.304	700.782	0.41647	5.5197e-06	6.6522e-05	TRUE	901.65	51.7167	4.1239	4.6069e-154	1.4037e-151	TRUE	1434.88	2258.07	-0.65416	6.1768e-06	0.0021591	TRUE	1340.9	1913	-0.51263	0.028032	0.175	FALSE	1666.02	714.198	1.222	3.3409e-31	1.6062e-29	TRUE	1637.68
c100444_g1	81.3302	68.6052	0.24547	0.22397	0.86217	FALSE	76.5803	66.9711	0.19343	0.4234	1	FALSE	71.2423	60.2232	0.24242	0.4394	0.88987	FALSE	88.6377	70.1444	0.33759	0.21651	0.57755	FALSE	85.4627	39.0842	1.1287	1.7579e-06	1.7622e-05	TRUE	65.9721	68.9067	-0.062789	0.70994	1	FALSE	61.6309	61.3892	0.005669	1	1	FALSE	76.5296	71.4717	0.098646	0.65658	1	FALSE	75.2289
c100458_g1	0	2.5821	#NAME?	0.042299	0.31495	FALSE	0	1.66495	#NAME?	0.23992	0.91489	FALSE	0	2.54495	#NAME?	0.048592	0.20989	FALSE	0	9.5862	#NAME?	6.4532e-06	7.7051e-05	TRUE	0	7.78561	#NAME?	4.5558e-05	0.00036611	TRUE	2.48494	1.70621	0.54242	0.81169	1	FALSE	2.32056	2.59492	-0.16122	1	1	FALSE	2.87959	9.76527	-1.7618	0.016732	0.092456	FALSE	2.83068
c100472_g1	5.0776	5.72102	-0.17213	0.96991	1	FALSE	4.78045	6.45419	-0.43309	0.65998	1	FALSE	4.4434	7.16984	-0.69028	0.42364	0.87781	FALSE	5.52732	2.39655	1.2056	0.15061	0.46233	FALSE	5.32396	0	Inf	0.0022513	0.012545	TRUE	5.49892	6.63611	-0.27119	0.75649	1	FALSE	5.13796	7.32242	-0.51112	0.5131	1	FALSE	6.38297	2.44132	1.3866	0.097834	0.36282	FALSE	6.27468
c100494_g1	0	6.01657	#NAME?	0.00029036	0.0052012	TRUE	0	5.48806	#NAME?	0.00050954	0.0094508	TRUE	0	2060.49	#NAME?	2.2554e-34	2.2842e-32	TRUE	0	0	NA	NA	NA	NA	0	0.327947	#NAME?	1	1	FALSE	5.77486	5.64867	0.031875	1	1	FALSE	5.39984	2103.24	-8.6055	1.8733e-25	1.8304e-23	TRUE	6.71566	0	Inf	8.4609e-05	0.00086239	TRUE	6.60115
c100503_g1	101.363	110.276	-0.12159	0.49575	1	FALSE	95.4387	104.857	-0.13577	0.42924	1	FALSE	88.7696	117.567	-0.40535	0.1193	0.41268	FALSE	110.441	97.433	0.1808	0.30654	0.71174	FALSE	106.467	158.988	-0.57851	0.00087515	0.0054182	TRUE	106.037	107.951	-0.02581	0.84154	1	FALSE	99.0625	119.787	-0.27406	0.26345	0.8436	FALSE	123.016	99.305	0.3089	0.063641	0.26717	FALSE	120.924
c100510_g1	51.791	51.3286	0.01294	0.92143	1	FALSE	48.7667	49.6306	-0.025332	0.98417	1	FALSE	45.3614	46.1773	-0.025721	0.97744	1	FALSE	56.4347	17.3525	1.7014	1.7447e-09	3.1657e-08	TRUE	54.3999	15.935	1.7714	5.4948e-09	7.3345e-08	TRUE	49.3688	51.0942	-0.049561	0.82993	1	FALSE	46.1179	47.0502	-0.028876	0.92159	1	FALSE	57.2521	17.6788	1.6953	1.3973e-09	2.5355e-08	TRUE	56.2768
c100522_g1	8.84915	7.67968	0.20449	0.74994	1	FALSE	8.33134	4.39748	0.92187	0.17214	0.79163	FALSE	7.74712	5.55491	0.4799	0.51364	0.95821	FALSE	9.63811	6.18733	0.63943	0.28306	0.67229	FALSE	9.28941	2.06828	2.1672	0.005467	0.027229	TRUE	7.38035	4.52151	0.70688	0.33597	1	FALSE	6.89696	5.65219	0.28715	0.75138	1	FALSE	8.56841	6.30424	0.44271	0.50902	0.94382	FALSE	8.42247
c100524_g1	12.8405	4.59482	1.4826	0.0079727	0.087319	FALSE	12.0897	4.41944	1.4518	0.013825	0.14687	FALSE	11.2432	3.27542	1.7793	0.014915	0.081506	FALSE	13.9876	4.35802	1.6824	0.0033868	0.022823	TRUE	13.4821	7.24741	0.89551	0.091971	0.27666	FALSE	4.41442	4.55975	-0.046732	1	1	FALSE	4.12698	3.34142	0.30462	0.8867	1	FALSE	5.12645	4.44057	0.20722	0.93561	1	FALSE	5.03797
c100531_g1	3.25932	6.19131	-0.92567	0.44437	1	FALSE	3.06778	4.52194	-0.55974	0.73195	1	FALSE	2.85152	2.6191	0.12266	0.99366	1	FALSE	3.54769	24.365	-2.7799	1.7995e-07	2.6323e-06	TRUE	3.41983	8.47087	-1.3086	0.12416	0.34837	FALSE	5.94544	4.66123	0.35107	0.70126	1	FALSE	5.55939	2.66186	1.0625	0.29261	0.88953	FALSE	6.90884	24.8246	-1.8453	3.5446e-05	0.00038456	TRUE	6.78973
c100532_g1	3.40688	0.650474	2.3889	0.102	0.56381	FALSE	3.20836	0.982863	1.7068	0.24303	0.92132	FALSE	2.98573	3.28388	-0.13732	0.98171	1	FALSE	3.71483	7.32748	-0.98002	0.19331	0.54205	FALSE	3.58221	2.39623	0.58008	0.69582	0.97933	FALSE	0.627538	1.01108	-0.68812	0.90956	1	FALSE	0.585263	3.34664	-2.5156	0.11056	0.50286	FALSE	0.724853	7.46671	-3.3647	0.0017132	0.013114	TRUE	0.712645
c100540_g1	504.728	384.366	0.39303	3.2495e-05	0.00072716	TRUE	475.23	294.312	0.69128	1.5089e-10	7.865e-09	TRUE	442.005	306.549	0.52794	0.013893	0.076456	FALSE	549.908	353.7	0.63666	8.9758e-10	1.6734e-08	TRUE	530.09	533.26	-0.0086031	1	1	FALSE	369.473	302.991	0.28619	0.0058874	0.53695	FALSE	345.222	312.594	0.14323	0.51205	1	FALSE	428.818	360.468	0.2505	0.011211	0.066418	FALSE	421.528
c100541_g2	3.44794	15.6478	-2.1822	0.00024263	0.0044442	TRUE	3.24656	12.3054	-1.9223	0.04826	0.36912	FALSE	3.01764	10.3166	-1.7735	0.02413	0.12116	FALSE	3.75348	21.553	-2.5216	4.2473e-06	5.2043e-05	TRUE	3.61405	17.4747	-2.2736	0.00012797	0.00094518	TRUE	15.0207	12.6664	0.24594	0.71215	1	FALSE	14.0428	10.5023	0.41913	0.42004	1	FALSE	17.4664	21.9652	-0.33064	0.43547	0.88582	FALSE	17.1704
c100542_g1	8.6429	8.69232	-0.0082252	1	1	FALSE	8.13757	7.76607	0.067412	1	1	FALSE	7.5687	5.69198	0.41112	0.66128	1	FALSE	9.41653	3.68021	1.3554	0.055157	0.22503	FALSE	9.07792	2.4443	1.8929	0.012368	0.054729	FALSE	8.35829	7.9958	0.063965	1	1	FALSE	7.80881	5.81899	0.42433	0.65269	1	FALSE	9.69631	3.75372	1.3691	0.051077	0.22399	FALSE	9.53114
c100551_g1	17.316	21.5561	-0.31599	0.4365	1	FALSE	16.3052	17.8608	-0.13147	0.86311	1	FALSE	15.1639	19.8575	-0.38904	0.45756	0.91601	FALSE	18.8645	78.1039	-2.0497	2.5586e-14	6.7339e-13	TRUE	18.1783	42.7264	-1.2329	0.00019285	0.0013785	TRUE	20.7166	18.4037	0.17079	0.62147	1	FALSE	19.3576	20.2259	-0.0633	0.95881	1	FALSE	24.0515	79.5952	-1.7266	3.038e-12	6.8065e-11	TRUE	23.6437
c100565_g1	2704.21	2501.55	0.11239	0.12468	0.63192	FALSE	2546.22	2069.46	0.2991	0.0002379	0.0047838	TRUE	2368.44	1610.01	0.55687	0.0055019	0.035069	TRUE	2946.68	2241.42	0.39467	7.9278e-07	1.0716e-05	TRUE	2840.77	1501.35	0.92002	5.1008e-17	1.2016e-15	TRUE	2404.16	2129.69	0.17489	0.022226	1	FALSE	2246.54	1641.11	0.45303	0.015999	0.11422	FALSE	2791.05	2284.3	0.28905	5.468e-06	6.7111e-05	TRUE	2743.62
c10056_g1	0.378193	0	Inf	0.98802	1	FALSE	0.356183	0	Inf	1	1	FALSE	0.331887	0	Inf	1	1	FALSE	0.413071	6.33274	-3.9384	0.0018806	0.01365	TRUE	0.399037	0	Inf	0.95971	1	FALSE	0	0	NA	NA	NA	NA	0	0	NA	NA	NA	NA	0	6.45657	#NAME?	0.00026495	0.0024549	TRUE	0
c100578_g1	11.1282	7.36434	0.59559	0.26742	0.91343	FALSE	10.478	5.41381	0.95265	0.10766	0.61324	FALSE	9.74414	5.52356	0.81894	0.22499	0.61322	FALSE	12.1223	20.202	-0.73683	0.10601	0.36312	FALSE	11.6824	13.8738	-0.24802	0.67225	0.97933	FALSE	7.07919	5.57986	0.34335	0.67379	1	FALSE	6.61458	5.62438	0.23396	0.82263	1	FALSE	8.2159	20.5838	-1.325	0.0040857	0.02802	TRUE	8.0761
c100660_g1	9.08606	3.86325	1.2338	0.11977	0.61624	FALSE	8.55654	4.38597	0.96413	0.21927	0.88199	FALSE	7.96153	1.087	2.8727	0.014556	0.079718	FALSE	9.90527	6.32517	0.64709	0.4119	0.81874	FALSE	9.54952	0.892903	3.4189	0.0047953	0.024277	TRUE	3.7148	4.51247	-0.28064	0.79876	1	FALSE	3.47058	1.10801	1.6472	0.26643	0.84896	FALSE	4.30947	6.44699	-0.58112	0.45152	0.90261	FALSE	4.23606
c100671_g1	6.24695	7.16257	-0.19733	0.71102	1	FALSE	5.88176	3.77814	0.63857	0.49659	1	FALSE	5.47346	4.69904	0.22009	0.95042	1	FALSE	6.8108	11.0649	-0.70009	0.19433	0.54339	FALSE	6.57116	1.7697	1.8926	0.05191	0.17785	FALSE	6.88458	3.88615	0.82503	0.24435	1	FALSE	6.43133	4.79443	0.42376	0.6314	1	FALSE	7.99201	11.2774	-0.49681	0.4221	0.87671	FALSE	7.85776
c100674_g1	640.66	1707.57	-1.4143	4.3108e-17	3.4241e-15	TRUE	603.239	1751.12	-1.5375	3.3409e-19	3.449e-17	TRUE	561.166	1167.54	-1.057	2.3737e-07	3.5799e-06	TRUE	698.18	307.08	1.185	2.1926e-12	5.044e-11	TRUE	673.138	0.655893	10.003	4.5557e-110	8.4366e-108	TRUE	1640.54	1801.82	-0.13528	0.36006	1	FALSE	1533.24	1189.38	0.36638	0.04671	0.26169	FALSE	1905.4	312.989	2.6059	4.1516e-38	2.3952e-36	TRUE	1873.01
c100691_g1	3.55492	2.50825	0.50314	0.75616	1	FALSE	3.34618	2.77227	0.27144	0.8716	1	FALSE	3.11015	4.74183	-0.60846	0.60339	1	FALSE	3.86929	16.1139	-2.0582	0.00051263	0.0043031	TRUE	3.72904	7.80432	-1.0655	0.16924	0.43364	FALSE	2.41166	2.85701	-0.24448	0.98994	1	FALSE	2.25264	4.83355	-1.1015	0.31354	0.93034	FALSE	2.79835	16.4216	-2.5529	3.9592e-05	0.0004266	TRUE	2.75126
c100696_g1	0.333515	16.4801	-5.6268	1.8027e-09	7.6053e-08	TRUE	0.313874	52.8701	-7.3961	6.5854e-32	1.2556e-29	TRUE	0.291783	134.3	-8.8463	8.2677e-51	1.9877e-48	TRUE	0.363061	431.645	-10.215	5.1324e-193	2.8222e-190	TRUE	0.350175	1078.43	-11.589	7.1191e-282	7.2304e-279	TRUE	15.8347	54.3999	-1.7805	1.6497e-10	1.2829e-07	TRUE	14.8006	136.843	-3.2088	1.3032e-25	1.2905e-23	TRUE	18.3876	439.936	-4.5805	5.4256e-147	1.2607e-144	TRUE	18.0726
c100732_g1	2.39281	8.49779	-1.8284	0.013936	0.13622	FALSE	2.25308	13.3671	-2.5687	8.9576e-05	0.0020007	TRUE	2.09648	14.682	-2.808	8.3918e-05	0.00085646	TRUE	2.60854	3.41856	-0.39015	0.74519	1	FALSE	2.51589	31.77	-3.6585	2.4647e-12	4.3804e-11	TRUE	8.1625	13.7752	-0.75499	0.14542	1	FALSE	7.62877	14.9578	-0.97137	0.093895	0.44282	FALSE	9.4833	3.48502	1.4442	0.036912	0.17458	FALSE	9.32266
c100742_g1	20.5789	16.4584	0.32234	0.3883	1	FALSE	19.3771	14.4081	0.42747	0.31956	1	FALSE	18.0237	18.7563	-0.057485	0.90828	1	FALSE	22.4235	38.4622	-0.77843	0.010263	0.058704	FALSE	21.6152	34.617	-0.67944	0.040521	0.14638	FALSE	15.8383	14.8172	0.096149	0.95194	1	FALSE	14.791	19.1447	-0.37223	0.39692	1	FALSE	18.3549	39.205	-1.0949	0.00036157	0.0032565	TRUE	18.0431
c100747_g1	0.333515	9.73922	-4.868	1.5066e-05	0.00036028	TRUE	0.313874	13.8965	-5.4684	2.3311e-08	9.4038e-07	TRUE	0.291783	10.1569	-5.1214	1.5601e-05	0.00018018	TRUE	0.363061	3.67643	-3.34	0.041264	0.18064	FALSE	0.350175	12.898	-5.2029	5.364e-07	5.741e-06	TRUE	9.35907	14.2979	-0.61137	0.1799	1	FALSE	8.74759	10.3571	-0.24366	0.69118	1	FALSE	10.8658	3.74894	1.5352	0.023526	0.12246	FALSE	10.6794
c100751_g1	18.09	3.57494	2.3392	1.3522e-05	0.00032576	TRUE	17.0325	6.08439	1.4851	0.0027263	0.039928	TRUE	15.84	3.29532	2.2651	0.0005759	0.0048913	TRUE	19.7064	17.4904	0.1721	0.62321	0.98048	FALSE	18.9937	21.8171	-0.19994	0.66282	0.97095	FALSE	3.43766	6.26596	-0.86611	0.25607	1	FALSE	3.21191	3.35794	-0.064143	1	1	FALSE	3.98766	17.8216	-2.16	0.0001044	0.0010472	TRUE	3.91945
c100759_g1	0	0	NA	NA	NA	NA	0	0	NA	NA	NA	NA	0	0	NA	NA	NA	NA	0	6.33463	#NAME?	0.0003489	0.0030404	TRUE	0	0	NA	NA	NA	NA	0	0	NA	NA	NA	NA	0	0	NA	NA	NA	NA	0	6.45896	#NAME?	0.00026465	0.0024526	TRUE	0
c100775_g1	5.20487	9.62399	-0.88677	0.15217	0.70609	FALSE	4.90055	6.42491	-0.39073	0.65994	1	FALSE	4.55676	13.9861	-1.6179	0.071544	0.28494	FALSE	5.6688	1.08297	2.388	0.02584	0.12507	FALSE	5.46265	1.2128	2.1713	0.036021	0.13328	FALSE	9.247	6.62361	0.48137	0.40387	1	FALSE	8.63976	14.2894	-0.72588	0.35715	0.95649	FALSE	10.7398	1.10548	3.2802	8.8038e-05	0.000894	TRUE	10.5594
c100793_g1	34.3098	39.7119	-0.21095	0.45279	1	FALSE	32.306	31.2368	0.048554	0.92258	1	FALSE	30.0509	24.274	0.308	0.4637	0.92354	FALSE	37.3873	11.0724	1.7556	7.558e-07	1.0251e-05	TRUE	36.042	4.52064	2.9951	1.0197e-11	1.726e-10	TRUE	38.1832	32.1187	0.24952	0.38849	1	FALSE	35.6726	24.6815	0.53139	0.16802	0.66028	FALSE	44.3007	11.287	1.9727	3.274e-09	5.7619e-08	TRUE	43.5477
c100812_g1	77.2666	45.9627	0.74938	0.00038695	0.0067206	TRUE	72.7509	38.6091	0.91403	5.5493e-05	0.0012918	TRUE	67.6689	43.7946	0.62774	0.035556	0.16364	FALSE	84.1898	125.659	-0.5778	0.00079737	0.0063951	TRUE	81.1633	94.5472	-0.22021	0.26459	0.58144	FALSE	44.1872	39.7465	0.1528	0.57597	1	FALSE	41.2837	44.5935	-0.11126	0.77275	1	FALSE	51.2768	128.064	-1.3205	7.8222e-13	1.8182e-11	TRUE	50.4059
c100841_g1	6.21218	19.0875	-1.6195	0.00081767	0.012927	TRUE	5.849	20.1346	-1.7834	0.00020614	0.0041976	TRUE	5.43906	16.3253	-1.5857	0.0067288	0.041743	TRUE	6.76653	3.16258	1.0973	0.16976	0.49497	FALSE	6.52107	0	Inf	0.00012393	0.00091786	TRUE	18.3553	20.7161	-0.17455	0.68131	1	FALSE	17.146	16.6497	0.04237	0.98713	1	FALSE	21.2928	3.2235	2.7237	4.0655e-07	5.7653e-06	TRUE	20.9322
c100854_g1	13.3392	35.5874	-1.4157	3.0244e-05	0.00068055	TRUE	12.5591	24.0138	-0.93513	0.013438	0.14369	FALSE	11.6815	17.1384	-0.55301	0.27298	0.69577	FALSE	14.5336	38.9919	-1.4238	2.4233e-05	0.00026343	TRUE	14.012	12.3865	0.17789	0.76469	1	FALSE	34.2153	24.7298	0.46839	0.12688	1	FALSE	31.9671	17.4684	0.87184	0.031804	0.19543	FALSE	39.7001	39.737	-0.00134	1	1	FALSE	39.0248
c100865_g1	4.21109	0.891959	2.2391	0.093559	0.53241	FALSE	3.96575	0	Inf	0.010865	0.12182	FALSE	3.68836	0	Inf	0.016211	0.087745	FALSE	4.58817	36.0028	-2.9721	1.8373e-11	3.9507e-10	TRUE	4.42002	0.327947	3.7525	0.020342	0.083062	FALSE	0.855426	0	Inf	0.45058	1	FALSE	0.799729	0	Inf	0.56534	1	FALSE	0.99613	36.6995	-5.2033	3.087e-18	9.5211e-17	TRUE	0.979602
c100893_g1	418.808	354.404	0.24089	0.018711	0.17147	FALSE	394.334	359.573	0.13314	0.42472	1	FALSE	366.801	546.426	-0.57503	0.0058548	0.03716	TRUE	456.355	1072.81	-1.2332	7.6937e-39	5.6954e-37	TRUE	439.963	779.242	-0.82469	9.8461e-06	8.8343e-05	TRUE	340.686	369.912	-0.11874	0.4536	1	FALSE	318.316	556.912	-0.80699	6.3999e-05	0.00086478	TRUE	395.387	1093.34	-1.4674	2.8696e-68	2.8529e-66	TRUE	388.669
c100897_g1	2939.61	1655.47	0.82839	7.5375e-32	1.2261e-29	TRUE	2767.86	1065.66	1.377	1.2416e-58	5.6682e-56	TRUE	2574.6	705.725	1.8672	1.4222e-19	6.0281e-18	TRUE	3203.16	51.3526	5.9629	0	0	TRUE	3088	0	Inf	0	0	TRUE	1591.13	1096.51	0.53713	8.0435e-08	4.2614e-05	TRUE	1486.77	719.438	1.0472	6.1715e-08	1.2935e-06	TRUE	1847.01	52.3413	5.1411	0	0	TRUE	1815.62
c100904_g1	20.3321	14.9774	0.44097	0.2751	0.92249	FALSE	19.1423	14.6465	0.3862	0.35097	1	FALSE	17.8035	8.37378	1.0882	0.043565	0.19447	FALSE	22.1506	8.26694	1.4219	0.0015362	0.011456	TRUE	21.3563	5.19524	2.0394	4.7947e-05	0.00038353	TRUE	14.3851	15.0674	-0.066859	0.93853	1	FALSE	13.4468	8.53648	0.65555	0.26674	0.84951	FALSE	16.714	8.42225	0.98877	0.034989	0.16722	FALSE	16.429
c100914_g1	0.378193	0	Inf	0.98802	1	FALSE	0.356183	0	Inf	1	1	FALSE	0.331887	0	Inf	1	1	FALSE	0.413071	6.09835	-3.884	0.010562	0.060003	FALSE	0.399037	0	Inf	0.95971	1	FALSE	0	0	NA	NA	NA	NA	0	0	NA	NA	NA	NA	0	6.22142	#NAME?	0.0030324	0.021597	TRUE	0
c100918_g1	0.2956	0	Inf	0.98802	1	FALSE	0.278394	0	Inf	1	1	FALSE	0.258629	0	Inf	1	1	FALSE	0.321603	16.0753	-5.6434	3.5949e-05	0.00038025	TRUE	0.309213	0	Inf	0.9597	1	FALSE	0	0	NA	NA	NA	NA	0	0	NA	NA	NA	NA	0	16.3737	#NAME?	5.0802e-06	6.2641e-05	TRUE	0
c100923_g1	0.2956	0.603649	-1.0301	1	1	FALSE	0.278394	0.69882	-1.3278	0.95771	1	FALSE	0.258629	1.14124	-2.1416	0.62746	1	FALSE	0.321603	2.13868	-2.7334	0.26617	0.65535	FALSE	0.309213	8.12161	-4.7151	0.00020564	0.0014616	TRUE	0.578293	0.718769	-0.31373	1	1	FALSE	0.541056	1.15843	-1.0983	0.84366	1	FALSE	0.674322	2.1774	-1.6911	0.43131	0.88239	FALSE	0.662986
c100930_g1	506.684	308.321	0.71666	2.1855e-13	1.3325e-11	TRUE	477.08	409.416	0.22066	0.029991	0.26239	FALSE	443.725	513.55	-0.21084	0.32725	0.78165	FALSE	552.041	1905.55	-1.7874	1.8621e-87	3.5313e-85	TRUE	532.117	8093.81	-3.927	3.7093e-100	6.0201e-98	TRUE	296.297	421.392	-0.50812	2.7517e-07	0.00012995	TRUE	276.893	523.522	-0.91892	6.1195e-06	9.8532e-05	TRUE	344.004	1941.89	-2.497	9.1129e-210	3.6179e-207	TRUE	338.145
c100938_g1	77.277	121.176	-0.649	0.00039302	0.0068133	TRUE	72.7619	82.4853	-0.18096	0.33883	1	FALSE	67.6841	105.564	-0.64123	0.016959	0.091294	FALSE	84.2097	93.8736	-0.15673	0.41025	0.81675	FALSE	81.1882	109.769	-0.43513	0.021119	0.085768	FALSE	116.4	84.9032	0.4552	0.0073552	0.62007	FALSE	108.789	107.51	0.01707	0.88065	1	FALSE	135.226	95.6599	0.49939	0.0065212	0.041911	TRUE	132.933
c100941_g1	8.08962	0	Inf	1.4159e-05	0.0003399	TRUE	7.61626	0	Inf	3.604e-05	0.00087376	TRUE	7.08459	0	Inf	0.00032929	0.0029673	TRUE	8.81478	12.9082	-0.55029	0.26397	0.65225	FALSE	8.50046	0	Inf	9.5044e-06	8.5486e-05	TRUE	0	0	NA	NA	NA	NA	0	0	NA	NA	NA	NA	0	13.1579	#NAME?	3.0938e-08	4.9437e-07	TRUE	0
c100944_g1	2.80892	0	Inf	0.032315	0.25992	FALSE	2.64475	0	Inf	0.043899	0.3471	FALSE	2.46152	0	Inf	0.08537	0.31893	FALSE	3.06307	8.03823	-1.3919	0.053658	0.22032	FALSE	2.95588	0	Inf	0.027536	0.10697	FALSE	0	0	NA	NA	NA	NA	0	0	NA	NA	NA	NA	0	8.19429	#NAME?	2.4963e-05	0.00027824	TRUE	0
c100973_g1	17273.2	14266.9	0.27586	0.012116	0.12182	FALSE	16263.9	12818.3	0.34348	0.0063259	0.079424	FALSE	15129.3	10040.1	0.59157	0.0028179	0.019554	TRUE	18823.3	10604.1	0.82789	2.7078e-12	6.1807e-11	TRUE	18148.6	11383	0.67298	1.2597e-05	0.00011108	TRUE	13710.8	13190.7	0.055798	0.52721	1	FALSE	12812.2	10230.6	0.32463	0.07374	0.38033	FALSE	15918.3	10807.4	0.55867	5.6922e-16	1.5795e-14	TRUE	15647.8
c100981_g1	17.3887	10.9916	0.66175	0.1534	0.70949	FALSE	16.3734	19.02	-0.21616	0.591	1	FALSE	15.2315	16.7135	-0.13395	0.85017	1	FALSE	18.9502	27.0308	-0.51239	0.1265	0.40883	FALSE	18.2694	26.9578	-0.56128	0.10901	0.31446	FALSE	10.5765	19.591	-0.88933	0.035865	1	FALSE	9.87499	17.0079	-0.78435	0.22349	0.75962	FALSE	12.2599	27.5568	-1.1685	0.0021273	0.015786	TRUE	12.0542
c101003_g1	173.116	158.03	0.13154	0.32483	1	FALSE	163.001	135.007	0.27185	0.051115	0.38312	FALSE	151.599	155.588	-0.037473	0.91841	1	FALSE	188.603	208.033	-0.14146	0.36865	0.77109	FALSE	181.786	317.168	-0.80301	8.5265e-08	1.004e-06	TRUE	151.865	138.985	0.12786	0.32533	1	FALSE	141.91	158.604	-0.16046	0.51128	1	FALSE	176.327	211.992	-0.26576	0.049791	0.21967	FALSE	173.335
c101050_g1	2.01462	0.946019	1.0906	0.58929	1	FALSE	1.8969	5.15277	-1.4417	0.13725	0.69916	FALSE	1.7646	4.03425	-1.193	0.3212	0.77077	FALSE	2.19547	7.84133	-1.8366	0.026113	0.12619	FALSE	2.11685	9.95549	-2.2336	0.0036783	0.019276	TRUE	0.903482	5.30562	-2.554	0.020442	1	FALSE	0.847148	4.10965	-2.2783	0.095025	0.44698	FALSE	1.05755	7.99215	-2.9179	0.0025112	0.018312	TRUE	1.03911
c101054_g1	331.175	297.743	0.15353	0.13204	0.65335	FALSE	311.825	312.342	-0.0023914	0.97768	1	FALSE	290.02	307.735	-0.085534	0.71381	1	FALSE	360.815	361.79	-0.0038912	0.96661	1	FALSE	347.789	414.121	-0.25184	0.072875	0.23262	FALSE	286.21	321.59	-0.16815	0.11067	1	FALSE	267.42	313.715	-0.23035	0.26594	0.84795	FALSE	332.178	368.764	-0.15074	0.11383	0.40174	FALSE	326.535
c101059_g1	22.4018	58.2715	-1.3792	1.1925e-07	4.0041e-06	TRUE	21.0925	62.5898	-1.5692	1.3734e-09	6.4236e-08	TRUE	19.6234	49.1841	-1.3256	0.0049022	0.031502	TRUE	24.416	160.066	-2.7128	5.7909e-29	3.0723e-27	TRUE	23.5469	43.1656	-0.87434	0.003157	0.016829	TRUE	56.0048	64.4231	-0.20203	0.32903	1	FALSE	52.3346	50.0572	0.064187	0.82679	1	FALSE	65.0132	163.095	-1.3269	1.4812e-13	3.606e-12	TRUE	63.906
c101061_g1	14.3532	13.4818	0.090363	0.88838	1	FALSE	13.5144	8.55588	0.65951	0.19229	0.83267	FALSE	12.5707	7.28678	0.78671	0.20579	0.59622	FALSE	15.6399	0.630091	4.6335	1.746e-08	2.8696e-07	TRUE	15.0783	0	Inf	8.68e-10	1.2508e-08	TRUE	12.9513	8.80702	0.55638	0.27347	1	FALSE	12.106	7.42847	0.70459	0.26712	0.85034	FALSE	15.0435	0.641817	4.5508	4.1895e-08	6.6128e-07	TRUE	14.7864
c101063_g1	39.0503	36.8885	0.082164	0.74494	1	FALSE	36.7685	38.0023	-0.047617	0.93775	1	FALSE	34.1943	14.2056	1.2673	0.0018738	0.013768	TRUE	42.5402	2.39844	4.1487	1.4568e-19	5.191e-18	TRUE	40.9987	5.84308	2.8108	1.4295e-12	2.5836e-11	TRUE	35.4532	39.1	-0.14125	0.61462	1	FALSE	33.1278	14.4841	1.1936	0.0036958	0.032749	TRUE	41.1576	2.44371	4.074	9.8667e-19	3.1097e-17	TRUE	40.4589
c101083_g1	117.28	99.9617	0.2305	0.13242	0.6545	FALSE	110.426	90.3378	0.28967	0.090104	0.55099	FALSE	102.705	77.9749	0.39743	0.12787	0.43334	FALSE	127.778	162.186	-0.34401	0.025244	0.12266	FALSE	123.172	118.462	0.056251	0.72821	0.9918	FALSE	96.1118	92.9626	0.048063	0.85764	1	FALSE	89.7965	79.4538	0.17654	0.52783	1	FALSE	111.511	165.288	-0.56779	8.784e-05	0.00089214	TRUE	109.613
c101090_g1	13.5589	5.45974	1.3123	0.015243	0.14662	FALSE	12.7665	4.68675	1.4457	0.013092	0.1408	FALSE	11.8738	4.40521	1.4305	0.034047	0.15768	FALSE	14.7723	14.4225	0.034574	1	1	FALSE	14.2393	3.73738	1.9298	0.0010392	0.0063283	TRUE	5.24582	4.82842	0.11962	1	1	FALSE	4.903	4.48855	0.12741	0.9794	1	FALSE	6.09187	14.7007	-1.2709	0.015877	0.0884	FALSE	5.98782
c101096_g1	48.422	43.9895	0.13851	0.55043	1	FALSE	45.5939	36.8709	0.30636	0.24571	0.92602	FALSE	42.4088	35.2359	0.26732	0.45138	0.90721	FALSE	52.7613	38.0665	0.47096	0.063204	0.2505	FALSE	50.8587	28.585	0.83124	0.0025866	0.014117	TRUE	42.3253	37.9513	0.15737	0.60528	1	FALSE	39.5281	35.9404	0.13727	0.74418	1	FALSE	49.0618	38.7983	0.33861	0.20207	0.58376	FALSE	48.2296
c101097_g1	86.5807	308.019	-1.8309	3.0646e-42	7.205e-40	TRUE	81.5217	303.182	-1.8949	1.6259e-41	4.4987e-39	TRUE	75.8388	275.429	-1.8607	1.0143e-14	3.0872e-13	TRUE	94.358	192.393	-1.0278	1.4897e-11	3.2248e-10	TRUE	90.9848	192.568	-1.0817	1.7049e-10	2.6181e-09	TRUE	296.142	312.082	-0.075638	0.42784	1	FALSE	276.683	280.615	-0.020356	0.92709	1	FALSE	343.617	196.088	0.8093	1.1616e-12	2.6708e-11	TRUE	337.772
c101127_g1	22.8824	27.2699	-0.25307	0.44501	1	FALSE	21.5455	25.9622	-0.26902	0.45907	1	FALSE	20.0399	22.8135	-0.18701	0.6665	1	FALSE	24.932	19.2034	0.37664	0.27806	0.66641	FALSE	24.0333	41.917	-0.8025	0.008358	0.039154	TRUE	26.2167	26.7426	-0.028653	1	1	FALSE	24.4924	23.2769	0.07343	0.89972	1	FALSE	30.4235	19.5689	0.63663	0.04642	0.20812	FALSE	29.9085
c101139_g1	0.629115	2.83082	-2.1698	0.20219	0.81657	FALSE	0.592268	5.46506	-3.2059	0.0084187	0.099778	FALSE	0.550412	4.67066	-3.085	0.11226	0.39317	FALSE	0.684664	4.93472	-2.8495	0.028392	0.13489	FALSE	0.659388	9.84584	-3.9003	0.00010084	0.00075928	TRUE	2.71163	5.6306	-1.0541	0.23674	1	FALSE	2.53823	4.7727	-0.91098	0.52135	1	FALSE	3.16175	5.03018	-0.66989	0.50105	0.93647	FALSE	3.10748
c10113_g1	11.4243	12.9448	-0.18026	0.72027	1	FALSE	10.7578	15.3851	-0.51616	0.2913	0.97987	FALSE	10.0122	8.73329	0.19716	0.88678	1	FALSE	12.4581	8.13478	0.6149	0.42457	0.8343	FALSE	12.0178	6.84724	0.81157	0.33267	0.66912	FALSE	12.4475	15.8279	-0.34661	0.42412	1	FALSE	11.6297	8.90408	0.38528	0.57728	1	FALSE	14.4395	8.28668	0.80116	0.1048	0.37938	FALSE	14.193
c101150_g1	0	15.5737	#NAME?	5.0889e-10	2.2896e-08	TRUE	0	5.7491	#NAME?	0.00031714	0.0061904	TRUE	0	451.903	#NAME?	1.9433e-33	1.8751e-31	TRUE	0	0	NA	NA	NA	NA	0	0	NA	NA	NA	NA	14.9817	5.92291	1.3388	0.011323	0.81436	FALSE	13.9945	461.177	-5.0424	2.6344e-18	1.4574e-16	TRUE	17.3697	0	Inf	2.2663e-11	4.7698e-10	TRUE	17.0733
c101153_g2	9.01795	15.2927	-0.76198	0.085847	0.50612	FALSE	8.49103	14.2935	-0.75135	0.10185	0.59437	FALSE	7.90183	8.84177	-0.16215	0.80597	1	FALSE	9.83241	25.2427	-1.3602	0.060954	0.24345	FALSE	9.48608	36.1214	-1.929	1.1495e-05	0.00010204	TRUE	14.6862	14.7209	-0.0034014	1	1	FALSE	13.7292	9.00491	0.60847	0.28272	0.87335	FALSE	17.0665	25.7184	-0.59163	0.3584	0.79074	FALSE	16.7754
c101157_g1	20.3555	13.6546	0.57603	0.12127	0.62074	FALSE	19.1655	13.2939	0.52775	0.18352	0.81534	FALSE	17.8231	12.411	0.52213	0.28622	0.71951	FALSE	22.1735	12.0062	0.88505	0.025685	0.12447	FALSE	21.3709	4.80312	2.1536	1.6992e-05	0.00014683	TRUE	13.1507	13.6862	-0.05758	0.90935	1	FALSE	12.2765	12.6522	-0.043496	0.94853	1	FALSE	15.2239	12.2354	0.31528	0.55084	0.9802	FALSE	14.9653
c101161_g1	6874.63	4921.01	0.48233	4.428e-10	2.0076e-08	TRUE	6472.94	4420.51	0.55021	1.4999e-07	5.4339e-06	TRUE	6021.15	3788.88	0.66827	0.00080723	0.006571	TRUE	7491.26	3990.71	0.90856	1.8461e-27	9.3162e-26	TRUE	7222.41	4359.2	0.72842	4.4254e-09	5.9498e-08	TRUE	4729.71	4548.81	0.056263	0.51997	1	FALSE	4419.43	3862.3	0.1944	0.29168	0.88742	FALSE	5490.44	4067.19	0.43289	7.0114e-13	1.635e-11	TRUE	5397.21
c101165_g1	2.52999	6.52644	-1.3672	0.13212	0.65351	FALSE	2.38273	5.70412	-1.2594	0.16969	0.7865	FALSE	2.21555	12.2826	-2.4709	0.0011433	0.0088871	TRUE	2.75576	3.67832	-0.4166	0.79004	1	FALSE	2.65335	0.866142	1.6151	0.37106	0.71145	FALSE	6.27182	5.8666	0.096359	1	1	FALSE	5.86227	12.5349	-1.0964	0.067331	0.35384	FALSE	7.28118	3.75133	0.95677	0.25037	0.659	FALSE	7.15601
c101169_g1	18.8911	23.3993	-0.30876	0.42019	1	FALSE	17.7872	25.4919	-0.5192	0.14516	0.71542	FALSE	16.5439	18.7049	-0.17711	0.75044	1	FALSE	20.5826	18.668	0.14085	0.78565	1	FALSE	19.8406	10.8403	0.87205	0.047774	0.16674	FALSE	22.5202	26.2306	-0.22003	0.5002	1	FALSE	21.0283	19.0561	0.14208	0.78167	1	FALSE	26.0954	19.0296	0.45555	0.23377	0.63329	FALSE	25.6538
c101176_g1	86.6691	34.8828	1.313	1.086e-09	4.7057e-08	TRUE	81.6036	29.6336	1.4614	2.1796e-10	1.1125e-08	TRUE	75.9001	21.0276	1.8518	1.8362e-08	3.1776e-07	TRUE	94.4297	21.238	2.1526	4.1878e-19	1.4569e-17	TRUE	91.0302	7.48442	3.6044	9.8403e-31	4.0903e-29	TRUE	33.5397	30.4925	0.13742	0.66252	1	FALSE	31.3344	21.419	0.54885	0.16459	0.65026	FALSE	38.9139	21.6443	0.8463	0.0055235	0.036439	TRUE	38.2526
c101176_g2	0.2956	0.630679	-1.0933	1	1	FALSE	0.278394	0.36353	-0.38495	1	1	FALSE	0.258629	2.4708	-3.256	0.13519	0.43714	FALSE	0.321603	11.1202	-5.1118	6.4142e-06	7.6602e-05	TRUE	0.309213	4.19269	-3.7612	0.022733	0.091165	FALSE	0.602321	0.375721	0.68087	1	1	FALSE	0.564765	2.52799	-2.1623	0.23037	0.77331	FALSE	0.70503	11.332	-4.0066	1.9581e-05	0.00022203	TRUE	0.692741
c101185_g1	6709.2	5212.07	0.36428	2.7231e-08	9.9542e-07	TRUE	6317.15	5002.53	0.33661	1.1635e-05	0.0003119	TRUE	5875.93	3569.48	0.7191	0.0002695	0.0024533	TRUE	7310.48	4990.55	0.55077	5.1795e-13	1.2498e-11	TRUE	7047.64	5962.6	0.2412	0.022189	0.089422	FALSE	5010.21	5149.03	-0.03943	0.53062	1	FALSE	4681.24	3637.82	0.36382	0.049814	0.27562	FALSE	5814.87	5086.17	0.19317	0.0013961	0.010908	TRUE	5716.1
c101187_g1	0.96263	6.32467	-2.7159	0.0091584	0.097693	FALSE	0.906142	3.1358	-1.791	0.22423	0.88459	FALSE	0.842195	8.9873	-3.4157	0.00065564	0.0054067	TRUE	1.04772	6.73298	-2.684	0.026981	0.1297	FALSE	1.00956	18.7117	-4.2121	4.5855e-08	5.5784e-07	TRUE	6.07721	3.23273	0.91066	0.24159	1	FALSE	5.67902	9.17693	-0.69237	0.32255	0.93976	FALSE	7.05729	6.8555	0.041852	0.93309	1	FALSE	6.93767
c101193_g1	8.38522	11.6979	-0.48033	0.39848	1	FALSE	7.89465	11.3334	-0.52163	0.3518	1	FALSE	7.34322	7.57214	-0.044289	0.98301	1	FALSE	9.13639	11.5458	-0.33767	0.57114	0.95507	FALSE	8.80967	3.74543	1.234	0.076546	0.24201	FALSE	11.2405	11.6786	-0.055165	0.96015	1	FALSE	10.5066	7.72913	0.44292	0.55811	1	FALSE	13.0512	11.7621	0.15004	0.82043	1	FALSE	12.8272
c101194_g1	2.22762	3.54791	-0.67147	0.64435	1	FALSE	2.09751	4.09042	-0.96358	0.40728	1	FALSE	1.94997	5.56635	-1.5133	0.16097	0.50232	FALSE	2.42561	16.1102	-2.7316	3.0899e-05	0.00033072	TRUE	2.33624	18.2232	-2.9635	2.6616e-06	2.6001e-05	TRUE	3.41363	4.21113	-0.3029	0.80708	1	FALSE	3.1882	5.66349	-0.82895	0.39303	0.99547	FALSE	3.95696	16.4168	-2.0527	0.00030788	0.002815	TRUE	3.88969
c101207_g1	23.8965	20.001	0.25672	0.45131	1	FALSE	22.5008	13.7657	0.70889	0.073349	0.48565	FALSE	20.9292	16.0031	0.38716	0.41337	0.86642	FALSE	26.0383	17.1772	0.60014	0.087066	0.31473	FALSE	25.0996	29.9761	-0.25615	0.45914	0.81011	FALSE	19.2244	14.1637	0.44073	0.31764	1	FALSE	17.9651	16.3221	0.13837	0.84171	1	FALSE	22.3138	17.5031	0.35033	0.36006	0.79266	FALSE	21.9326
c101221_g1	2.64373	0.630679	2.0676	0.20926	0.83145	FALSE	2.48917	0	Inf	0.046591	0.36109	FALSE	2.31501	0	Inf	0.091016	0.33377	FALSE	2.88013	50.1666	-4.1225	2.8148e-11	5.9747e-10	TRUE	2.77624	0	Inf	0.029286	0.11205	FALSE	0.602321	0	Inf	0.70308	1	FALSE	0.564765	0	Inf	0.77469	1	FALSE	0.70503	51.1487	-6.1809	2.3958e-14	6.0838e-13	TRUE	0.692741
c101227_g1	11.2965	15.1377	-0.42226	0.44192	1	FALSE	10.6363	11.448	-0.1061	0.93585	1	FALSE	9.8894	14.682	-0.5701	0.34596	0.80385	FALSE	12.3024	24.4915	-0.99334	0.018829	0.096797	FALSE	11.8529	34.5503	-1.5435	5.0217e-05	0.00040026	TRUE	14.558	11.7749	0.3061	0.57059	1	FALSE	13.6	14.9578	-0.13729	0.81805	1	FALSE	16.8854	24.953	-0.56344	0.12842	0.43512	FALSE	16.5979
c101229_g1	372.589	427.279	-0.19759	0.035136	0.27535	FALSE	350.813	438.8	-0.32286	0.0020968	0.032018	TRUE	326.313	422.24	-0.37181	0.082545	0.31002	FALSE	405.982	296.942	0.45123	6.1825e-05	0.000627	TRUE	391.4	641.602	-0.71303	1.2622e-08	1.6296e-07	TRUE	410.579	451.749	-0.13786	0.16285	1	FALSE	383.685	430.205	-0.1651	0.44664	1	FALSE	476.757	302.611	0.65579	1.3587e-11	2.9052e-10	TRUE	468.66
c101247_g1	6.84129	17.264	-1.3354	0.0070153	0.078891	FALSE	6.44127	17.1337	-1.4114	0.0048962	0.064495	FALSE	5.98947	16.1828	-1.434	0.014936	0.08161	FALSE	7.4512	37.0146	-2.3125	5.3801e-09	9.2916e-08	TRUE	7.18046	6.36257	0.17447	0.82291	1	FALSE	16.5941	17.6523	-0.089188	0.88877	1	FALSE	15.5055	16.4838	-0.088268	0.90954	1	FALSE	19.2608	37.7311	-0.97008	0.0017391	0.013284	TRUE	18.9332
c101248_g1	13.229	19.7397	-0.57739	0.15345	0.70961	FALSE	12.4568	16.9633	-0.44548	0.27629	0.96902	FALSE	11.5902	16.1569	-0.47925	0.34223	0.80385	FALSE	14.4206	24.9315	-0.78984	0.030742	0.14374	FALSE	13.9061	29.3025	-1.0753	0.0036585	0.019188	TRUE	18.9712	17.4764	0.1184	0.84573	1	FALSE	17.7301	16.4551	0.10767	0.88153	1	FALSE	22.0227	25.4148	-0.20668	0.51169	0.94419	FALSE	21.6457
c10124_g1	16.3611	9.10854	0.84498	0.06348	0.4171	FALSE	15.4045	8.80645	0.80672	0.097622	0.57863	FALSE	14.3284	8.85023	0.69509	0.2175	0.60196	FALSE	17.8268	1.39802	3.6726	7.4217e-08	1.1375e-06	TRUE	17.1872	0.282478	5.9271	6.3622e-10	9.2901e-09	TRUE	8.75675	9.05205	-0.047849	0.95273	1	FALSE	8.18282	9.01013	-0.13895	0.87194	1	FALSE	10.1608	1.42639	2.8326	0.00064313	0.0054704	TRUE	9.98668
c101250_g1	996.887	877.71	0.18369	0.037122	0.28665	FALSE	938.643	695.521	0.43248	6.5662e-06	0.00018359	TRUE	873.151	537.414	0.7002	0.00072798	0.0059637	TRUE	1086.34	845.816	0.36106	0.00012551	0.001201	TRUE	1047.38	618.475	0.76	2.0705e-10	3.1548e-09	TRUE	843.715	715.896	0.23701	0.003567	0.38274	FALSE	788.322	547.595	0.52568	0.0069558	0.055612	FALSE	979.219	861.987	0.18397	0.015656	0.087348	FALSE	962.581
c101252_g1	121.422	113.48	0.097595	0.52361	1	FALSE	114.329	96.7853	0.24033	0.17104	0.78897	FALSE	106.344	83.5467	0.34808	0.1816	0.54967	FALSE	132.306	86.8389	0.60746	0.00041323	0.0035532	TRUE	127.544	42.5584	1.5835	8.2018e-14	1.6132e-12	TRUE	109.04	99.6102	0.13049	0.52073	1	FALSE	101.909	85.1164	0.25977	0.3187	0.93828	FALSE	126.617	88.5128	0.51651	0.0070049	0.044528	TRUE	124.457
c101257_g1	17.0281	0	Inf	3.3349e-11	1.6801e-09	TRUE	16.0322	0	Inf	2.5028e-10	1.2711e-08	TRUE	14.9119	0	Inf	4.4597e-08	7.395e-07	TRUE	18.5529	27.9316	-0.59025	0.088229	0.31816	FALSE	17.8876	0	Inf	1.7935e-11	2.9775e-10	TRUE	0	0	NA	NA	NA	NA	0	0	NA	NA	NA	NA	0	28.4644	#NAME?	5.7311e-17	1.66e-15	TRUE	0
c101258_g1	67.0793	65.2951	0.038893	0.8478	1	FALSE	63.1627	50.2505	0.32993	0.14824	0.72527	FALSE	58.7562	35.8776	0.71166	0.026033	0.12946	FALSE	73.1008	44.9888	0.70032	0.0018006	0.013146	TRUE	70.4717	58.1847	0.2764	0.25338	0.56505	FALSE	62.7643	51.7153	0.27935	0.23183	1	FALSE	58.6518	36.5584	0.68197	0.033185	0.20253	FALSE	72.8432	45.8463	0.66799	0.0060456	0.039369	TRUE	71.598
c101266_g1	94.358	118.082	-0.32357	0.038589	0.29539	FALSE	88.8432	104.067	-0.22818	0.18521	0.81865	FALSE	82.6521	93.8698	-0.18361	0.4577	0.91616	FALSE	102.837	60.5552	0.76404	0.0023542	0.016622	TRUE	99.1693	75.4315	0.39473	0.13856	0.37317	FALSE	113.516	107.14	0.083401	0.61702	1	FALSE	106.056	95.6439	0.14909	0.53943	1	FALSE	131.737	61.7143	1.094	3.4053e-10	6.5319e-09	TRUE	129.503
c101271_g1	0	5.61469	#NAME?	0.010291	0.1076	FALSE	0	0.647573	#NAME?	0.63931	1	FALSE	0	197.296	#NAME?	1.5003e-33	1.4603e-31	TRUE	0	0	NA	NA	NA	NA	0	0	NA	NA	NA	NA	5.39117	0.668028	3.0126	0.068704	1	FALSE	5.04204	201.281	-5.3191	7.5817e-23	5.9682e-21	TRUE	6.26523	0	Inf	0.0069027	0.04397	TRUE	6.1565
c101285_g1	4.57575	2.55507	0.84065	0.38335	1	FALSE	4.30828	5.38557	-0.32199	0.75703	1	FALSE	4.00635	4.80752	-0.263	0.889	1	FALSE	4.98414	1.33895	1.8962	0.086552	0.3134	FALSE	4.80326	0.583664	3.0408	0.018587	0.077072	FALSE	2.46091	5.54719	-1.1726	0.17429	1	FALSE	2.29685	4.89526	-1.0917	0.31328	0.93034	FALSE	2.84888	1.367	1.0594	0.52178	0.95223	FALSE	2.80092
c101295_g1	1221.98	957.137	0.35243	6.073e-06	0.00015593	TRUE	1150.59	856.977	0.42504	1.2931e-06	4.0721e-05	TRUE	1070.2	765.115	0.48413	0.016942	0.091222	FALSE	1331.46	899.499	0.56582	5.2775e-11	1.0974e-09	TRUE	1283.49	844.383	0.6041	1.1225e-07	1.3049e-06	TRUE	920.012	882.03	0.060825	0.42032	1	FALSE	859.615	779.917	0.14037	0.46373	1	FALSE	1067.86	916.676	0.22024	0.0025537	0.018584	TRUE	1049.74
c101302_g1	707.605	769.119	-0.12026	0.13211	0.65351	FALSE	666.257	574.212	0.2145	0.027853	0.25118	FALSE	619.715	352.159	0.81538	0.00010098	0.0010021	TRUE	771.01	1809.86	-1.2311	2.8701e-45	2.5235e-43	TRUE	743.27	495.756	0.58426	2.1179e-06	2.1004e-05	TRUE	739.171	590.994	0.32277	0.0001033	0.024912	TRUE	690.699	358.795	0.9449	1.9658e-06	3.3935e-05	TRUE	858.138	1844.4	-1.1039	1.0685e-49	7.8015e-48	TRUE	843.569
c101307_g1	0.66703	0.603649	0.14404	1	1	FALSE	0.627749	1.34639	-1.1008	0.70727	1	FALSE	0.583566	1.84882	-1.6636	0.46875	0.92856	FALSE	0.726121	39.0574	-5.7492	6.8877e-20	2.4949e-18	TRUE	0.700351	227.38	-8.3428	1.5055e-61	1.3278e-59	TRUE	0.578293	1.3868	-1.2619	0.66764	1	FALSE	0.541056	1.88233	-1.7987	0.45231	1	FALSE	0.674322	39.8036	-5.8833	9.3701e-21	3.2222e-19	TRUE	0.662986
c101308_g1	5.23602	0	Inf	0.0025869	0.034523	TRUE	4.9292	0	Inf	0.0035487	0.049798	TRUE	4.58296	0	Inf	0.0056241	0.035785	TRUE	5.7017	9.40709	-0.72236	0.29275	0.68837	FALSE	5.49571	0	Inf	0.0019757	0.011184	TRUE	0	0	NA	NA	NA	NA	0	0	NA	NA	NA	NA	0	9.58473	#NAME?	4.653e-06	5.7699e-05	TRUE	0
c101318_g1	0	0	NA	NA	NA	NA	0	0	NA	NA	NA	NA	0	0.359511	#NAME?	0.9451	1	FALSE	0	9.29841	#NAME?	7.3641e-06	8.7155e-05	TRUE	0	4.19529	#NAME?	0.0055996	0.027783	TRUE	0	0	NA	NA	NA	NA	0	0.367598	#NAME?	0.93687	1	FALSE	0	9.47792	#NAME?	4.886e-06	6.0373e-05	TRUE	0
c101325_g1	118.545	117.583	0.011757	0.99722	1	FALSE	111.618	106.673	0.065372	0.8142	1	FALSE	103.823	112.475	-0.11548	0.65038	1	FALSE	129.17	181.68	-0.49213	0.00084842	0.0067656	TRUE	124.524	209.671	-0.7517	3.3761e-06	3.2465e-05	TRUE	113.04	109.726	0.042927	0.87577	1	FALSE	105.602	114.649	-0.11857	0.67272	1	FALSE	131.183	185.147	-0.49709	0.0010208	0.0082785	TRUE	128.966
c101325_g2	291.662	372.521	-0.35303	0.00048617	0.0081992	TRUE	274.615	376.85	-0.45658	3.5504e-05	0.00086164	TRUE	255.441	366.286	-0.51998	0.017318	0.093002	FALSE	317.809	329.889	-0.05382	0.62318	0.98048	FALSE	306.403	390.623	-0.35034	0.0088184	0.040986	TRUE	357.983	387.91	-0.11583	0.26067	1	FALSE	334.521	373.107	-0.15749	0.48715	1	FALSE	415.651	336.193	0.30608	0.0013655	0.010699	TRUE	408.595
c101344_g1	22.6527	17.3991	0.38067	0.32663	1	FALSE	21.3285	9.13547	1.2232	0.0053502	0.069303	FALSE	19.8419	6.64489	1.5782	0.0038785	0.026222	TRUE	24.6876	3.02664	3.028	6.307e-09	1.0834e-07	TRUE	23.8073	0.327947	6.1818	1.3391e-13	2.6006e-12	TRUE	16.7142	9.40067	0.83024	0.074032	1	FALSE	15.6241	6.76629	1.2073	0.037247	0.22256	FALSE	19.4144	3.08313	2.6547	1.6383e-06	2.1526e-05	TRUE	19.082
c101345_g1	10.9599	4.60737	1.2502	0.034426	0.27168	FALSE	10.3197	7.2827	0.50285	0.36643	1	FALSE	9.59887	1.4893	2.6882	0.0029065	0.020124	TRUE	11.9422	0.255976	5.5439	4.1201e-07	5.7799e-06	TRUE	11.5119	0	Inf	1.1796e-07	1.3667e-06	TRUE	4.44082	7.50921	-0.75783	0.35112	1	FALSE	4.14426	1.51473	1.4521	0.26153	0.83946	FALSE	5.13538	0.261524	4.2955	0.0067125	0.042925	TRUE	5.04803
c101354_g1	210.55	212.404	-0.012647	0.91906	1	FALSE	198.247	156.512	0.34103	0.013984	0.14828	FALSE	184.401	140.978	0.38738	0.10461	0.37227	FALSE	229.421	229.646	-0.0014124	0.94271	1	FALSE	221.173	180.045	0.29682	0.049989	0.17247	FALSE	204.184	161.092	0.34198	0.0077194	0.64059	FALSE	190.776	143.707	0.40875	0.073553	0.38033	FALSE	236.966	234.057	0.01782	0.94265	1	FALSE	232.938
c101366_g1	16.6635	23.8571	-0.51773	0.15189	0.70529	FALSE	15.6897	21.0139	-0.42153	0.26965	0.96112	FALSE	14.5939	16.4338	-0.1713	0.75497	1	FALSE	18.157	15.8046	0.20018	0.66103	0.99437	FALSE	17.5044	11.3866	0.62038	0.18795	0.46552	FALSE	22.9232	21.6458	0.082717	0.84884	1	FALSE	21.4227	16.7506	0.35493	0.43655	1	FALSE	26.6201	16.1079	0.72475	0.041982	0.1942	FALSE	26.1676
c101382_g1	10.9599	10.2204	0.10078	0.97385	1	FALSE	10.3197	14.2485	-0.46541	0.33519	1	FALSE	9.59887	13.401	-0.4814	0.39163	0.84	FALSE	11.9422	34.0152	-1.5101	0.00030626	0.0027076	TRUE	11.5119	48.692	-2.0806	9.2952e-10	1.3346e-08	TRUE	9.82648	14.6646	-0.57759	0.2508	1	FALSE	9.1776	13.6707	-0.5749	0.33888	0.94311	FALSE	11.4033	34.669	-1.6042	0.0012298	0.0097508	TRUE	11.2125
c101384_g1	15.6327	13.3611	0.22653	0.71239	1	FALSE	14.718	11.982	0.29672	0.58479	1	FALSE	13.692	9.46077	0.53331	0.39319	0.84164	FALSE	17.0364	10.1591	0.74584	0.12957	0.41506	FALSE	16.4314	3.58227	2.1975	0.00065079	0.0041517	TRUE	12.8288	12.3265	0.057628	0.93705	1	FALSE	11.9939	9.64449	0.31453	0.62326	1	FALSE	14.9117	10.3501	0.5268	0.24507	0.65296	FALSE	14.6573
c101389_g1	72.9008	132.712	-0.86429	1.7467e-07	5.7217e-06	TRUE	68.6405	100.551	-0.55079	0.0026353	0.038792	TRUE	63.8492	102.6	-0.68429	0.010935	0.063191	FALSE	79.4386	149.234	-0.90966	5.9245e-08	9.1781e-07	TRUE	76.5886	131.638	-0.78137	3.7893e-05	0.00030913	TRUE	127.548	103.516	0.30119	0.046666	1	FALSE	119.183	104.529	0.18928	0.42905	1	FALSE	148.07	152.09	-0.038649	0.82383	1	FALSE	145.555
c10138_g1	0	0	NA	NA	NA	NA	0	0	NA	NA	NA	NA	0	0	NA	NA	NA	NA	0	4.36748	#NAME?	0.004983	0.031846	TRUE	0	0	NA	NA	NA	NA	0	0	NA	NA	NA	NA	0	0	NA	NA	NA	NA	0	4.45253	#NAME?	0.004142	0.028356	TRUE	0
c101391_g1	17.0037	6.2111	1.4529	0.0028604	0.037432	TRUE	16.0104	4.84572	1.7242	0.0011234	0.018737	TRUE	14.8927	3.61204	2.0437	0.002234	0.016235	TRUE	18.5286	5.21872	1.828	0.00022599	0.0020553	TRUE	17.8624	4.25687	2.0691	0.00014884	0.0010872	TRUE	5.97065	4.99525	0.25733	0.8059	1	FALSE	5.57989	3.68642	0.59802	0.58987	1	FALSE	6.92867	5.31274	0.38312	0.6161	1	FALSE	6.80963
c101400_g1	37.353	21.7904	0.77753	0.013236	0.13065	FALSE	35.1705	14.7877	1.25	0.00018788	0.00387	TRUE	32.7183	10.9018	1.5855	0.00035112	0.0031492	TRUE	40.7077	25.8304	0.65623	0.027747	0.13264	FALSE	39.2515	20.8023	0.91601	0.0041783	0.021458	TRUE	20.9457	15.2308	0.45966	0.20094	1	FALSE	19.5689	11.121	0.81528	0.096559	0.45213	FALSE	24.3119	26.32	-0.1145	0.81897	1	FALSE	23.9008
c101413_g1	110.033	103.442	0.089126	0.6551	1	FALSE	103.602	94.244	0.13658	0.43427	1	FALSE	96.3657	82.9394	0.21646	0.42953	0.88302	FALSE	119.893	105.281	0.18751	0.29695	0.69581	FALSE	115.587	70.4033	0.71526	0.0003301	0.0022455	TRUE	99.4111	97.0375	0.034865	0.7859	1	FALSE	92.8917	84.5323	0.13605	0.59027	1	FALSE	115.416	107.304	0.10514	0.51429	0.9458	FALSE	113.458
c101415_g1	6.08853	87.3867	-3.8432	3.0878e-35	5.6989e-33	TRUE	5.73301	123.617	-4.4304	4.3957e-54	1.7663e-51	TRUE	5.33389	326.617	-5.9363	1.3958e-69	8.6441e-67	TRUE	6.63642	950.992	-7.1629	9.93079853191239e-318	1.26569999994534e-314	TRUE	6.39941	977.26	-7.2547	2.7911e-242	2.0487e-239	TRUE	83.962	127.247	-0.59983	0.00020548	0.045242	TRUE	78.4672	332.939	-2.0851	1.2556e-19	7.6835e-18	TRUE	97.509	969.229	-3.3132	4.6658e-209	1.84e-206	TRUE	95.8519
c101421_g1	9.57438	12.1934	-0.34885	0.5441	1	FALSE	9.01505	13.8693	-0.62148	0.38254	1	FALSE	8.38469	9.14704	-0.12555	0.91901	1	FALSE	10.4314	14.2051	-0.44548	0.40871	0.81501	FALSE	10.0544	22.9721	-1.1921	0.0067473	0.032582	TRUE	11.7227	14.2451	-0.28116	0.65458	1	FALSE	10.9528	9.32209	0.23257	0.75071	1	FALSE	13.6027	14.4871	-0.090868	0.82688	1	FALSE	13.3712
c101422_g1	2.14189	1.61629	0.4062	0.9597	1	FALSE	2.017	2.00547	0.0082705	1	1	FALSE	1.87796	1.06709	0.81548	0.82319	1	FALSE	2.33695	16.3794	-2.8092	8.8117e-06	0.0001031	TRUE	2.25553	9.49212	-2.0733	0.0074416	0.035483	TRUE	1.55624	2.06386	-0.40728	0.86575	1	FALSE	1.45291	1.0915	0.41264	1	1	FALSE	1.80222	16.6951	-3.2116	1.798e-06	2.3496e-05	TRUE	1.77166
c101432_g1	31.7207	46.6528	-0.55654	0.036782	0.28459	FALSE	29.8687	49.6636	-0.73356	0.005391	0.069716	FALSE	27.7817	54.3284	-0.96757	0.0041691	0.027562	TRUE	34.5629	8.64484	1.9993	9.1553e-08	1.3857e-06	TRUE	33.3134	0	Inf	1.1711e-20	3.2906e-19	TRUE	44.8651	51.1474	-0.18907	0.42325	1	FALSE	41.91	55.3417	-0.40107	0.2012	0.73293	FALSE	52.0412	8.80733	2.5629	1.0125e-14	2.6258e-13	TRUE	51.1584
c101453_g1	155.389	124.246	0.32269	0.023878	0.20696	FALSE	146.308	110.328	0.40721	0.0096346	0.11124	FALSE	136.087	108.737	0.3237	0.18436	0.55598	FALSE	169.312	105.657	0.68029	9.7e-06	0.00011272	TRUE	163.221	120.155	0.44193	0.026775	0.1046	FALSE	119.489	113.576	0.073217	0.7069	1	FALSE	111.621	110.749	0.011314	0.98018	1	FALSE	138.592	107.674	0.36417	0.019327	0.10432	FALSE	136.236
c101473_g1	0.673793	0.362164	0.89566	0.979	1	FALSE	0.634576	0	Inf	0.66503	1	FALSE	0.590515	0.707578	-0.26091	1	1	FALSE	0.734674	81.3782	-6.7914	7.6632e-42	6.0896e-40	TRUE	0.708249	59.4817	-6.392	4.9344e-30	2.0006e-28	TRUE	0.350405	0	Inf	1	1	FALSE	0.32659	0.723897	-1.1483	0.88112	1	FALSE	0.403045	82.9428	-7.685	1.37e-45	9.2269e-44	TRUE	0.396029
c101481_g1	43.1409	36.0089	0.2607	0.26064	0.91256	FALSE	40.621	34.1154	0.2518	0.33177	1	FALSE	37.7763	29.0673	0.37808	0.25456	0.66416	FALSE	46.9954	26.8657	0.80676	0.0026069	0.018172	TRUE	45.288	26.0765	0.79638	0.0047198	0.023931	TRUE	34.6414	35.1179	-0.019712	0.91454	1	FALSE	32.3552	29.6036	0.12822	0.75258	1	FALSE	40.1626	27.3805	0.55271	0.058347	0.24887	FALSE	39.4805
c101499_g1	10.5817	33.636	-1.6684	4.6662e-06	0.00012257	TRUE	9.96351	24.4359	-1.2943	0.0012386	0.020403	TRUE	9.26698	20.913	-1.1742	0.12268	0.42153	FALSE	11.5291	46.3429	-2.0071	3.0653e-09	5.4443e-08	TRUE	11.1128	33.0808	-1.5738	3.3684e-05	0.00027664	TRUE	32.3327	25.1305	0.36355	0.24461	1	FALSE	30.2113	21.2618	0.50682	0.21926	0.75078	FALSE	37.5256	47.2325	-0.33191	0.18884	0.56181	FALSE	36.8868
c101514_g1	31.9383	23.8842	0.41923	0.20164	0.81537	FALSE	30.072	17.7583	0.75993	0.025901	0.23768	FALSE	27.9749	18.9589	0.56126	0.19013	0.56853	FALSE	34.8059	53.2353	-0.61305	0.013494	0.073538	FALSE	33.5604	50.956	-0.60249	0.052035	0.17818	FALSE	22.9472	18.3022	0.3263	0.3549	1	FALSE	21.4464	19.329	0.14997	0.7614	1	FALSE	26.6508	54.2571	-1.0256	0.00010574	0.0010595	TRUE	26.1973
c101516_g1	349.405	425.039	-0.28269	0.026778	0.22537	FALSE	328.994	369.425	-0.16722	0.26609	0.9575	FALSE	306.065	480.28	-0.65004	0.0028031	0.019459	TRUE	380.802	201.42	0.91883	0.00013232	0.0012617	TRUE	367.185	0	Inf	1.5886e-63	1.4634e-61	TRUE	408.568	380.151	0.104	0.27527	1	FALSE	381.736	489.152	-0.35771	0.087377	0.41887	FALSE	474.204	205.338	1.2075	4.8978e-23	1.8273e-21	TRUE	466.159
c101525_g1	27.4825	24.1653	0.18558	0.58741	1	FALSE	25.8756	32.3776	-0.3234	0.30918	1	FALSE	24.0655	22.2741	0.1116	0.80987	1	FALSE	29.9405	3.93051	2.9293	4.7148e-10	9.0148e-09	TRUE	28.8618	0	Inf	4.8052e-18	1.1967e-16	TRUE	23.2255	33.3168	-0.52054	0.088727	1	FALSE	21.7019	22.7034	-0.065091	0.92024	1	FALSE	26.9618	4.00807	2.7499	1.136e-08	1.8961e-07	TRUE	26.5041
c101542_g1	61.4666	70.3009	-0.19374	0.32082	0.99287	FALSE	57.8732	60.1984	-0.05683	0.76279	1	FALSE	53.8313	48.0605	0.16359	0.61196	1	FALSE	66.9748	56.0154	0.25779	0.26095	0.64726	FALSE	64.572	36.2306	0.8337	0.0012716	0.0075688	TRUE	67.5949	61.9512	0.12578	0.56368	1	FALSE	63.1462	48.9664	0.3669	0.2062	0.73293	FALSE	78.4266	57.0907	0.45809	0.02301	0.12013	FALSE	77.0978
c101550_g1	0.378193	0.28831	0.3915	1	1	FALSE	0.356183	0.36353	-0.029455	1	1	FALSE	0.331887	0.719022	-1.1153	0.89641	1	FALSE	0.413071	8.29421	-4.3276	0.00016625	0.0015535	TRUE	0.399037	8.85395	-4.4717	0.0010481	0.0063746	TRUE	0.277133	0.375721	-0.43908	1	1	FALSE	0.258673	0.735197	-1.507	0.88005	1	FALSE	0.321807	8.45581	-4.7157	0.00012209	0.0012096	TRUE	0.316616
c101579_g1	199.394	319.817	-0.68162	4.5106e-09	1.8199e-07	TRUE	187.747	352.24	-0.90777	8.9211e-14	6.2418e-12	TRUE	174.619	422.573	-1.275	1.1738e-08	2.0721e-07	TRUE	217.243	290.044	-0.41696	0.0038133	0.025269	TRUE	209.392	318.336	-0.60434	7.3172e-05	0.00056632	TRUE	307.32	362.571	-0.23852	0.024949	1	FALSE	287.184	430.621	-0.58444	0.0051917	0.043821	TRUE	356.853	295.581	0.27177	0.020297	0.10845	FALSE	350.796
c101582_g1	6.46672	4.41995	0.549	0.45448	1	FALSE	6.0892	8.44188	-0.47131	0.43746	1	FALSE	5.66578	7.47809	-0.40039	0.60161	1	FALSE	7.04949	14.9503	-1.0846	0.039115	0.17352	FALSE	6.79844	6.68506	0.024264	1	1	FALSE	4.26099	8.6965	-1.0292	0.094213	1	FALSE	3.97721	7.64568	-0.94289	0.32609	0.93976	FALSE	4.92552	15.2303	-1.6286	0.0028469	0.02046	TRUE	4.84058
c101620_g1	4.86821	23.3795	-2.2638	1.2758e-06	3.6926e-05	TRUE	4.58396	23.9008	-2.3824	2.4618e-07	8.6621e-06	TRUE	4.26623	15.7889	-1.8879	0.0016909	0.01252	TRUE	5.30855	3.97178	0.41853	0.70586	1	FALSE	5.12159	0	Inf	0.0013241	0.0078503	TRUE	22.495	24.5991	-0.129	0.67869	1	FALSE	21.0078	16.0823	0.38545	0.40657	1	FALSE	26.0756	4.04586	2.6882	1.4374e-08	2.3705e-07	TRUE	25.6339
c101626_g1	22.6761	19.9471	0.185	0.66504	1	FALSE	21.3517	22.4701	-0.073655	0.86947	1	FALSE	19.8615	34.5739	-0.79971	0.039389	0.17819	FALSE	24.7105	76.075	-1.6223	6.7617e-06	8.0483e-05	TRUE	23.8218	80.2521	-1.7523	2.6269e-11	4.3102e-10	TRUE	19.1592	23.1084	-0.27038	0.47939	1	FALSE	17.9079	35.2175	-0.9757	0.013227	0.096448	FALSE	22.2601	77.5269	-1.8002	2.0958e-06	2.717e-05	TRUE	21.8819
c101631_g1	4.96071	6.29764	-0.34427	0.67853	1	FALSE	4.67129	8.14634	-0.80233	0.2438	0.92217	FALSE	4.34518	6.48515	-0.57772	0.49759	0.9563	FALSE	5.40576	1.51237	1.8377	0.061299	0.24457	FALSE	5.2102	9.20605	-0.82125	0.20663	0.49847	FALSE	6.05319	8.39516	-0.47186	0.49307	1	FALSE	5.65531	6.62112	-0.22747	0.82738	1	FALSE	7.02658	1.54037	2.1895	0.012912	0.075067	FALSE	6.90791
c101632_g1	19.114	0.28831	6.0509	1.0747e-10	5.1837e-09	TRUE	17.9973	0	Inf	3.31e-11	1.856e-09	TRUE	16.735	0	Inf	4.388e-09	8.068e-08	TRUE	20.8184	0.628199	5.0505	8.4791e-11	1.7288e-09	TRUE	20.0588	0.938371	4.4179	7.5757e-10	1.0975e-08	TRUE	0.277133	0	Inf	1	1	FALSE	0.258673	0	Inf	1	1	FALSE	0.321807	0.639423	-0.99057	1	1	FALSE	0.316616
c101646_g1	5.90981	2.87041	1.0419	0.21392	0.84035	FALSE	5.56378	0.33529	4.0526	0.0029588	0.042882	TRUE	5.17348	1.86026	1.4756	0.16267	0.50612	FALSE	6.43638	2.07961	1.6299	0.058346	0.23518	FALSE	6.20396	0.957079	2.6965	0.008758	0.040747	TRUE	2.76207	0.343048	3.0093	0.10208	1	FALSE	2.57923	1.89363	0.44579	0.83289	1	FALSE	3.2014	2.11802	0.59599	0.6559	1	FALSE	3.14729
c101663_g1	52.018	18.1088	1.5223	2.985e-08	1.0858e-06	TRUE	48.9782	18.7704	1.3837	1.2506e-06	3.9503e-05	TRUE	45.5508	13.5209	1.7523	6.4591e-06	7.9935e-05	TRUE	56.6693	16.2283	1.8041	3.0446e-10	5.9225e-09	TRUE	54.6196	3.61968	3.9155	7.6281e-22	2.2694e-20	TRUE	17.4345	19.3258	-0.14858	0.65058	1	FALSE	16.2806	13.7828	0.24028	0.7278	1	FALSE	20.191	16.5356	0.28814	0.57735	0.98601	FALSE	19.8455
c101673_g1	1.72578	0.677503	1.3489	0.54627	1	FALSE	1.62534	2.34076	-0.52624	0.74576	1	FALSE	1.51292	1.44651	0.064759	1	1	FALSE	1.88242	29.0952	-3.9501	3.9588e-12	8.9211e-11	TRUE	1.81553	16.4625	-3.1807	2.7676e-06	2.6954e-05	TRUE	0.651566	2.40691	-1.8852	0.2339	1	FALSE	0.608973	1.47561	-1.2769	0.62259	1	FALSE	0.75556	29.6431	-5.294	4.8268e-15	1.273e-13	TRUE	0.7424
c101680_g1	0	10.6114	#NAME?	4.791e-07	1.4729e-05	TRUE	0	2.34076	#NAME?	0.049063	0.3723	FALSE	0	281.507	#NAME?	1.1187e-77	1.0125e-74	TRUE	0	0	NA	NA	NA	NA	0	0	NA	NA	NA	NA	10.1893	2.40691	2.0818	0.0038765	0.40592	FALSE	9.52682	287.113	-4.9135	5.141e-51	3.2259e-48	TRUE	11.8421	0	Inf	7.5641e-08	1.162e-06	TRUE	11.6391
c101681_g1	75.9227	130.473	-0.78115	3.1274e-06	8.473e-05	TRUE	71.4859	111.38	-0.63976	0.00027544	0.0054462	TRUE	66.4961	68.7963	-0.049062	0.88884	1	FALSE	82.7318	37.4523	1.1434	2.8196e-07	4.0362e-06	TRUE	79.7638	19.0342	2.0671	2.6549e-14	5.3812e-13	TRUE	125.428	114.641	0.12974	0.45107	1	FALSE	117.197	70.0596	0.74228	0.0039571	0.034029	TRUE	145.555	38.1631	1.9313	5.7943e-25	2.3139e-23	TRUE	143.075
c101709_g1	7.50518	0	Inf	3.6084e-05	0.00080053	TRUE	7.0663	0	Inf	8.4837e-05	0.001903	TRUE	6.57429	0	Inf	0.00063231	0.0052266	TRUE	8.18013	14.115	-0.78703	0.10413	0.35903	FALSE	7.88993	0.629132	3.6486	0.00062839	0.0040184	TRUE	0	0	NA	NA	NA	NA	0	0	NA	NA	NA	NA	0	14.3893	#NAME?	6.2427e-09	1.068e-07	TRUE	0
c101709_g2	3.43127	0	Inf	0.01701	0.15968	FALSE	3.23019	0	Inf	0.021416	0.20599	FALSE	3.00499	0	Inf	0.042733	0.19119	FALSE	3.73918	5.04529	-0.43222	0.65817	0.99328	FALSE	3.60737	0	Inf	0.014039	0.060933	FALSE	0	0	NA	NA	NA	NA	0	0	NA	NA	NA	NA	0	5.13937	#NAME?	0.0017928	0.013629	TRUE	0
c101714_g1	13.6763	14.7612	-0.11013	0.73485	1	FALSE	12.8771	12.2897	0.067363	1	1	FALSE	11.9814	8.05706	0.57248	0.39102	0.83936	FALSE	14.908	4.68063	1.6713	0.0036807	0.024514	TRUE	14.3792	2.72678	2.3987	0.00024211	0.0016949	TRUE	14.1928	12.6226	0.16915	0.85819	1	FALSE	13.2572	8.208	0.69167	0.22653	0.76657	FALSE	16.4683	4.77105	1.7873	0.00069137	0.0058253	TRUE	16.191
c101738_g1	22.4528	46.7339	-1.0576	0.00019705	0.0036863	TRUE	21.1402	64.3348	-1.6056	7.7279e-10	3.7235e-08	TRUE	19.661	52.0773	-1.4053	8.0053e-05	0.00081906	TRUE	24.4604	317.824	-3.6997	1.6947e-91	3.4104e-89	TRUE	23.5775	142.85	-2.599	1.1436e-13	2.2306e-12	TRUE	44.9372	66.1985	-0.55889	0.0080065	0.6564	FALSE	41.9811	53.0526	-0.33768	0.28343	0.87426	FALSE	52.1334	323.896	-2.6353	1.0876e-70	1.1236e-68	TRUE	51.2477
c101749_g1	301.939	392.565	-0.37867	0.00021644	0.0040141	TRUE	284.287	333.06	-0.22844	0.038139	0.31486	FALSE	264.433	279.88	-0.081901	0.69654	1	FALSE	329	288.865	0.18769	0.26505	0.65383	FALSE	317.203	219.412	0.53176	0.00059377	0.0038197	TRUE	377.365	342.819	0.13851	0.16523	1	FALSE	352.582	285.211	0.30593	0.13664	0.56566	FALSE	437.967	294.423	0.57293	1.2108e-08	2.0139e-07	TRUE	430.532
c101779_g1	13.1776	7.05624	0.90112	0.094893	0.53732	FALSE	12.4076	5.05655	1.295	0.028785	0.25647	FALSE	11.5431	11.9629	-0.051535	0.93051	1	FALSE	14.362	19.0111	-0.40458	0.31785	0.7263	FALSE	13.8493	8.48152	0.70742	0.1931	0.47548	FALSE	6.77684	5.19857	0.3825	0.65376	1	FALSE	6.33541	12.2003	-0.94541	0.1219	0.53681	FALSE	7.87427	19.3716	-1.2987	0.0052177	0.034702	TRUE	7.73958
c101792_g1	51.5348	23.9183	1.1074	0.0015055	0.02194	TRUE	48.5197	16.8398	1.5267	0.00012323	0.0026603	TRUE	45.1258	24.4824	0.8822	0.012845	0.071215	FALSE	56.1434	19.0796	1.5571	1.7691e-05	0.00019697	TRUE	54.1267	54.2868	-0.0042599	1	1	FALSE	22.9872	17.3165	0.40868	0.30755	1	FALSE	21.4831	24.9533	-0.21603	0.58883	1	FALSE	26.6847	19.4429	0.45677	0.20603	0.58855	FALSE	26.2281
c101796_g1	3.97779	4.59482	-0.20804	0.9451	1	FALSE	3.74467	2.70429	0.46959	0.71611	1	FALSE	3.48214	2.88157	0.27312	0.9142	1	FALSE	4.33238	4.53712	-0.066619	1	1	FALSE	4.17694	11.8429	-1.5035	0.018323	0.07621	FALSE	4.41442	2.78263	0.66577	0.55896	1	FALSE	4.12698	2.93992	0.48931	0.75586	1	FALSE	5.12645	4.62111	0.14972	0.93769	1	FALSE	5.03797
c101813_g1	0.66703	1.3748	-1.0434	0.81239	1	FALSE	0.627749	1.78941	-1.5112	0.61409	1	FALSE	0.583566	6.14006	-3.3953	0.085675	0.31987	FALSE	0.726121	6.95337	-3.2594	0.0031786	0.021633	TRUE	0.700351	5.11495	-2.8686	0.021176	0.085962	FALSE	1.32835	1.84593	-0.47471	0.90892	1	FALSE	1.23844	6.27091	-2.3401	0.14999	0.60734	FALSE	1.53094	7.08642	-2.2106	0.013367	0.077226	FALSE	1.5047
c101815_g1	30.1579	20.3488	0.56759	0.1027	0.56604	FALSE	28.3948	16.9256	0.74642	0.087305	0.54068	FALSE	26.4162	15.515	0.76776	0.080036	0.30565	FALSE	32.8677	24.7906	0.40688	0.21859	0.58093	FALSE	31.6972	11.9312	1.4096	0.00021038	0.001493	TRUE	19.56	17.3944	0.16929	0.70749	1	FALSE	18.2755	15.7929	0.21063	0.65272	1	FALSE	22.7028	25.2547	-0.15368	0.76717	1	FALSE	22.3177
c101817_g1	15.6453	15.9827	-0.030782	1	1	FALSE	14.7331	13.5947	0.11602	0.85641	1	FALSE	13.7063	10.8759	0.3337	0.58669	1	FALSE	17.052	3.33979	2.3521	0.0020123	0.014511	TRUE	16.4366	0.583664	4.8156	1.7236e-05	0.00014875	TRUE	15.3813	14.0021	0.13554	0.86167	1	FALSE	14.3653	11.0923	0.37303	0.56488	1	FALSE	17.8232	3.40165	2.3895	2.0497e-05	0.00023179	TRUE	17.519
c101823_g1	9.30317	13.9846	-0.58804	0.23105	0.87387	FALSE	8.75849	11.5107	-0.39423	0.46948	1	FALSE	8.14531	8.41657	-0.047263	1	1	FALSE	10.1341	6.77427	0.58108	0.47514	0.88685	FALSE	9.77037	2.46041	1.9895	0.006711	0.032433	TRUE	13.4323	11.8347	0.18269	0.73973	1	FALSE	12.5555	8.5756	0.55001	0.35747	0.95701	FALSE	15.6059	6.90587	1.1762	0.024386	0.12609	FALSE	15.3402
c101830_g1	0	4.15156	#NAME?	0.0043716	0.053469	FALSE	0	2.43175	#NAME?	0.059546	0.42382	FALSE	0	850.63	#NAME?	6.6163e-25	3.919e-23	TRUE	0	0	NA	NA	NA	NA	0	0	NA	NA	NA	NA	3.99193	2.49936	0.67553	0.52563	1	FALSE	3.72926	868.408	-7.8633	1.5361e-18	8.6627e-17	TRUE	4.63128	0	Inf	0.001884	0.014215	TRUE	4.55268
c101881_g1	2.8536	4.68136	-0.71415	0.38384	1	FALSE	2.68706	4.79448	-0.83535	0.33781	1	FALSE	2.50163	6.79888	-1.4424	0.10417	0.37101	FALSE	3.11308	17.7407	-2.5106	1.5406e-05	0.00017314	TRUE	3.00475	14.1401	-2.2345	0.00030148	0.0020701	TRUE	4.49695	4.94451	-0.13688	1	1	FALSE	4.2024	6.94352	-0.72445	0.38687	0.99547	FALSE	5.22436	18.0759	-1.7907	0.00081088	0.0067389	TRUE	5.13625
c101891_g1	18.6054	11.8654	0.64896	0.088387	0.51523	FALSE	17.5183	7.78908	1.1693	0.011033	0.12342	FALSE	16.291	5.76612	1.4984	0.010387	0.060767	FALSE	20.2667	8.60358	1.2361	0.0053783	0.033935	TRUE	19.5302	8.12161	1.2659	0.0056409	0.027967	TRUE	11.4123	8.01387	0.51001	0.41276	1	FALSE	10.6629	5.88592	0.85726	0.2431	0.80082	FALSE	13.2335	8.76954	0.59363	0.36027	0.79294	FALSE	13.0059
c101915_g1	360.279	270.637	0.41276	0.00017199	0.0032716	TRUE	339.219	250.646	0.43657	0.00097767	0.01662	TRUE	315.524	88.671	1.8312	1.5732e-14	4.7143e-13	TRUE	392.561	9.77743	5.3273	1.4505e-121	4.2061e-119	TRUE	378.465	0	Inf	2.4965e-149	7.1353e-147	TRUE	260.178	257.922	0.012563	0.99438	1	FALSE	243.098	90.3401	1.4281	1.0108e-09	2.582e-08	TRUE	301.921	9.96023	4.9218	1.9917e-131	4.0443e-129	TRUE	296.779
c101926_g1	79.4085	199.32	-1.3277	1.4148e-18	1.2314e-16	TRUE	74.7679	203.2	-1.4424	1.7335e-20	1.9082e-18	TRUE	69.5469	182.081	-1.3885	3.5076e-08	5.8566e-07	TRUE	86.5268	113.028	-0.38546	0.03052	0.14296	FALSE	83.4189	122.955	-0.55968	0.0035424	0.018665	TRUE	191.628	209.148	-0.12621	0.29186	1	FALSE	179.042	185.477	-0.050938	0.82366	1	FALSE	222.356	115.181	0.94896	3.6197e-12	8.0711e-11	TRUE	218.571
c101930_g1	7.82421	13.5754	-0.79498	0.14599	0.69179	FALSE	7.36789	8.16935	-0.14897	0.91327	1	FALSE	6.85251	3.61204	0.92382	0.28028	0.70806	FALSE	8.52458	11.7794	-0.46657	0.41506	0.82165	FALSE	8.21372	1.80451	2.1864	0.0081321	0.038248	TRUE	13.0498	8.41323	0.6333	0.22712	1	FALSE	12.1945	3.68642	1.7259	0.016043	0.1145	FALSE	15.1446	12.0098	0.33459	0.54979	0.97905	FALSE	14.8857
c101967_g1	4.57575	9.77894	-1.0957	0.087807	0.51351	FALSE	4.30828	5.09002	-0.24056	0.86559	1	FALSE	4.00635	8.44793	-1.0763	0.17333	0.53064	FALSE	4.98414	3.53859	0.49417	0.58542	0.96868	FALSE	4.80326	1.78841	1.4253	0.16619	0.42748	FALSE	9.39236	5.24585	0.84031	0.17042	1	FALSE	8.7788	8.60342	0.029115	1	1	FALSE	10.9132	3.60618	1.5975	0.012339	0.072194	FALSE	10.728
c101969_g1	18.3856	7.64542	1.2659	0.0054939	0.064742	FALSE	17.3109	6.8742	1.3324	0.0047432	0.062877	FALSE	16.0986	1.52066	3.4042	7.9353e-06	9.7426e-05	TRUE	20.028	2.10498	3.2501	9.9525e-08	1.501e-06	TRUE	19.3029	1.86869	3.3687	5.9078e-08	7.0984e-07	TRUE	7.35751	7.07718	0.056043	0.99198	1	FALSE	6.87004	1.54254	2.155	0.031231	0.19247	FALSE	8.52682	2.14918	1.9882	0.017335	0.095158	FALSE	8.38286
c101988_g1	54.6144	63.4104	-0.21544	0.3263	1	FALSE	51.4238	57.2285	-0.1543	0.52523	1	FALSE	47.8364	39.1271	0.28994	0.39858	0.84703	FALSE	59.5164	65.73	-0.14326	0.5453	0.93393	FALSE	57.3822	31.6068	0.86037	0.0015755	0.0091411	TRUE	60.939	58.8655	0.049943	0.96176	1	FALSE	56.9509	39.8711	0.51437	0.10598	0.48621	FALSE	70.7468	66.9742	0.079059	0.72822	1	FALSE	69.5384
c102003_g1	36.3421	55.6697	-0.61525	0.0098145	0.10352	FALSE	34.2179	52.1979	-0.60924	0.015152	0.15829	FALSE	31.8278	54.2344	-0.76892	0.018631	0.096285	FALSE	39.5986	20.5151	0.94876	0.0016615	0.012249	TRUE	38.1761	58.6994	-0.62068	0.014692	0.063419	FALSE	53.4775	53.7483	-0.0072871	1	1	FALSE	49.9837	55.2582	-0.14473	0.66608	1	FALSE	62.1215	20.9023	1.5714	1.7886e-09	3.2199e-08	TRUE	61.0642
c102007_g1	2.80892	0	Inf	0.032315	0.25992	FALSE	2.64475	0	Inf	0.043899	0.3471	FALSE	2.46152	0	Inf	0.08537	0.31893	FALSE	3.06307	4.87376	-0.67006	0.43052	0.84174	FALSE	2.95588	0	Inf	0.027536	0.10697	FALSE	0	0	NA	NA	NA	NA	0	0	NA	NA	NA	NA	0	4.9684	#NAME?	0.001937	0.014551	TRUE	0
c102007_g2	3.59284	0	Inf	0.16109	0.72811	FALSE	3.38166	0	Inf	0.1757	0.79794	FALSE	3.14331	0	Inf	0.19786	0.58223	FALSE	3.91075	5.50574	-0.49349	0.70714	1	FALSE	3.77	0	Inf	0.14936	0.39401	FALSE	0	0	NA	NA	NA	NA	0	0	NA	NA	NA	NA	0	5.61261	#NAME?	0.00085442	0.0070626	TRUE	0
c102016_g1	0	10.9267	#NAME?	1.359e-06	3.9107e-05	TRUE	0	1.38614	#NAME?	0.21806	0.88044	FALSE	0	48.3567	#NAME?	0.00012863	0.001264	TRUE	0	0	NA	NA	NA	NA	0	0	NA	NA	NA	NA	10.4904	1.4285	2.8765	0.00031205	0.063893	FALSE	9.8092	49.4162	-2.3328	0.057697	0.31091	FALSE	12.1946	0	Inf	4.1628e-07	5.8916e-06	TRUE	11.9855
c102021_g1	7.21272	17.9739	-1.3173	0.0053063	0.062885	FALSE	6.79062	17.5313	-1.3683	0.011724	0.12953	FALSE	6.31441	9.97156	-0.65917	0.36175	0.80674	FALSE	7.85572	9.69223	-0.30309	0.63064	0.98048	FALSE	7.5716	7.57276	-0.00022124	1	1	FALSE	17.2801	18.061	-0.063769	0.93117	1	FALSE	16.1425	10.152	0.66909	0.19107	0.71757	FALSE	20.0529	9.8822	1.0209	0.019903	0.1068	FALSE	19.7144
c102024_g1	2.09045	1.32798	0.65458	0.77643	1	FALSE	1.96786	0.36353	2.4365	0.27717	0.9692	FALSE	1.83091	1.06709	0.77888	0.82542	1	FALSE	2.27838	4.24366	-0.8973	0.35302	0.75587	FALSE	2.19877	9.12416	-2.053	0.0080281	0.037835	TRUE	1.2791	0.375721	1.7674	0.57255	1	FALSE	1.19424	1.0915	0.12978	1	1	FALSE	1.48041	4.32658	-1.5472	0.14929	0.47902	FALSE	1.45505
c10203_g1	10.083	11.6313	-0.20608	0.82447	1	FALSE	9.49405	12.1918	-0.36081	0.53368	1	FALSE	8.82868	8.74473	0.013784	1	1	FALSE	10.9831	23.1358	-1.0748	0.012249	0.06779	FALSE	10.583	23.3033	-1.1388	0.007677	0.036421	TRUE	11.166	12.55	-0.16857	0.73387	1	FALSE	10.4419	8.91538	0.22801	0.78389	1	FALSE	12.9809	23.5794	-0.86113	0.026863	0.13586	FALSE	12.7576
c10204_g1	1.22032	0.31534	1.9523	0.49693	1	FALSE	1.14906	0	Inf	0.28608	0.97386	FALSE	1.06767	0	Inf	0.39032	0.83854	FALSE	1.32787	5.62009	-2.0815	0.063048	0.25001	FALSE	1.27781	0	Inf	0.22621	0.52368	FALSE	0.301161	0	Inf	1	1	FALSE	0.282383	0	Inf	1	1	FALSE	0.352515	5.72659	-4.0219	0.0041255	0.028258	TRUE	0.346371
c102059_g1	2.26554	11.5429	-2.3491	0.00093413	0.014553	TRUE	2.13299	7.84556	-1.879	0.020885	0.20186	FALSE	1.98312	9.27245	-2.2252	0.0098438	0.057877	FALSE	2.46706	14.2809	-2.5332	0.00016634	0.001554	TRUE	2.3772	36.0471	-3.9225	2.2378e-14	4.5565e-13	TRUE	11.0951	8.07922	0.45764	0.41517	1	FALSE	10.3675	9.43336	0.13623	0.85994	1	FALSE	12.8779	14.5531	-0.17643	0.72648	1	FALSE	12.6585
c102062_g1	24.0206	52.0729	-1.1163	2.2665e-05	0.00052381	TRUE	22.6182	38.5116	-0.76781	0.032319	0.27754	FALSE	21.0438	45.8603	-1.1239	0.0012779	0.0098736	TRUE	26.1826	23.2006	0.17445	0.70382	1	FALSE	25.2475	20.7385	0.28383	0.72093	0.98536	FALSE	50.0605	39.6679	0.3357	0.14688	1	FALSE	46.772	46.7529	0.00058745	1	1	FALSE	58.0935	23.6459	1.2968	7.933e-07	1.0842e-05	TRUE	57.1064
c102069_g1	163.346	100.872	0.69541	3.0754e-06	8.352e-05	TRUE	153.8	83.825	0.87561	4.9305e-08	1.8984e-06	TRUE	143.041	74.4514	0.94206	0.00019359	0.0018299	TRUE	177.958	174.723	0.026467	0.80998	1	FALSE	171.529	136.336	0.33129	0.036824	0.13583	FALSE	96.9526	86.3015	0.16789	0.3187	1	FALSE	90.5884	75.8517	0.25615	0.31222	0.92884	FALSE	112.546	178.071	-0.66194	6.2281e-06	7.5847e-05	TRUE	110.638
c102073_g1	0	4.89581	#NAME?	0.0012178	0.018251	TRUE	0	1.39764	#NAME?	0.21731	0.88044	FALSE	0	197.78	#NAME?	1.8702e-53	5.1244e-51	TRUE	0	0	NA	NA	NA	NA	0	0	NA	NA	NA	NA	4.70081	1.43754	1.7093	0.085466	1	FALSE	4.39315	201.716	-5.5209	4.5903e-39	1.248e-36	TRUE	5.46493	0	Inf	0.000449	0.0039567	TRUE	5.37345
c102076_g1	4.40743	0	Inf	0.0029238	0.038072	TRUE	4.14999	0	Inf	0.0048281	0.063782	FALSE	3.86108	0	Inf	0.014972	0.081772	FALSE	4.80401	14.1449	-1.558	0.0066552	0.040751	TRUE	4.63273	0	Inf	0.0022935	0.012751	TRUE	0	0	NA	NA	NA	NA	0	0	NA	NA	NA	NA	0	14.4128	#NAME?	7.9952e-09	1.3546e-07	TRUE	0
c102079_g1	3.11128	7.49771	-1.2689	0.0753	0.46131	FALSE	2.92997	7.41928	-1.3404	0.066603	0.45692	FALSE	2.7271	4.74481	-0.79898	0.43509	0.88547	FALSE	3.39323	8.5267	-1.3293	0.064195	0.25364	FALSE	3.273	14.8083	-2.1777	0.008541	0.039886	TRUE	7.21096	7.64372	-0.084084	0.99406	1	FALSE	6.73421	4.83963	0.47661	0.5663	1	FALSE	8.36434	8.68856	-0.054866	1	1	FALSE	8.22404
c102081_g1	1.63642	2.24697	-0.45743	0.8727	1	FALSE	1.54072	2.11319	-0.45582	0.91761	1	FALSE	1.43271	3.31821	-1.2117	0.39816	0.84703	FALSE	1.7824	8.43772	-2.243	0.0071341	0.043241	TRUE	1.71781	3.35591	-0.96613	0.48163	0.82678	FALSE	2.15856	2.17995	-0.014224	1	1	FALSE	2.01767	3.38054	-0.74456	0.59759	1	FALSE	2.50725	8.60575	-1.7792	0.017822	0.097297	FALSE	2.4644
c102081_g2	1.80161	0.31534	2.5143	0.33194	1	FALSE	1.6963	0	Inf	0.16847	0.78356	FALSE	1.57923	0	Inf	0.24969	0.65528	FALSE	1.96533	11.829	-2.5895	0.00030295	0.0026817	TRUE	1.89746	0	Inf	0.12536	0.35053	FALSE	0.301161	0	Inf	1	1	FALSE	0.282383	0	Inf	1	1	FALSE	0.352515	12.0572	-5.0961	1.3863e-06	1.8389e-05	TRUE	0.346371
c102082_g1	0	8.7932	#NAME?	6.9962e-06	0.00017789	TRUE	0	5.82335	#NAME?	0.00030866	0.0060391	TRUE	0	750.806	#NAME?	8.7061e-120	4.8373e-116	TRUE	0	0	NA	NA	NA	NA	0	0	NA	NA	NA	NA	8.45559	5.99172	0.49694	0.4761	1	FALSE	7.90044	765.677	-6.5987	4.0976e-90	2.6127e-86	TRUE	9.80825	0	Inf	1.216e-06	1.6254e-05	TRUE	9.64031
c102084_g1	8.60184	9.65813	-0.1671	0.76997	1	FALSE	8.09937	9.57849	-0.24199	0.66429	1	FALSE	7.53679	5.40661	0.47923	0.6282	1	FALSE	9.37789	0.886067	3.4038	0.00027243	0.0024363	TRUE	9.04608	0	Inf	5.4017e-06	5.0413e-05	TRUE	9.28699	9.8598	-0.086348	0.93333	1	FALSE	8.67646	5.51833	0.65288	0.40888	1	FALSE	10.7737	0.903341	3.5761	4.1872e-05	0.00044962	TRUE	10.5902
c102089_g1	21.6517	28.1365	-0.37796	0.31067	0.97635	FALSE	20.3855	24.1738	-0.2459	0.53853	1	FALSE	18.9571	29.0927	-0.61792	0.17151	0.52623	FALSE	23.5843	23.7031	-0.0072505	1	1	FALSE	22.7306	39.73	-0.80559	0.016009	0.068197	FALSE	27.0536	24.8765	0.12104	0.7809	1	FALSE	25.2771	29.6192	-0.2287	0.55315	1	FALSE	31.3863	24.157	0.37769	0.2612	0.67567	FALSE	30.8504
c102100_g1	0	15.3863	#NAME?	7.5765e-10	3.3494e-08	TRUE	0	4.10193	#NAME?	0.0038552	0.053209	FALSE	0	425.356	#NAME?	6.0067e-67	3.1453e-64	TRUE	0	0	NA	NA	NA	NA	0	1.23956	#NAME?	0.31351	0.65021	FALSE	14.8019	4.22017	1.8104	0.0014558	0.20601	FALSE	13.8274	433.851	-4.9716	1.3584e-40	4.1629e-38	TRUE	17.1598	0	Inf	7.8342e-11	1.581e-09	TRUE	16.8659
c102134_g2	2.13512	4.0975	-0.94042	0.32936	1	FALSE	2.01017	2.74926	-0.45173	0.76154	1	FALSE	1.87101	4.40223	-1.2344	0.25007	0.65601	FALSE	2.3284	0.255976	3.1853	0.17477	0.50538	FALSE	2.24764	0.282478	2.9922	0.20026	0.48879	FALSE	3.94387	2.83894	0.47426	0.66255	1	FALSE	3.68184	4.48247	-0.28387	0.86224	1	FALSE	4.56986	0.261524	4.1271	0.008659	0.053519	FALSE	4.49317
c102151_g1	96.4	92.3813	0.061432	0.68558	1	FALSE	90.7701	97.7606	-0.10704	0.60403	1	FALSE	84.4251	83.6161	0.013891	0.95085	1	FALSE	105.032	136.793	-0.38116	0.021713	0.10879	FALSE	101.235	77.4334	0.38668	0.044659	0.15841	FALSE	88.8232	100.655	-0.18042	0.29035	1	FALSE	82.9824	85.2415	-0.038749	0.88831	1	FALSE	103.058	139.413	-0.43591	0.0046048	0.031071	TRUE	101.307
c102163_g1	4.4864	0.31534	3.8306	0.014226	0.13849	FALSE	4.22367	0	Inf	0.0054977	0.070895	FALSE	3.92614	0.750374	2.3874	0.090291	0.33174	FALSE	4.88411	55.4531	-3.5051	2.877e-07	4.1132e-06	TRUE	4.70554	0	Inf	0.0031298	0.0167	TRUE	0.301161	0	Inf	1	1	FALSE	0.282383	0.763014	-1.4341	0.88103	1	FALSE	0.352515	56.5453	-7.3256	4.0372e-12	8.9602e-11	TRUE	0.346371
c102174_g1	8.00702	6.90129	0.2144	0.83042	1	FALSE	7.53847	8.20386	-0.12203	0.91408	1	FALSE	7.01134	11.9346	-0.76738	0.20313	0.59166	FALSE	8.72332	13.664	-0.64743	0.20693	0.56181	FALSE	8.41064	20.3727	-1.2764	0.0058349	0.028789	TRUE	6.63148	8.44033	-0.34797	0.6464	1	FALSE	6.19636	12.1786	-0.97485	0.12188	0.53681	FALSE	7.70091	13.9281	-0.85489	0.11007	0.39307	FALSE	7.5709
c102185_g1	39.7043	67.7422	-0.77076	0.00065415	0.01067	TRUE	37.384	50.909	-0.4455	0.074572	0.49006	FALSE	34.7734	58.5625	-0.75199	0.017701	0.094574	FALSE	43.2634	240.903	-2.4772	9.7757e-32	5.7443e-30	TRUE	41.7094	113.016	-1.4381	3.6856e-11	5.9667e-10	TRUE	65.1119	52.4066	0.31317	0.14233	1	FALSE	60.844	59.6738	0.028018	0.96026	1	FALSE	75.577	245.494	-1.6997	3.9526e-20	1.3238e-18	TRUE	74.2887
c102188_g1	171.399	300.566	-0.81032	5.3222e-12	2.8784e-10	TRUE	161.385	260.608	-0.69137	6.9895e-08	2.6341e-06	TRUE	150.121	280.224	-0.90046	7.3649e-05	0.00075648	TRUE	186.774	322.89	-0.78975	1.8041e-10	3.5807e-09	TRUE	180.067	256.689	-0.51149	0.00055359	0.0035885	TRUE	288.866	268.244	0.10685	0.30405	1	FALSE	269.917	285.517	-0.08106	0.74238	1	FALSE	335.355	329.077	0.027264	0.74324	1	FALSE	329.667
c102189_g1	0.96263	6.60575	-2.7787	0.0065219	0.074592	FALSE	0.906142	8.19758	-3.1774	0.00085651	0.014851	TRUE	0.842195	8.81042	-3.387	0.00092555	0.0074623	TRUE	1.04772	3.16448	-1.5947	0.27391	0.66194	FALSE	1.00956	5.70667	-2.4989	0.025339	0.09979	FALSE	6.35553	8.4459	-0.41024	0.56822	1	FALSE	5.93448	8.9771	-0.59713	0.43074	1	FALSE	7.36821	3.22589	1.1916	0.12059	0.41814	FALSE	7.24443
c102189_g3	38.4668	45.2582	-0.23457	0.36818	1	FALSE	36.2171	36.0868	0.005203	1	1	FALSE	33.6837	22.5423	0.57941	0.1181	0.4095	FALSE	41.907	13.5815	1.6256	5.6474e-07	7.7824e-06	TRUE	40.3988	14.8886	1.4401	2.2004e-05	0.00018623	TRUE	43.5116	37.1488	0.22808	0.37252	1	FALSE	40.651	22.9494	0.82483	0.020452	0.13792	FALSE	50.4905	13.8399	1.8672	8.3272e-10	1.5396e-08	TRUE	49.6338
c102207_g1	6.46672	2.82359	1.1955	0.16932	0.74148	FALSE	6.0892	8.09613	-0.41098	0.50585	1	FALSE	5.66578	7.65774	-0.43464	0.55645	0.99594	FALSE	7.04949	8.00908	-0.18412	0.82064	1	FALSE	6.79844	13.709	-1.0118	0.058683	0.19657	FALSE	2.71282	8.32425	-1.6175	0.027052	1	FALSE	2.53502	7.80737	-1.6228	0.060021	0.32176	FALSE	3.15087	8.15834	-1.3725	0.080771	0.31503	FALSE	3.09763
c102210_g2	3.10766	6.98238	-1.1679	0.16694	0.73799	FALSE	2.92586	12.5898	-2.1053	0.0013878	0.022461	TRUE	2.7189	13.8317	-2.3469	0.0010444	0.008168	TRUE	3.38186	11.0668	-1.7103	0.015739	0.083392	FALSE	3.25598	38.3844	-3.5594	1.2923e-11	2.169e-10	TRUE	6.70356	12.9528	-0.95026	0.071727	1	FALSE	6.26749	14.0991	-1.1696	0.04913	0.27226	FALSE	7.79303	11.2798	-0.53349	0.35847	0.7908	FALSE	7.66016
c102236_g1	17.6225	13.6423	0.36933	0.46532	1	FALSE	16.5917	15.3611	0.11119	0.77145	1	FALSE	15.4279	11.321	0.44654	0.3825	0.83091	FALSE	19.1933	6.64211	1.5309	0.0012159	0.0093013	TRUE	18.4969	13.7009	0.43301	0.28142	0.60732	FALSE	13.09	15.83	-0.27419	0.663	1	FALSE	12.2396	11.5381	0.085149	0.87274	1	FALSE	15.2304	6.77029	1.1697	0.035467	0.16898	FALSE	14.9729
c102246_g1	10.7401	14.99	-0.48099	0.2955	0.95224	FALSE	10.1123	13.9143	-0.46046	0.33288	1	FALSE	9.40655	6.622	0.5064	0.48119	0.94288	FALSE	11.7035	9.69601	0.27147	0.71223	1	FALSE	11.2846	5.97044	0.91844	0.1388	0.37365	FALSE	14.4115	14.3014	0.011065	1	1	FALSE	13.4641	6.74369	0.99751	0.097494	0.45576	FALSE	16.7229	9.88699	0.75822	0.11607	0.40704	FALSE	16.4391
c102248_g1	12.4388	0	Inf	2.9374e-05	0.00066307	TRUE	11.7103	0	Inf	4.7283e-05	0.0011178	TRUE	10.8917	0	Inf	8.6728e-05	0.00087882	TRUE	13.5517	26.3696	-0.96041	0.0097899	0.056441	FALSE	13.0685	0	Inf	1.935e-05	0.00016543	TRUE	0	0	NA	NA	NA	NA	0	0	NA	NA	NA	NA	0	26.8766	#NAME?	4.2356e-16	1.1814e-14	TRUE	0
c102249_g1	2475.81	1546.04	0.67932	3.1581e-21	3.1954e-19	TRUE	2331.14	1437.25	0.69773	2.4413e-17	2.2378e-15	TRUE	2168.39	787.082	1.462	8.3536e-13	2.1925e-11	TRUE	2697.79	890.091	1.5998	3.3031e-80	5.6689e-78	TRUE	2600.87	689.604	1.9152	7.089e-62	6.2969e-60	TRUE	1486.16	1479.27	0.0067053	0.90637	1	FALSE	1388.57	802.206	0.79155	3.7299e-05	0.00052432	TRUE	1724.86	907.146	0.92707	2.1403e-38	1.2442e-36	TRUE	1695.57
c102249_g2	6.08853	12.696	-1.0602	0.056468	0.38417	FALSE	5.73301	8.82842	-0.62286	0.31462	1	FALSE	5.33389	20.0772	-1.9123	0.00045039	0.0038919	TRUE	6.63642	5.62009	0.23981	0.81345	1	FALSE	6.39941	33.0592	-2.369	1.9746e-08	2.495e-07	TRUE	12.2208	9.09029	0.42694	0.45949	1	FALSE	11.412	20.4648	-0.84259	0.069494	0.36298	FALSE	14.1574	5.72659	1.3058	0.017813	0.097271	FALSE	13.9162
c102259_g1	0	0	NA	NA	NA	NA	0	0	NA	NA	NA	NA	0	0	NA	NA	NA	NA	0	34.3105	#NAME?	0.00012725	0.0012169	TRUE	0	0	NA	NA	NA	NA	0	0	NA	NA	NA	NA	0	0	NA	NA	NA	NA	0	34.9533	#NAME?	0.00011267	0.0011228	TRUE	0
c102265_g1	10726.9	9460.36	0.18127	0.011419	0.11614	FALSE	10100.1	8729.63	0.21038	0.019169	0.18889	FALSE	9395.11	7298.54	0.3643	0.069222	0.27704	FALSE	11689	8361.53	0.48331	2.0613e-10	4.0715e-09	TRUE	11269.5	7853.78	0.52096	1.5917e-05	0.00013826	TRUE	9092.51	8983.98	0.017324	0.77999	1	FALSE	8496.13	7439.85	0.19153	0.29913	0.90343	FALSE	10555.1	8521.77	0.30871	1.0275e-07	1.5557e-06	TRUE	10375.8
c10227_g1	0	0.630679	#NAME?	0.67709	1	FALSE	0	0.36353	#NAME?	0.97748	1	FALSE	0	0	NA	NA	NA	NA	0	4.50153	#NAME?	0.0036503	0.024337	TRUE	0	0	NA	NA	NA	NA	0.602321	0.375721	0.68087	1	1	FALSE	0.564765	0	Inf	0.77469	1	FALSE	0.70503	4.5905	-2.7029	0.033778	0.16282	FALSE	0.692741
c102283_g1	1.43018	0	Inf	0.29088	0.94696	FALSE	1.34694	0.67058	1.0062	0.83847	1	FALSE	1.25429	2.18544	-0.80105	0.64401	1	FALSE	1.56082	11.063	-2.8254	0.00029168	0.0025928	TRUE	1.50632	6.56476	-2.1237	0.020718	0.084386	FALSE	0	0.686097	#NAME?	0.63058	1	FALSE	0	2.22732	#NAME?	0.07566	0.38033	FALSE	0	11.275	#NAME?	4.5031e-07	6.3453e-06	TRUE	0
c102294_g1	1.46809	6.34447	-2.1116	0.018485	0.1698	FALSE	1.38242	13.9415	-3.3341	2.2593e-06	6.8245e-05	TRUE	1.28744	11.1926	-3.12	0.00017001	0.0016167	TRUE	1.60227	34.4866	-4.4278	1.3437e-15	3.8394e-14	TRUE	1.54728	20.3956	-3.7205	8.7412e-09	1.1474e-07	TRUE	6.10243	14.3542	-1.234	0.016713	1	FALSE	5.69951	11.4208	-1.0027	0.11788	0.52791	FALSE	7.07711	35.1417	-2.312	1.0823e-08	1.8124e-07	TRUE	6.95757
c102296_g1	1.30291	3.83622	-1.558	0.20309	0.8189	FALSE	1.22684	2.94859	-1.2651	0.39474	1	FALSE	1.14093	3.17838	-1.4781	0.29415	0.73135	FALSE	1.41934	9.52523	-2.7465	0.0016971	0.012481	TRUE	1.36764	12.661	-3.2106	4.816e-05	0.0003851	TRUE	3.69077	3.03323	0.28307	0.92165	1	FALSE	3.44688	3.25189	0.084013	1	1	FALSE	4.27876	9.70349	-1.1813	0.085077	0.32776	FALSE	4.20631
c102311_g1	7.59768	2.63616	1.5271	0.042954	0.31811	FALSE	7.15363	0.323786	4.4656	0.00039167	0.0074772	TRUE	6.65324	0	Inf	0.00049397	0.0042478	TRUE	8.27734	45.0668	-2.4448	2.8559e-11	6.0579e-10	TRUE	7.97853	0	Inf	1.6618e-05	0.00014386	TRUE	2.53299	0.334014	2.9229	0.14434	1	FALSE	2.36797	0	Inf	0.096135	0.45038	FALSE	2.941	45.9297	-3.965	5.5571e-19	1.7698e-17	TRUE	2.89019
c102339_g1	3.27961	0.28831	3.5078	0.047318	0.33922	FALSE	3.08826	0.36353	3.0867	0.065714	0.45335	FALSE	2.87237	20.0145	-2.8007	6.2892e-06	7.7866e-05	TRUE	3.57335	49.0488	-3.7789	1.1109e-18	3.7793e-17	TRUE	3.44352	198.91	-5.8521	9.5726e-79	1.1375e-76	TRUE	0.277133	0.375721	-0.43908	1	1	FALSE	0.258673	20.4092	-6.3019	8.6992e-11	2.4823e-09	TRUE	0.321807	49.9875	-7.2792	1.5506e-27	6.7541e-26	TRUE	0.316616
c102343_g1	19.0495	34.1584	-0.84249	0.0086128	0.09297	FALSE	17.9359	27.1956	-0.60052	0.078	0.50341	FALSE	16.6835	25.3896	-0.60582	0.16125	0.50303	FALSE	20.7569	34.9077	-0.74995	0.049884	0.20896	FALSE	20.0123	49.7424	-1.3136	0.0078753	0.037215	TRUE	32.8561	27.9987	0.2308	0.47759	1	FALSE	30.691	25.8554	0.24735	0.53745	1	FALSE	38.1	35.5921	0.098233	0.91936	1	FALSE	37.4517
c102345_g1	1148.11	1123.96	0.030671	0.68416	1	FALSE	1081.04	954.053	0.18028	0.090935	0.55429	FALSE	1005.5	763.238	0.39771	0.049483	0.21056	FALSE	1250.96	999.144	0.32427	0.00018559	0.0017184	TRUE	1205.88	676.59	0.83373	4.4746e-13	8.3758e-12	TRUE	1080.36	981.69	0.13817	0.16164	1	FALSE	1009.45	778.026	0.37568	0.051365	0.28299	FALSE	1253.98	1018.31	0.30034	4.3351e-05	0.00046414	TRUE	1232.69
c102380_g2	6.55246	0	Inf	0.00010597	0.0021176	TRUE	6.1697	0	Inf	0.00023043	0.0046478	TRUE	5.73779	0	Inf	0.0014122	0.010833	TRUE	7.13815	15.797	-1.146	0.028471	0.13516	FALSE	6.87915	0	Inf	7.5115e-05	0.00058016	TRUE	0	0	NA	NA	NA	NA	0	0	NA	NA	NA	NA	0	16.0983	#NAME?	7.8257e-10	1.4514e-08	TRUE	0
c102390_g1	48.742	48.5522	0.0056298	1	1	FALSE	45.8941	51.2261	-0.15857	0.51964	1	FALSE	42.6867	48.5745	-0.18641	0.58049	1	FALSE	53.1073	48.1862	0.14029	0.58772	0.97035	FALSE	51.1931	88.0135	-0.78178	0.00050843	0.0033273	TRUE	46.6538	52.7521	-0.17724	0.46336	1	FALSE	43.5977	49.5243	-0.18388	0.5869	1	FALSE	54.175	49.113	0.14152	0.55753	0.98551	FALSE	53.2553
c102400_g1	5.8719	11.0403	-0.91088	0.12181	0.62237	FALSE	5.5283	12.3393	-1.1583	0.046102	0.35852	FALSE	5.14033	8.84177	-0.78248	0.31053	0.7535	FALSE	6.39492	2.79225	1.1955	0.16423	0.48506	FALSE	6.163	0.301186	4.3549	0.0011428	0.0068752	TRUE	10.597	12.7078	-0.26206	0.66874	1	FALSE	9.90833	9.00491	0.13793	0.84352	1	FALSE	12.3232	2.84799	2.1134	0.0014533	0.011296	TRUE	12.1135
c102406_g1	105.145	264.781	-1.3324	6.4822e-16	4.7617e-14	TRUE	99.0033	198.764	-1.0055	1.8363e-08	7.4962e-07	TRUE	92.1073	173.422	-0.9129	0.0011757	0.0091256	TRUE	114.6	30.0582	1.9308	6.8107e-10	1.2825e-08	TRUE	110.509	0.583664	7.5648	6.7561e-31	2.8192e-29	TRUE	254.638	204.674	0.31512	0.02229	1	FALSE	237.869	176.595	0.42972	0.047316	0.2647	FALSE	295.359	30.6274	3.2696	1.7164e-69	1.7376e-67	TRUE	290.345
c102410_g1	0	3.81643	#NAME?	0.00694	0.078232	FALSE	0	0.659077	#NAME?	0.60225	1	FALSE	0	90.6516	#NAME?	4.4158e-40	6.0706e-38	TRUE	0	0	NA	NA	NA	NA	0	0.301186	#NAME?	1	1	FALSE	3.66555	0.677062	2.4367	0.08063	1	FALSE	3.42638	92.4344	-4.7537	2.5918e-30	3.6255e-28	TRUE	4.25894	0	Inf	0.0031897	0.02253	TRUE	4.1864
c102419_g1	18.9155	21.9059	-0.21175	0.57566	1	FALSE	17.809	17.0773	0.060532	0.91052	1	FALSE	16.5632	22.8702	-0.46549	0.28762	0.72215	FALSE	20.6069	60.0273	-1.5425	3.4506e-08	5.475e-07	TRUE	19.8658	37.7388	-0.92576	0.0049677	0.025049	TRUE	21.0234	17.5869	0.25749	0.44767	1	FALSE	19.6571	23.3204	-0.24654	0.6241	1	FALSE	24.4533	61.172	-1.3228	7.6307e-07	1.0451e-05	TRUE	24.0385
c102438_g1	5.3389	3.76237	0.5049	0.61335	1	FALSE	5.02747	4.16991	0.26982	0.79305	1	FALSE	4.67707	6.17141	-0.4	0.68989	1	FALSE	5.81883	13.9912	-1.2657	0.019017	0.097515	FALSE	5.60923	8.45216	-0.59152	0.38725	0.73341	FALSE	3.61749	4.29455	-0.24751	0.92598	1	FALSE	3.37896	6.29872	-0.89848	0.39553	0.99872	FALSE	4.19753	14.2634	-1.7647	0.0025079	0.018292	TRUE	4.1269
c102442_g1	11.0492	5.56608	0.98921	0.1118	0.58864	FALSE	10.4043	5.76688	0.85132	0.16339	0.76955	FALSE	9.67908	7.34102	0.39889	0.57847	1	FALSE	12.0422	11.862	0.021755	1	1	FALSE	11.6096	28.3577	-1.2884	0.0024842	0.013644	TRUE	5.35356	5.92637	-0.14665	0.96611	1	FALSE	4.99892	7.47889	-0.58121	0.51323	1	FALSE	6.20961	12.0979	-0.96219	0.18733	0.55986	FALSE	6.106
c102480_g1	144.563	203.982	-0.49674	0.00019636	0.0036747	TRUE	136.116	186.003	-0.45049	0.0013584	0.022057	TRUE	126.609	145.987	-0.20546	0.40139	0.85075	FALSE	157.519	156.856	0.0060848	1	1	FALSE	151.856	139.407	0.1234	0.49195	0.83806	FALSE	196.066	191.447	0.034388	0.83304	1	FALSE	183.204	148.774	0.30033	0.18866	0.71406	FALSE	227.576	159.866	0.50948	8.2084e-05	0.00083872	TRUE	223.705
c102482_g1	9.78424	14.6476	-0.58213	0.20865	0.83069	FALSE	9.21294	18.2306	-0.98463	0.027062	0.24545	FALSE	8.57131	13.7122	-0.67787	0.24601	0.64823	FALSE	10.6643	12.1168	-0.18422	0.75746	1	FALSE	10.2829	26.1691	-1.3476	0.0013605	0.0080433	TRUE	14.0863	18.7739	-0.41444	0.33466	1	FALSE	13.158	14	-0.089487	0.88751	1	FALSE	16.3397	12.3446	0.4045	0.35435	0.78487	FALSE	16.0629
c102489_g1	37.752	55.5418	-0.55702	0.017151	0.16066	FALSE	35.5444	57.7378	-0.6999	0.0033621	0.047607	TRUE	33.0612	46.1803	-0.48214	0.15116	0.47773	FALSE	41.1337	64.9143	-0.65822	0.0048537	0.031155	TRUE	39.6587	53.7447	-0.43849	0.090641	0.27377	FALSE	53.3561	59.4334	-0.15562	0.50057	1	FALSE	49.8684	47.0563	0.083738	0.77783	1	FALSE	61.9789	66.1572	-0.094121	0.70783	1	FALSE	60.9253
c102503_g2	19.6542	12.7773	0.62126	0.13196	0.65316	FALSE	18.5064	13.3734	0.46866	0.25636	0.94532	FALSE	17.2146	12.9586	0.40972	0.4055	0.8568	FALSE	21.4173	14.1093	0.60213	0.15011	0.46145	FALSE	20.6466	8.30348	1.3141	0.0035641	0.018768	TRUE	12.2758	13.7696	-0.16567	0.78124	1	FALSE	11.4734	13.1867	-0.2008	0.77652	1	FALSE	14.2572	14.3822	-0.012585	0.99999	1	FALSE	14.0143
c102513_g1	56.1994	31.9136	0.81638	0.0013228	0.019619	TRUE	52.9154	21.7979	1.2795	2.6018e-06	7.7931e-05	TRUE	49.2221	47.082	0.064132	0.85556	1	FALSE	61.2402	168.299	-1.4585	3.0133e-17	9.4964e-16	TRUE	59.0433	85.1611	-0.52842	0.04204	0.15077	FALSE	30.6344	22.4567	0.44801	0.29278	1	FALSE	28.6429	47.9593	-0.74363	0.031568	0.19416	FALSE	35.6211	171.514	-2.2675	5.0006e-34	2.586e-32	TRUE	35.0146
c102514_g1	84.2722	39.6523	1.0877	1.4954e-07	4.9501e-06	TRUE	79.3491	24.2533	1.71	1.3384e-12	8.5827e-11	TRUE	73.8052	27.0446	1.4484	4.374e-06	5.5497e-05	TRUE	91.8224	46.024	0.99646	9.9779e-07	1.3306e-05	TRUE	88.5128	15.9527	2.4721	1.1431e-19	3.0687e-18	TRUE	38.1419	24.9599	0.61176	0.039425	1	FALSE	35.6307	27.5275	0.37225	0.33937	0.94311	FALSE	44.2257	46.8942	-0.084524	0.7831	1	FALSE	43.4703
c102533_g1	1.29615	5.4723	-2.0779	0.052378	0.36347	FALSE	1.22002	2.39201	-0.97132	0.57903	1	FALSE	1.13398	5.50365	-2.279	0.04696	0.20751	FALSE	1.41079	3.53292	-1.3244	0.32586	0.73693	FALSE	1.35974	13.175	-3.2764	2.6049e-05	0.00021809	TRUE	5.27222	2.45765	1.1011	0.23612	1	FALSE	4.92028	5.60786	-0.18871	0.8887	1	FALSE	6.10081	3.599	0.7614	0.36726	0.80202	FALSE	5.99787
c102551_g1	6.84806	2.48845	1.4604	0.074538	0.45801	FALSE	6.4481	4.05068	0.67071	0.38362	1	FALSE	5.99642	0.359511	4.06	0.004849	0.031191	TRUE	7.45975	11.4428	-0.61724	0.31522	0.72375	FALSE	7.18836	9.68911	-0.4307	0.53712	0.8808	FALSE	2.38645	4.16943	-0.80498	0.45756	1	FALSE	2.23214	0.367598	2.6022	0.2489	0.81495	FALSE	2.77853	11.6625	-2.0695	0.0030975	0.021992	TRUE	2.73136
c102569_g1	0	3.50109	#NAME?	0.010931	0.1124	FALSE	0	0.36353	#NAME?	0.97748	1	FALSE	0	49.7065	#NAME?	2.8182e-25	1.7124e-23	TRUE	0	0	NA	NA	NA	NA	0	0	NA	NA	NA	NA	3.36439	0.375721	3.1626	0.048387	1	FALSE	3.14399	50.6957	-4.0112	4.1512e-17	2.0847e-15	TRUE	3.90643	0	Inf	0.0053629	0.035513	TRUE	3.84003
c102600_g1	822.235	1071.99	-0.38266	1.1366e-06	3.3191e-05	TRUE	774.189	1004.58	-0.37583	2.2627e-05	0.00057282	TRUE	720.118	729.106	-0.017897	0.94784	1	FALSE	895.927	339.231	1.4011	3.0271e-45	2.6601e-43	TRUE	863.71	289.519	1.5769	2.1032e-35	1.0099e-33	TRUE	1030.55	1034.16	-0.0050371	0.95689	1	FALSE	962.831	742.786	0.37434	0.04845	0.26986	FALSE	1195.94	345.709	1.7905	8.0535e-102	1.1854e-99	TRUE	1175.65
c102604_g1	72.5627	57.7743	0.3288	0.11234	0.59031	FALSE	68.3239	59.6636	0.19554	0.31859	1	FALSE	63.5495	89.2812	-0.49048	0.075606	0.29787	FALSE	79.0627	15.2767	2.3717	3.0028e-18	9.9737e-17	TRUE	76.2108	28.0845	1.4402	9.3014e-09	1.2181e-07	TRUE	55.5171	61.4222	-0.14583	0.56788	1	FALSE	51.8797	91.0057	-0.81079	0.0032429	0.029293	TRUE	64.4644	15.5782	2.049	4.0981e-13	9.7063e-12	TRUE	63.37
c102622_g1	1.6811	2.99122	-0.83133	0.47929	1	FALSE	1.58303	1.3579	0.22131	1	1	FALSE	1.47281	4.26538	-1.5341	0.18149	0.54942	FALSE	1.83241	10.2265	-2.4805	0.0087972	0.051398	FALSE	1.76667	7.15648	-2.0182	0.022693	0.091038	FALSE	2.86744	1.39583	1.0386	0.40648	1	FALSE	2.68157	4.3599	-0.70122	0.58667	1	FALSE	3.3409	10.4191	-1.6409	0.079631	0.31177	FALSE	3.28518
c10262_g1	3.73363	6.48494	-0.79651	0.31803	0.98829	FALSE	3.51541	6.47616	-0.88145	0.2531	0.94206	FALSE	3.27057	5.46932	-0.74182	0.42604	0.87923	FALSE	4.06934	29.2914	-2.8476	2.2745e-09	4.086e-08	TRUE	3.92449	11.7332	-1.58	0.012046	0.05353	FALSE	6.25016	6.67435	-0.094733	0.94356	1	FALSE	5.83214	5.57396	0.065322	1	1	FALSE	7.2287	29.8578	-2.0463	7.0146e-07	9.6522e-06	TRUE	7.10655
c102630_g1	46.6146	1.40183	5.0554	1.597e-24	1.9294e-22	TRUE	43.8894	1.02261	5.4235	4.4823e-23	5.7642e-21	TRUE	40.8223	0.707578	5.8503	7.0306e-17	2.5077e-15	TRUE	50.7889	0.313154	7.3415	2.1938e-30	1.2298e-28	TRUE	48.9639	0.327947	7.2221	8.0279e-28	3.0403e-26	TRUE	1.35238	1.05278	0.36129	1	1	FALSE	1.26215	0.723897	0.80203	0.95516	1	FALSE	1.56165	0.318515	2.2936	0.45247	0.90389	FALSE	1.53446
c102631_g1	0	0.31534	#NAME?	1	1	FALSE	0	0	NA	NA	NA	NA	0	0	NA	NA	NA	NA	0	22.0847	#NAME?	6.8388e-13	1.6352e-11	TRUE	0	9.96354	#NAME?	2.7106e-06	2.6445e-05	TRUE	0.301161	0	Inf	1	1	FALSE	0.282383	0	Inf	1	1	FALSE	0.352515	22.4997	-5.9961	4.0751e-12	9.0376e-11	TRUE	0.346371
c102631_g2	0.673793	0	Inf	0.61787	1	FALSE	0.634576	0.323786	0.97075	1	1	FALSE	0.590515	0	Inf	0.75455	1	FALSE	0.734674	16.6672	-4.5038	6.9346e-06	8.2417e-05	TRUE	0.708249	4.50193	-2.6682	0.039918	0.14474	FALSE	0	0.334014	#NAME?	0.96151	1	FALSE	0	0	NA	NA	NA	NA	0	16.995	#NAME?	2.4929e-07	3.6323e-06	TRUE	0
c102636_g1	28.2259	23.8229	0.24467	0.54674	1	FALSE	26.5757	18.3044	0.53792	0.15271	0.73993	FALSE	24.7249	20.4795	0.27178	0.58252	1	FALSE	30.7637	25.6074	0.26467	0.4995	0.89192	FALSE	29.6702	12.4265	1.2556	0.0013203	0.0078295	TRUE	22.9004	18.8486	0.28091	0.44055	1	FALSE	21.3958	20.8715	0.035791	0.96101	1	FALSE	26.5785	26.0993	0.026253	0.97217	1	FALSE	26.128
c102668_g1	2.01462	0	Inf	0.089218	0.51775	FALSE	1.8969	0	Inf	0.11218	0.62951	FALSE	1.7646	0	Inf	0.18257	0.55168	FALSE	2.19547	16.0136	-2.8667	1.0169e-05	0.00011783	TRUE	2.11685	0	Inf	0.078953	0.24703	FALSE	0	0	NA	NA	NA	NA	0	0	NA	NA	NA	NA	0	16.3244	#NAME?	4.219e-10	8.031e-09	TRUE	0
c102681_g1	78.8787	86.2513	-0.12891	0.4936	1	FALSE	74.2698	84.7859	-0.19105	0.30609	1	FALSE	69.0824	81.0396	-0.23031	0.42112	0.87534	FALSE	85.9479	203.553	-1.2439	1.7176e-15	4.8756e-14	TRUE	82.856	109.3	-0.39961	0.041411	0.14894	FALSE	82.9246	87.2743	-0.073756	0.66908	1	FALSE	77.4737	82.5745	-0.09199	0.75335	1	FALSE	96.2211	207.455	-1.1084	1.7639e-14	4.5102e-13	TRUE	94.5869
c102689_g1	336.156	241.928	0.47455	2.4093e-05	0.00055418	TRUE	316.515	241.438	0.39062	0.0011657	0.019356	TRUE	294.415	202.219	0.54193	0.015136	0.082571	FALSE	366.295	251.377	0.54315	3.579e-06	4.4323e-05	TRUE	353.131	309.902	0.18839	0.1689	0.43297	FALSE	232.523	248.536	-0.096078	0.41461	1	FALSE	217.27	206.061	0.076415	0.70897	1	FALSE	269.923	256.19	0.075334	0.48355	0.92524	FALSE	265.339
c102717_g1	664.042	635.358	0.063704	0.57676	1	FALSE	625.24	529.167	0.24069	0.095613	0.57128	FALSE	581.615	399.424	0.54214	0.011313	0.063602	FALSE	723.626	526.522	0.45875	1.3441e-05	0.00015281	TRUE	697.685	436.652	0.67609	6.4039e-07	6.7861e-06	TRUE	610.64	544.487	0.16542	0.13193	1	FALSE	570.6	407.117	0.48704	0.014887	0.10705	FALSE	708.88	536.628	0.40162	2.3471e-06	3.0234e-05	TRUE	696.831
c102725_g2	128.432	141.189	-0.13663	0.36458	1	FALSE	120.928	124.503	-0.042033	0.84046	1	FALSE	112.479	105.316	0.094923	0.72412	1	FALSE	139.937	84.4366	0.72884	1.7148e-05	0.00019129	TRUE	134.895	110.192	0.29182	0.10976	0.31606	FALSE	135.702	128.16	0.082504	0.55578	1	FALSE	126.801	107.369	0.23999	0.33203	0.94311	FALSE	157.526	86.0643	0.8721	2.9229e-08	4.6816e-07	TRUE	154.849
c102733_g1	337.258	429.17	-0.3477	0.0003769	0.0065628	TRUE	317.552	393.763	-0.31033	0.0033615	0.047602	TRUE	295.395	292.682	0.013312	0.99201	1	FALSE	367.52	471.765	-0.36025	0.00052795	0.0044188	TRUE	354.341	274.593	0.36784	0.0097776	0.044889	TRUE	412.506	405.31	0.025392	0.8207	1	FALSE	385.447	298.303	0.36976	0.073837	0.38033	FALSE	478.818	480.794	-0.005941	0.96706	1	FALSE	470.676
c102756_g1	6.16436	4.81651	0.35596	0.74705	1	FALSE	5.80397	4.34623	0.41728	0.71271	1	FALSE	5.4002	5.79748	-0.10241	0.92272	1	FALSE	6.71933	2.39655	1.4874	0.084756	0.30867	FALSE	6.48133	0.602371	3.4276	0.0034132	0.018051	TRUE	4.61709	4.47077	0.046461	1	1	FALSE	4.32094	5.91374	-0.45272	0.62168	1	FALSE	5.3779	2.44132	1.1394	0.32016	0.76802	FALSE	5.28503
c102761_g1	16.2406	34.0161	-1.0666	0.0011481	0.017353	TRUE	15.2912	31.7688	-1.0549	0.0020575	0.031503	TRUE	14.2219	18.7875	-0.40165	0.43285	0.88515	FALSE	17.6939	36.1762	-1.0318	0.0022828	0.016199	TRUE	17.0565	8.46826	1.0102	0.035836	0.1327	FALSE	32.72	32.7107	0.00040993	1	1	FALSE	30.5595	19.1283	0.67591	0.084328	0.40773	FALSE	37.9433	36.8603	0.041781	0.83179	1	FALSE	37.3019
c102764_g1	19.9711	8.38421	1.2522	0.0052252	0.062076	FALSE	18.8039	11.0782	0.76331	0.094366	0.56716	FALSE	17.4938	6.54785	1.4177	0.013859	0.076289	FALSE	21.766	1.57144	3.7919	7.8106e-10	1.4638e-08	TRUE	20.9901	0	Inf	3.4446e-13	6.5004e-12	TRUE	8.05594	11.4048	-0.50151	0.3217	1	FALSE	7.52964	6.67676	0.17343	0.89867	1	FALSE	9.35468	1.59976	2.5478	0.0013693	0.010725	TRUE	9.19462
c102768_g1	16.5398	20.3759	-0.30092	0.41128	1	FALSE	15.5737	16.2989	-0.065667	0.87818	1	FALSE	14.4888	14.2255	0.026456	1	1	FALSE	18.0268	18.4317	-0.032045	0.99065	1	FALSE	17.3827	6.69051	1.3775	0.006946	0.033405	TRUE	19.584	16.7848	0.22253	0.58313	1	FALSE	18.2992	14.5006	0.33566	0.50123	1	FALSE	22.7335	18.7795	0.27566	0.42492	0.8792	FALSE	22.3475
c102781_g1	0	3.23981	#NAME?	0.01686	0.15865	FALSE	0	1.33489	#NAME?	0.22158	0.88218	FALSE	0	137.619	#NAME?	1.0535e-36	1.2062e-34	TRUE	0	0	NA	NA	NA	NA	0	0	NA	NA	NA	NA	3.11129	1.37776	1.1752	0.39911	1	FALSE	2.90903	140.4	-5.5929	1.0183e-27	1.1756e-25	TRUE	3.61533	0	Inf	0.0088272	0.05428	FALSE	3.55317
c102789_g1	14.36	9.49595	0.59667	0.23654	0.87884	FALSE	13.5212	7.53851	0.84287	0.10182	0.59421	FALSE	12.5777	4.66768	1.4301	0.034428	0.15913	FALSE	15.6484	10.7733	0.53856	0.30351	0.70657	FALSE	15.0862	4.01986	1.908	0.00094084	0.0057797	TRUE	9.14282	7.76884	0.23494	0.71919	1	FALSE	8.53421	4.76661	0.84029	0.27846	0.86773	FALSE	10.5894	10.9853	-0.052948	0.94789	1	FALSE	10.4116
c102802_g2	59.4718	75.3336	-0.34109	0.10745	0.57599	FALSE	55.9954	79.0645	-0.49772	0.017117	0.17428	FALSE	52.0781	43.4328	0.26189	0.40415	0.85489	FALSE	64.7908	76.807	-0.24545	0.2455	0.6217	FALSE	62.4527	51.8793	0.26761	0.27388	0.59683	FALSE	72.4214	81.3983	-0.16858	0.36275	1	FALSE	67.6666	44.2771	0.61188	0.041858	0.24685	FALSE	84.0424	78.2786	0.1025	0.64417	1	FALSE	82.6121
c102802_g3	28.7751	19.2152	0.58257	0.13262	0.65507	FALSE	27.0915	22.0711	0.29569	0.36406	1	FALSE	25.1913	14.6706	0.78	0.066681	0.26849	FALSE	31.3399	15.2926	1.0352	0.011158	0.062705	FALSE	30.2045	13.4665	1.1654	0.0080406	0.037881	TRUE	18.4938	22.7257	-0.29728	0.36614	1	FALSE	17.2711	14.9465	0.20855	0.73579	1	FALSE	21.4277	15.5848	0.45933	0.26892	0.68804	FALSE	21.0623
c102844_g1	91.9109	118.933	-0.37184	0.036181	0.28105	FALSE	86.541	95.8202	-0.14695	0.42402	1	FALSE	80.4904	64.4997	0.31952	0.26559	0.68407	FALSE	100.138	80.5107	0.31474	0.076799	0.28657	FALSE	96.5232	105.7	-0.13103	0.53139	0.87607	FALSE	114.253	98.6026	0.21253	0.25978	1	FALSE	106.789	65.7916	0.69879	0.0087199	0.068388	FALSE	132.714	82.0485	0.69377	0.00018	0.0017265	TRUE	130.453
c102859_g1	0	3.52088	#NAME?	0.010846	0.11179	FALSE	0	4.14167	#NAME?	0.0038011	0.052665	FALSE	0	576.002	#NAME?	7.6054e-92	1.2573e-88	TRUE	0	0	NA	NA	NA	NA	0	0	NA	NA	NA	NA	3.38961	4.26187	-0.33037	0.80722	1	FALSE	3.16449	587.461	-7.5364	4.293e-76	1.5428e-72	TRUE	3.92625	0	Inf	0.0053255	0.0353	TRUE	3.85994
c102871_g1	10.671	8.08867	0.39973	0.4767	1	FALSE	10.0481	8.24987	0.28448	0.68343	1	FALSE	9.34719	11.7547	-0.33063	0.60755	1	FALSE	11.6291	42.5343	-1.8709	3.8095e-08	6.0166e-07	TRUE	11.2106	21.394	-0.93235	0.031877	0.12008	FALSE	7.78	8.47647	-0.12369	0.91398	1	FALSE	7.26776	11.9727	-0.72016	0.23692	0.78639	FALSE	9.02199	43.3606	-2.2649	1.2312e-10	2.4489e-09	TRUE	8.86816
c102882_g1	7.71142	0	Inf	2.3354e-05	0.00053849	TRUE	7.26008	0	Inf	5.7151e-05	0.0013267	TRUE	6.75271	0	Inf	0.00047208	0.0040669	TRUE	8.40171	12.3766	-0.55885	0.31089	0.71746	FALSE	8.10142	0	Inf	1.5883e-05	0.00013801	TRUE	0	0	NA	NA	NA	NA	0	0	NA	NA	NA	NA	0	12.6109	#NAME?	8.6438e-08	1.3201e-06	TRUE	0
c102902_g1	1.6811	0.891959	0.91436	0.76264	1	FALSE	1.58303	1.38614	0.19162	1	1	FALSE	1.47281	2.55639	-0.79553	0.64027	1	FALSE	1.83241	10.6063	-2.5331	0.0012324	0.0094098	TRUE	1.76667	3.28913	-0.89667	0.49204	0.83812	FALSE	0.855426	1.4285	-0.73979	0.89274	1	FALSE	0.799729	2.60622	-1.7044	0.34921	0.94311	FALSE	0.99613	10.8066	-3.4394	0.0001349	0.0013258	TRUE	0.979602
c102905_g1	3.89882	41.0598	-3.3966	3.4925e-16	2.6072e-14	TRUE	3.67099	32.9729	-3.167	1.0343e-12	6.6951e-11	TRUE	3.41708	34.8622	-3.3508	1.114e-05	0.00013277	TRUE	4.25227	54.5341	-3.6809	1.1354e-10	2.2903e-09	TRUE	4.10413	401.042	-6.6105	1.0681e-139	2.7119e-137	TRUE	39.4704	33.9543	0.21718	0.41935	1	FALSE	36.8776	35.5997	0.050879	0.9609	1	FALSE	45.8087	55.5761	-0.27884	0.35244	0.782	FALSE	45.0314
c102906_g1	12.2529	9.40409	0.38176	0.49519	1	FALSE	11.537	10.5844	0.12433	0.90973	1	FALSE	10.7341	7.84883	0.45165	0.496	0.95454	FALSE	13.3558	11.0115	0.27845	0.67628	1	FALSE	12.8807	3.92892	1.713	0.0066685	0.032257	TRUE	9.03269	10.8889	-0.26964	0.62259	1	FALSE	8.44471	7.98035	0.081595	0.96024	1	FALSE	10.4935	11.2252	-0.097253	0.85722	1	FALSE	10.3131
c102916_g1	63.9243	73.836	-0.20796	0.30181	0.96036	FALSE	60.1891	58.2965	0.046093	0.91185	1	FALSE	55.9887	57.1531	-0.029695	0.95705	1	FALSE	69.659	93.2682	-0.42107	0.020904	0.10537	FALSE	67.1605	58.9803	0.18738	0.43728	0.7927	FALSE	71.0164	59.9687	0.24394	0.25978	1	FALSE	66.3367	58.1939	0.18894	0.51009	1	FALSE	82.3591	95.0744	-0.20713	0.20274	0.58461	FALSE	80.9598
c102945_g1	166.093	154.952	0.10016	0.53247	1	FALSE	156.385	126.997	0.30031	0.052081	0.38768	FALSE	145.47	94.3975	0.6239	0.014663	0.080255	FALSE	180.989	181.737	-0.0059494	0.94332	1	FALSE	174.502	221.011	-0.34088	0.023231	0.092798	FALSE	148.932	130.725	0.18812	0.18355	1	FALSE	139.163	96.2373	0.5321	0.029658	0.18398	FALSE	172.88	185.206	-0.099362	0.49008	0.93012	FALSE	169.942
c102948_g1	100.351	141.892	-0.49973	0.001451	0.021246	TRUE	94.4889	377.693	-1.999	7.3045e-51	2.6737e-48	TRUE	87.8889	240.37	-1.4515	1.4694e-09	2.8431e-08	TRUE	109.345	68.1152	0.68284	0.00015578	0.0014642	TRUE	105.407	125.568	-0.25251	0.16722	0.42942	FALSE	136.441	388.864	-1.511	2.7328e-39	1.3626e-35	TRUE	127.464	245.038	-0.94291	2.178e-05	0.00031846	TRUE	158.284	69.4012	1.1895	1.597e-13	3.8815e-12	TRUE	155.594
c102955_g1	5.46932	13.1196	-1.2623	0.028708	0.23674	FALSE	5.15029	9.01101	-0.80704	0.30346	1	FALSE	4.78918	8.40811	-0.812	0.30899	0.75172	FALSE	5.9575	4.44246	0.42335	0.6556	0.99165	FALSE	5.7388	10.9687	-0.93457	0.15237	0.39979	FALSE	12.6009	9.26095	0.4443	0.43855	1	FALSE	11.7795	8.57038	0.45884	0.46901	1	FALSE	14.6405	4.53112	1.692	0.003809	0.026364	TRUE	14.3904
c102957_g1	14.0441	12.6619	0.14947	0.82549	1	FALSE	13.2223	13.0502	0.018908	1	1	FALSE	12.2982	6.99295	0.81447	0.18935	0.56688	FALSE	15.3012	4.98433	1.6182	0.0031785	0.021633	TRUE	14.7533	1.19409	3.6271	1.6042e-06	1.6172e-05	TRUE	12.1808	13.4213	-0.13992	0.79213	1	FALSE	11.3753	7.12259	0.67543	0.27864	0.86793	FALSE	14.1235	5.0776	1.4759	0.007239	0.045852	TRUE	13.8854
c102961_g1	0	11.9718	#NAME?	5.4953e-08	1.9279e-06	TRUE	0	2.9831	#NAME?	0.073977	0.48788	FALSE	0	272.189	#NAME?	7.2432e-38	8.8343e-36	TRUE	0	0	NA	NA	NA	NA	0	0.282478	#NAME?	1	1	FALSE	11.5029	3.06033	1.9102	0.003329	0.36695	FALSE	10.7491	277.723	-4.6914	1.566e-21	1.128e-19	TRUE	13.359	0	Inf	4.6612e-09	8.0813e-08	TRUE	13.1329
c102962_g1	0	13.1251	#NAME?	9.4962e-09	3.6811e-07	TRUE	0	5.05028	#NAME?	0.00087337	0.015081	TRUE	0	379.286	#NAME?	1.9329e-95	3.6474e-92	TRUE	0	0	NA	NA	NA	NA	0	1.2128	#NAME?	0.31663	0.65194	FALSE	12.6114	5.20414	1.277	0.020303	1	FALSE	11.7838	386.8	-5.0367	2.9662e-66	5.9222e-63	TRUE	14.6463	0	Inf	6.2076e-10	1.1621e-08	TRUE	14.3994
c102990_g1	6.25009	16.1902	-1.3732	0.0054648	0.064444	FALSE	5.88448	9.48227	-0.68832	0.27328	0.96479	FALSE	5.47221	11.7005	-1.0964	0.09466	0.34459	FALSE	6.80799	8.72928	-0.35863	0.62145	0.98048	FALSE	6.56204	4.78441	0.4558	0.58165	0.91802	FALSE	15.5521	9.75275	0.67323	0.12675	1	FALSE	14.5332	11.9222	0.2857	0.57012	1	FALSE	18.0684	8.89788	1.0219	0.020952	0.11121	FALSE	17.764
c102998_g1	130.741	99.681	0.39132	0.020245	0.18248	FALSE	123.099	89.6515	0.45742	0.022061	0.21091	FALSE	114.512	67.5901	0.76061	0.0050403	0.032321	TRUE	142.474	93.69	0.60473	0.00036736	0.0031849	TRUE	137.377	55.8346	1.2989	8.7898e-11	1.381e-09	TRUE	95.782	92.2327	0.054476	0.7664	1	FALSE	89.5117	68.8967	0.37764	0.15674	0.6271	FALSE	111.224	95.4871	0.22009	0.18662	0.55877	FALSE	109.332
c103055_g1	6.75556	9.00766	-0.41508	0.51323	1	FALSE	6.36076	6.08439	0.064087	1	1	FALSE	5.91746	5.92587	-0.0020475	1	1	FALSE	7.36254	24.4475	-1.7314	9.746e-05	0.00095266	TRUE	7.09976	12.7706	-0.84698	0.12163	0.34341	FALSE	8.65945	6.26596	0.46674	0.49773	1	FALSE	8.0912	6.03109	0.42393	0.58864	1	FALSE	10.0488	24.9128	-1.3099	0.0014309	0.011145	TRUE	9.87751
c103056_g1	828.192	867.744	-0.067304	0.38789	1	FALSE	779.794	718.145	0.11882	0.22785	0.89071	FALSE	725.34	640.558	0.17933	0.39142	0.83984	FALSE	902.43	1111.33	-0.3004	0.00054853	0.0045724	TRUE	870.01	724.729	0.26359	0.024376	0.096663	FALSE	834.177	739.148	0.17449	0.034789	1	FALSE	779.396	652.862	0.25558	0.19124	0.71801	FALSE	968.081	1132.61	-0.22645	0.0022687	0.016721	TRUE	951.628
c103063_g1	0	0	NA	NA	NA	NA	0	0.33529	#NAME?	0.97748	1	FALSE	0	0	NA	NA	NA	NA	0	11.6397	#NAME?	3.4465e-07	4.8812e-06	TRUE	0	14.4723	#NAME?	0.00022893	0.00161	TRUE	0	0.343048	#NAME?	0.96151	1	FALSE	0	0	NA	NA	NA	NA	0	11.8646	#NAME?	2.0445e-07	3.0003e-06	TRUE	0
c103064_g1	5.54515	14.5538	-1.3921	0.011913	0.12023	FALSE	5.22125	15.6278	-1.5816	0.061114	0.43112	FALSE	4.85549	13.3525	-1.4594	0.025748	0.12822	FALSE	6.04041	21.4837	-1.8305	0.00020385	0.0018716	TRUE	5.82072	21.0528	-1.8547	0.0022465	0.012522	TRUE	14.0049	16.1129	-0.20228	0.78529	1	FALSE	13.0794	13.5882	-0.05506	0.97237	1	FALSE	16.2309	21.8938	-0.43178	0.26231	0.6772	FALSE	15.9548
c103097_g1	2.00785	10.7845	-2.4252	0.0027761	0.036521	TRUE	1.89007	9.43625	-2.3198	0.0022432	0.033881	TRUE	1.75765	8.0486	-2.1951	0.014723	0.080559	FALSE	2.18692	6.44898	-1.5602	0.082802	0.30319	FALSE	2.10895	2.15117	-0.028595	1	1	FALSE	10.3543	9.71662	0.09171	0.86344	1	FALSE	9.67766	8.20278	0.23855	0.69292	1	FALSE	12.0379	6.57294	0.87298	0.10859	0.38928	FALSE	11.8357
c103108_g1	3.86405	0.864929	2.1595	0.099811	0.55538	FALSE	3.63822	5.10153	-0.48769	0.65086	1	FALSE	3.38268	5.81738	-0.7822	0.42638	0.87923	FALSE	4.208	32.4267	-2.946	3.3601e-10	6.5109e-09	TRUE	4.05405	14.8041	-1.8686	0.0020134	0.011376	TRUE	0.831398	5.25488	-2.66	0.020829	1	FALSE	0.77602	5.93026	-2.9339	0.01621	0.11543	FALSE	0.965422	33.0477	-5.0972	4.2096e-16	1.1744e-14	TRUE	0.949847
c103128_g1	6.80338	7.00218	-0.041552	1	1	FALSE	6.40579	5.15277	0.31403	0.66108	1	FALSE	5.95632	4.26538	0.48175	0.61974	1	FALSE	7.40974	16.8342	-1.1839	0.020126	0.10207	FALSE	7.1395	25.647	-1.8449	4.854e-05	0.00038785	TRUE	6.72878	5.30562	0.34282	0.65297	1	FALSE	6.28799	4.3599	0.5283	0.59725	1	FALSE	7.81285	17.1611	-1.1352	0.01885	0.10212	FALSE	7.68007
c103128_g2	9.36814	17.3035	-0.88523	0.051084	0.35699	FALSE	8.82128	14.6518	-0.73202	0.12919	0.68271	FALSE	8.20626	20.745	-1.338	0.0074849	0.045176	TRUE	10.2098	25.2923	-1.3087	0.0012734	0.0096866	TRUE	9.84293	22.3285	-1.1817	0.0060342	0.029629	TRUE	16.6445	15.082	0.14222	0.77982	1	FALSE	15.5465	21.1557	-0.44445	0.32032	0.93976	FALSE	19.3005	25.7783	-0.41752	0.23011	0.62706	FALSE	18.973
c103133_g1	0	3.47406	#NAME?	0.011051	0.11332	FALSE	0	0	NA	NA	NA	NA	0	37.9179	#NAME?	1.0925e-13	3.0786e-12	TRUE	0	0	NA	NA	NA	NA	0	0	NA	NA	NA	NA	3.34036	0	Inf	0.013309	0.8905	FALSE	3.12029	38.7022	-3.6327	2.6672e-08	5.8603e-07	TRUE	3.87572	0	Inf	0.0054217	0.035849	TRUE	3.81028
c103142_g1	35.3171	49.518	-0.48759	0.04752	0.34016	FALSE	33.2545	31.9461	0.057907	0.88839	1	FALSE	30.9332	29.7863	0.054507	0.89925	1	FALSE	38.485	40.4706	-0.072577	0.79477	1	FALSE	37.1004	26.3767	0.49217	0.12606	0.35193	FALSE	47.5824	32.8667	0.5338	0.032955	1	FALSE	44.4654	30.3388	0.55152	0.096161	0.45048	FALSE	55.2523	41.2492	0.42167	0.075801	0.29986	FALSE	54.3143
c103144_g1	14.7102	13.7358	0.09887	0.82389	1	FALSE	13.8515	15.3841	-0.1514	0.82856	1	FALSE	12.8821	7.709	0.74075	0.20013	0.58518	FALSE	16.0258	6.8428	1.2277	0.015177	0.081	FALSE	15.443	7.02651	1.1361	0.022747	0.091213	FALSE	13.2056	15.8481	-0.26315	0.57785	1	FALSE	12.3378	7.8517	0.65201	0.28597	0.87722	FALSE	15.3237	6.97722	1.135	0.030063	0.14873	FALSE	15.0634
c103190_g1	9.89437	4.98946	0.98772	0.12094	0.62	FALSE	9.31527	2.98833	1.6403	0.021554	0.20694	FALSE	8.66257	3.36101	1.3659	0.07768	0.30427	FALSE	10.7773	2.73318	1.9793	0.0056025	0.035127	TRUE	10.3888	2.50588	2.0516	0.0036029	0.018939	TRUE	4.7993	3.07494	0.64227	0.50627	1	FALSE	4.48157	3.41965	0.39015	0.71075	1	FALSE	5.56599	2.78861	0.9971	0.29116	0.72405	FALSE	5.47277
c103214_g1	9.9702	14.2729	-0.51758	0.28035	0.93287	FALSE	9.38624	11.4417	-0.28569	0.6019	1	FALSE	8.72888	10.1828	-0.22226	0.75557	1	FALSE	10.8602	4.73403	1.1979	0.07126	0.27301	FALSE	10.4707	8.37733	0.3218	0.62818	0.94569	FALSE	13.7095	11.7805	0.21878	0.68184	1	FALSE	12.8142	10.3858	0.30313	0.6183	1	FALSE	15.9277	4.82325	1.7235	0.0012171	0.0096682	TRUE	15.6568
c103215_g1	2.09721	1.93163	0.11865	1	1	FALSE	1.97469	0	Inf	0.10903	0.61871	FALSE	1.83786	0	Inf	0.17701	0.53958	FALSE	2.28694	26.019	-3.5081	1.1984e-09	2.2064e-08	TRUE	2.20667	0	Inf	0.07665	0.24218	FALSE	1.8574	0	Inf	0.11754	1	FALSE	1.73529	0	Inf	0.19623	0.73008	FALSE	2.15474	26.5251	-3.6218	6.0347e-10	1.1307e-08	TRUE	2.11803
c103216_g1	6.18103	6.9084	-0.16051	0.98277	1	FALSE	5.82035	9.10723	-0.64591	0.32208	1	FALSE	5.41285	4.82742	0.16514	0.87093	1	FALSE	6.73363	3.10541	1.1166	0.1701	0.49573	FALSE	6.48801	2.09765	1.629	0.061832	0.20398	FALSE	6.64744	9.368	-0.49494	0.36382	1	FALSE	6.20936	4.91178	0.3382	0.76017	1	FALSE	7.70405	3.16651	1.2827	0.11946	0.41554	FALSE	7.57194
c103230_g1	9.09692	6.04892	0.5887	0.379	1	FALSE	8.56471	3.05631	1.4866	0.043915	0.34718	FALSE	7.96689	3.0214	1.3988	0.090262	0.33165	FALSE	9.91252	0	Inf	9.2627e-07	1.241e-05	TRUE	9.55888	0	Inf	2.1478e-06	2.1273e-05	TRUE	5.82649	3.14932	0.88759	0.29358	1	FALSE	5.43763	3.06857	0.82541	0.38552	0.99418	FALSE	6.74442	0	Inf	0.00051557	0.0044794	TRUE	6.63111
c103232_g1	77.7982	83.6241	-0.10418	0.61026	1	FALSE	73.2559	83.2047	-0.18372	0.33785	1	FALSE	68.1423	104.452	-0.61622	0.019952	0.10235	FALSE	84.7771	681.576	-3.0071	7.1306e-123	2.12e-120	TRUE	81.7221	717.062	-3.1333	3.5474e-95	5.389e-93	TRUE	80.3788	85.6863	-0.092249	0.59419	1	FALSE	75.1078	106.506	-0.50389	0.045475	0.26039	FALSE	93.296	694.607	-2.8963	3.1056e-142	6.8909e-140	TRUE	91.7074
c103235_g1	2.39957	35.3262	-3.8799	1.4752e-15	1.0558e-13	TRUE	2.25991	32.0371	-3.8254	2.4892e-14	1.8166e-12	TRUE	2.10343	24.5138	-3.5428	9.5034e-09	1.687e-07	TRUE	2.61709	9.41088	-1.8464	0.013071	0.071613	FALSE	2.52378	7.59667	-1.5898	0.092132	0.27702	FALSE	33.9451	32.9592	0.042522	0.89725	1	FALSE	31.7223	24.9812	0.34466	0.36345	0.96702	FALSE	39.4168	9.58951	2.0393	7.7004e-09	1.3063e-07	TRUE	38.7467
c103236_g1	1.00731	13.3664	-3.73	2.4259e-06	6.6798e-05	TRUE	0.948451	24.1219	-4.6686	2.4724e-09	1.1203e-07	TRUE	0.882298	21.8718	-4.6317	8.2994e-10	1.644e-08	TRUE	1.09773	11.5552	-3.3959	7.2804e-05	0.00072788	TRUE	1.05842	16.745	-3.9837	1.7335e-07	1.9729e-06	TRUE	12.8564	24.84	-0.95017	0.024225	1	FALSE	12.008	22.2967	-0.89283	0.054127	0.2949	FALSE	14.9098	11.7741	0.34064	0.45124	0.90223	FALSE	14.6575
c103242_g1	2.68165	0.650474	2.0436	0.20764	0.82924	FALSE	2.52465	0	Inf	0.045944	0.35761	FALSE	2.34816	0	Inf	0.089671	0.33003	FALSE	2.92159	0.943245	1.6311	0.24749	0.62523	FALSE	2.8172	36.9517	-3.7133	4.067e-14	8.1584e-13	TRUE	0.627538	0	Inf	0.67824	1	FALSE	0.585263	0	Inf	0.77003	1	FALSE	0.724853	0.960332	-0.40585	1	1	FALSE	0.712645
c103247_g1	12.3386	7.31752	0.75375	0.16693	0.73796	FALSE	11.6175	5.38034	1.1105	0.060624	0.42895	FALSE	10.8061	2.16553	2.3191	0.0045101	0.02917	TRUE	13.4444	15.5963	-0.2142	0.67964	1	FALSE	12.9614	3.40943	1.9266	0.0020348	0.011479	TRUE	7.02994	5.53258	0.34556	0.67501	1	FALSE	6.57037	2.21081	1.5714	0.10506	0.48306	FALSE	8.16537	15.8914	-0.96065	0.055816	0.24026	FALSE	8.02644
c103266_g1	104.236	581.493	-2.4799	1.6847e-100	1.3901e-97	TRUE	98.1448	624.115	-2.6688	6.9287e-105	7.3467e-102	TRUE	91.2826	354.192	-1.9561	5.7019e-06	7.0858e-05	TRUE	113.566	77.6877	0.54777	0.0018015	0.01315	TRUE	109.469	0	Inf	1.2471e-60	1.081e-58	TRUE	558.939	642.495	-0.201	0.018404	1	FALSE	522.265	360.604	0.53437	0.0093177	0.072587	FALSE	648.752	79.1771	3.0345	3.5299e-150	8.4008e-148	TRUE	637.721
c103283_g1	1.3855	2.26676	-0.71022	0.69014	1	FALSE	1.30463	3.44808	-1.4022	0.2544	0.94311	FALSE	1.21419	2.81887	-1.2151	0.38563	0.83306	FALSE	1.51081	10.746	-2.8304	0.00040246	0.0034671	TRUE	1.45746	15.8466	-3.4426	1.7239e-06	1.7304e-05	TRUE	2.18378	3.55771	-0.70412	0.56016	1	FALSE	2.03817	2.88429	-0.50094	0.72826	1	FALSE	2.52707	10.9517	-2.1156	0.002833	0.020379	TRUE	2.48431
c103290_g1	0.333515	0	Inf	0.98802	1	FALSE	0.313874	0	Inf	1	1	FALSE	0.291783	0	Inf	1	1	FALSE	0.363061	21.3281	-5.8764	1.5331e-11	3.3167e-10	TRUE	0.350175	879.303	-11.294	1.4815e-52	1.0704e-50	TRUE	0	0	NA	NA	NA	NA	0	0	NA	NA	NA	NA	0	21.7421	#NAME?	3.4334e-13	8.1855e-12	TRUE	0
c103298_g1	69.1265	100.486	-0.53969	0.0036429	0.045862	TRUE	65.0883	74.827	-0.20116	0.33909	1	FALSE	60.5562	68.8594	-0.18538	0.46344	0.92326	FALSE	75.3448	86.3371	-0.19647	0.28709	0.67905	FALSE	72.6584	59.5836	0.28621	0.32856	0.66416	FALSE	96.572	77.0235	0.32631	0.061855	1	FALSE	90.2458	70.2037	0.36231	0.18568	0.70894	FALSE	112.114	87.9892	0.34957	0.040429	0.18849	FALSE	110.205
c103305_g1	10.4544	13.8295	-0.40364	0.4645	1	FALSE	9.84341	12.1573	-0.30459	0.5957	1	FALSE	9.15362	12.4737	-0.44648	0.4921	0.95049	FALSE	11.3876	10.6908	0.091101	0.89812	1	FALSE	10.9742	4.78701	1.1969	0.052209	0.17868	FALSE	13.3041	12.5229	0.087308	0.94685	1	FALSE	12.4262	12.7078	-0.032333	0.99979	1	FALSE	15.4248	10.8971	0.5013	0.31854	0.76592	FALSE	15.1627
c103313_g1	1.00731	4.94987	-2.2969	0.035753	0.27865	FALSE	0.948451	4.03395	-2.0885	0.083071	0.52162	FALSE	0.882298	7.85751	-3.1547	0.0057538	0.036568	TRUE	1.09773	5.75793	-2.391	0.025645	0.1243	FALSE	1.05842	19.4756	-4.2017	0.00032488	0.0022137	TRUE	4.74886	4.14579	0.19594	0.8716	1	FALSE	4.44057	8.0298	-0.85462	0.29419	0.89304	FALSE	5.52635	5.86935	-0.086874	1	1	FALSE	5.43296
c103318_g1	3.53053	5.29224	-0.58399	0.53346	1	FALSE	3.32435	6.07289	-0.86931	0.31232	1	FALSE	3.09089	5.62906	-0.86487	0.46412	0.92414	FALSE	3.84494	0.255976	3.9089	0.019581	0.09975	FALSE	3.70387	0.282478	3.7128	0.025911	0.10173	FALSE	5.07405	6.25692	-0.30231	0.76226	1	FALSE	4.74666	5.71913	-0.26888	0.90044	1	FALSE	5.90957	0.261524	4.498	0.0027567	0.019903	TRUE	5.80909
c103335_g1	17.3653	12.7628	0.44426	0.3522	1	FALSE	16.3502	7.16975	1.1893	0.017967	0.17987	FALSE	15.2119	11.2782	0.43166	0.47799	0.93874	FALSE	18.9273	12.1516	0.63932	0.17489	0.50554	FALSE	18.2548	20.4395	-0.16308	0.66196	0.97015	FALSE	12.2781	7.37852	0.73469	0.16446	1	FALSE	11.4669	11.499	-0.0040276	1	1	FALSE	14.2355	12.3877	0.20058	0.72438	1	FALSE	13.9946
c103343_g1	5.78931	3.86325	0.58357	0.44299	1	FALSE	5.45051	6.81772	-0.3229	0.7523	1	FALSE	5.06707	7.66918	-0.59792	0.48732	0.94926	FALSE	6.30345	18.9062	-1.5846	0.0018536	0.013474	TRUE	6.07318	19.5804	-1.6889	0.00094514	0.0058046	TRUE	3.7148	7.01183	-0.91651	0.21278	1	FALSE	3.47058	7.81867	-1.1717	0.14386	0.58831	FALSE	4.30947	19.2696	-2.1607	4.4651e-05	0.00047719	TRUE	4.23606
c103346_g1	9.27202	20.7652	-1.1632	0.0059123	0.068862	FALSE	8.72983	16.6468	-0.93122	0.045661	0.35637	FALSE	8.11911	9.41798	-0.2141	0.7766	1	FALSE	10.1012	7.84322	0.36501	0.55983	0.9452	FALSE	9.73731	7.5486	0.36731	0.56687	0.90968	FALSE	19.9413	17.1167	0.22036	0.55102	1	FALSE	18.6397	9.60538	0.95647	0.060863	0.32545	FALSE	23.175	7.99454	1.5355	0.00032858	0.0029855	TRUE	22.7821
c103347_g1	0	6.56603	#NAME?	0.00016793	0.0032019	TRUE	0	0.69882	#NAME?	0.59697	1	FALSE	0	202.328	#NAME?	3.9719e-68	2.2255e-65	TRUE	0	0	NA	NA	NA	NA	0	0	NA	NA	NA	NA	6.32225	0.718769	3.1368	0.0046764	0.46174	FALSE	5.90326	206.313	-5.1272	7.3482e-53	5.2059e-50	TRUE	7.32083	0	Inf	4.6031e-05	0.00049121	TRUE	7.19581
c103364_g1	31.3123	18.5181	0.75779	0.021092	0.18828	FALSE	29.4825	24.9228	0.24239	0.45341	1	FALSE	27.4233	18.0172	0.60603	0.14335	0.4583	FALSE	34.1184	30.1134	0.18014	0.53987	0.92876	FALSE	32.8919	11.4027	1.5284	5.2012e-05	0.00041359	TRUE	17.7999	25.6662	-0.528	0.13078	1	FALSE	16.6318	18.3487	-0.14173	0.80838	1	FALSE	20.66	30.682	-0.57055	0.093767	0.35277	FALSE	20.3088
c103366_g1	49.9203	44.7033	0.15925	0.49609	1	FALSE	47.0063	47.1194	-0.0034657	1	1	FALSE	43.7228	44.1686	-0.014635	1	1	FALSE	54.395	87.6356	-0.68804	0.0010641	0.0082748	TRUE	52.4284	64.5921	-0.30101	0.21224	0.50575	FALSE	42.9537	48.5114	-0.17554	0.48998	1	FALSE	40.1433	44.9785	-0.16408	0.64956	1	FALSE	49.8795	89.3059	-0.84031	3.8489e-05	0.00041528	TRUE	49.0301
c103366_g2	17.0069	28.8143	-0.76066	0.028361	0.23448	FALSE	16.0131	20.5536	-0.36014	0.41151	1	FALSE	14.8914	21.204	-0.50986	0.29247	0.73003	FALSE	18.5258	40.2426	-1.1192	0.00058809	0.0048702	TRUE	17.8533	26.8182	-0.58702	0.13292	0.36393	FALSE	27.6709	21.1773	0.38585	0.21281	1	FALSE	25.8665	21.6058	0.25966	0.52233	1	FALSE	32.1574	41.0087	-0.35078	0.23523	0.63541	FALSE	31.6104
c103369_g1	0	3.55515	#NAME?	0.010701	0.11079	FALSE	0	1.00587	#NAME?	0.53232	1	FALSE	0	133.431	#NAME?	3.15e-28	2.2689e-26	TRUE	0	0	NA	NA	NA	NA	0	0.282478	#NAME?	1	1	FALSE	3.41245	1.02914	1.7294	0.19996	1	FALSE	3.19141	136.145	-5.4148	2.5193e-20	1.6413e-18	TRUE	3.96784	0	Inf	0.0052487	0.034879	TRUE	3.89954
c103370_g1	0.756386	0.630679	0.26222	1	1	FALSE	0.712365	0.323786	1.1376	1	1	FALSE	0.663773	0.348067	0.93133	1	1	FALSE	0.826142	5.12595	-2.6334	0.020708	0.10453	FALSE	0.798073	7.49248	-3.2309	0.0014794	0.0086521	TRUE	0.602321	0.334014	0.85062	1	1	FALSE	0.564765	0.356298	0.66457	1	1	FALSE	0.70503	5.22514	-2.8897	0.017839	0.097378	FALSE	0.692741
c103378_g1	7.92805	6.86145	0.20845	0.82153	1	FALSE	7.46479	0.69882	3.4171	0.0013037	0.021311	TRUE	6.94628	1.43506	2.2751	0.031873	0.1492	FALSE	8.64321	4.22208	1.0336	0.14631	0.45326	FALSE	8.33783	7.97814	0.06362	1	1	FALSE	6.61534	0.718769	3.2022	0.10234	1	FALSE	6.17493	1.46431	2.0762	0.23533	0.78374	FALSE	7.64578	4.3002	0.83026	0.53155	0.95925	FALSE	7.51347
c103383_g1	3.02192	0	Inf	0.020753	0.18605	FALSE	2.84535	0	Inf	0.029324	0.25919	FALSE	2.6469	0.359511	2.8802	0.16965	0.5225	FALSE	3.2932	7.69403	-1.2242	0.11675	0.38595	FALSE	3.17527	0	Inf	0.017412	0.073268	FALSE	0	0	NA	NA	NA	NA	0	0.367598	#NAME?	0.93687	1	FALSE	0	7.83743	#NAME?	0.00012857	0.0012686	TRUE	0
c103394_g1	18.9258	20.637	-0.12488	0.75593	1	FALSE	17.82	17.9691	-0.012026	0.97072	1	FALSE	16.5783	15.6178	0.086108	0.95752	1	FALSE	20.6268	26.2102	-0.34561	0.3167	0.72474	FALSE	19.8907	7.40253	1.426	0.0026456	0.014404	TRUE	19.8543	18.5056	0.10149	0.87216	1	FALSE	18.5439	15.9258	0.21958	0.70595	1	FALSE	23.0169	26.7075	-0.21455	0.53905	0.96546	FALSE	22.6255
c103396_g1	110.677	67.5389	0.71256	0.021884	0.19341	FALSE	104.214	60.5274	0.78388	0.011505	0.12767	FALSE	96.9587	57.1707	0.7621	0.019331	0.099488	FALSE	120.636	82.9579	0.54021	0.069409	0.26798	FALSE	116.33	63.2542	0.87899	0.0062717	0.030609	TRUE	64.8946	62.2998	0.058871	0.76748	1	FALSE	60.6423	58.2616	0.057778	0.8092	1	FALSE	75.3635	84.5396	-0.16576	0.47214	0.91888	FALSE	74.0871
c103407_g1	14.601	9.37706	0.63886	0.19933	0.81013	FALSE	13.7478	9.87404	0.47749	0.37193	1	FALSE	12.7905	7.96301	0.68369	0.29081	0.72819	FALSE	15.9143	1.96715	3.0161	6.6538e-06	7.9274e-05	TRUE	15.3478	0.884849	4.1165	2.7846e-07	3.0918e-06	TRUE	9.00867	10.1611	-0.17368	0.77511	1	FALSE	8.421	8.12455	0.051704	1	1	FALSE	10.4628	2.00643	2.3826	0.0018484	0.013991	TRUE	10.2834
c103410_g1	18.6095	33.6955	-0.85652	0.010901	0.11222	FALSE	17.5238	32.7972	-0.90425	0.013736	0.14609	FALSE	16.3086	32.7221	-1.0046	0.009549	0.056282	FALSE	20.2922	7.19532	1.4958	0.063959	0.25293	FALSE	19.5733	0	Inf	1.1641e-05	0.00010325	TRUE	32.3912	33.7638	-0.059875	0.85501	1	FALSE	30.263	33.3291	-0.13923	0.75137	1	FALSE	37.5928	7.33113	2.3583	3.3544e-10	6.4364e-09	TRUE	36.9553
c103414_g1	0	0	NA	NA	NA	NA	0	0	NA	NA	NA	NA	0	0	NA	NA	NA	NA	0	19.0948	#NAME?	2.1482e-06	2.7428e-05	TRUE	0	0	NA	NA	NA	NA	0	0	NA	NA	NA	NA	0	0	NA	NA	NA	NA	0	19.4747	#NAME?	1.8985e-06	2.4738e-05	TRUE	0
c103415_g1	777.56	364.039	1.0949	1.3298e-32	2.2183e-30	TRUE	732.122	336.063	1.1234	3.6346e-28	5.9795e-26	TRUE	681.013	203.228	1.7446	1.3002e-15	4.2315e-14	TRUE	847.286	23.9375	5.1455	2.3205e-240	1.9367e-237	TRUE	816.874	0	Inf	4.3078e-259	3.7003e-256	TRUE	349.937	345.835	0.017014	0.88459	1	FALSE	326.954	207.07	0.65897	0.001759	0.017044	TRUE	406.147	24.3921	4.0575	4.2058e-145	9.6214e-143	TRUE	399.255
c103419_g1	0	4.61461	#NAME?	0.0026188	0.034866	TRUE	0	0.994367	#NAME?	0.36624	1	FALSE	0	135.294	#NAME?	5.3777e-44	9.3374e-42	TRUE	0	0	NA	NA	NA	NA	0	0	NA	NA	NA	NA	4.43963	1.02011	2.1217	0.081762	1	FALSE	4.14747	138.013	-5.0564	1.1076e-31	1.7131e-29	TRUE	5.14627	0	Inf	0.0010588	0.0085567	TRUE	5.05788
c103456_g1	0	3.56771	#NAME?	0.010648	0.11037	FALSE	0	0.659077	#NAME?	0.60225	1	FALSE	0	145.337	#NAME?	9.8145e-42	1.4952e-39	TRUE	0	0	NA	NA	NA	NA	0	0	NA	NA	NA	NA	3.43885	0.677062	2.3446	0.11005	1	FALSE	3.2087	148.257	-5.53	2.1945e-31	3.329e-29	TRUE	3.97678	0	Inf	0.0052325	0.034785	TRUE	3.9096
c103462_g1	3.31752	9.7915	-1.5614	0.020625	0.18513	FALSE	3.12375	15.8103	-2.3395	6.9804e-05	0.0015921	TRUE	2.90552	13.9799	-2.2665	0.0024212	0.017486	TRUE	3.61481	10.5624	-1.5469	0.028114	0.13392	FALSE	3.48449	23.8657	-2.7759	3.9036e-07	4.2541e-06	TRUE	9.41876	16.2836	-0.78981	0.093995	1	FALSE	8.79609	14.233	-0.69431	0.23759	0.78804	FALSE	10.9221	10.7663	0.020725	0.99933	1	FALSE	10.7381
c103464_g1	30.3279	33.4144	-0.13982	0.77176	1	FALSE	28.5558	38.7973	-0.44217	0.17066	0.78852	FALSE	26.5511	47.3755	-0.83537	0.019903	0.10211	FALSE	33.0294	293.737	-3.1527	1.5848e-71	2.3559e-69	TRUE	31.8219	291.141	-3.1936	1.1697e-59	9.9315e-58	TRUE	32.1129	39.9258	-0.31417	0.25174	1	FALSE	30.0075	48.2963	-0.68659	0.038633	0.22986	FALSE	37.2819	299.347	-3.0053	3.5333e-77	3.9622e-75	TRUE	36.6486
c103488_g1	8.68758	5.09758	0.76914	0.25187	0.9013	FALSE	8.17987	8.62386	-0.076256	0.99062	1	FALSE	7.6088	7.32111	0.055606	1	1	FALSE	9.46654	16.833	-0.83039	0.1157	0.38333	FALSE	9.12678	20.5733	-1.1726	0.010637	0.048253	TRUE	4.89541	8.8814	-0.85936	0.19622	1	FALSE	4.57641	7.46237	-0.70542	0.38565	0.99434	FALSE	5.68882	17.1588	-1.5927	0.015793	0.087984	FALSE	5.59179
c103508_g1	1.0899	12.1069	-3.4736	1.5031e-05	0.00035964	TRUE	1.02624	8.53287	-3.0557	0.00055619	0.010171	TRUE	0.955557	8.96739	-3.2303	0.0017151	0.012689	TRUE	1.1892	6.18922	-2.3798	0.018256	0.09442	FALSE	1.14825	0.629132	0.868	0.90873	1	FALSE	11.6401	8.78895	0.40535	0.49663	1	FALSE	10.8774	9.16041	0.24785	0.80439	1	FALSE	13.5048	6.30663	1.0985	0.049195	0.21753	FALSE	13.2729
c103564_g1	20.2319	15.3917	0.39448	0.30967	0.97485	FALSE	19.0495	10.6523	0.83858	0.04616	0.35879	FALSE	17.718	7.62638	1.2161	0.02621	0.13017	FALSE	22.0434	19.0262	0.21235	0.58245	0.96638	FALSE	21.2492	35.2249	-0.72919	0.027766	0.10767	FALSE	14.8123	10.9633	0.43411	0.34859	1	FALSE	13.8317	7.77955	0.83022	0.16621	0.65531	FALSE	17.1656	19.3907	-0.17585	0.68389	1	FALSE	16.8749
c103565_g1	7.13689	8.57164	-0.26428	0.74971	1	FALSE	6.71966	9.71506	-0.53183	0.3924	1	FALSE	6.2481	8.02571	-0.36121	0.6851	1	FALSE	7.7728	6.18922	0.32868	0.60514	0.97885	FALSE	7.48967	2.51653	1.5735	0.040068	0.14512	FALSE	8.23577	9.99432	-0.2792	0.6285	1	FALSE	7.69669	8.18018	-0.087895	0.96911	1	FALSE	9.56454	6.30663	0.60083	0.32365	0.77013	FALSE	9.40207
c103576_g1	4.15965	9.02035	-1.1167	0.098785	0.55143	FALSE	3.91662	3.70389	0.080568	1	1	FALSE	3.64131	2.23968	0.70116	0.54587	0.98511	FALSE	4.52961	7.39034	-0.70625	0.40875	0.81509	FALSE	4.36326	2.12441	1.0383	0.29533	0.62838	FALSE	8.66871	3.81734	1.1832	0.075202	1	FALSE	8.0987	2.27774	1.8301	0.032819	0.20086	FALSE	10.0655	7.53088	0.41853	0.43314	0.88351	FALSE	9.89638
c103589_g2	2.60582	2.00548	0.37779	0.79775	1	FALSE	2.45369	0.647573	1.9218	0.2684	0.95912	FALSE	2.28185	5.33544	-1.2254	0.37966	0.82641	FALSE	2.83868	2.99105	-0.075434	1	1	FALSE	2.73527	9.52855	-1.8006	0.015422	0.066041	FALSE	1.93067	0.668028	1.5311	0.50269	1	FALSE	1.80321	5.45748	-1.5977	0.2715	0.85782	FALSE	2.23597	3.05252	-0.4491	0.67131	1	FALSE	2.19745
c103593_g1	20.4418	35.5875	-0.79985	0.0082102	0.089425	FALSE	19.2474	29.1958	-0.6011	0.064751	0.4487	FALSE	17.9046	24.003	-0.42288	0.3104	0.7533	FALSE	22.2763	10.7733	1.048	0.016581	0.086964	FALSE	21.4777	8.75334	1.2949	0.0042087	0.021592	TRUE	34.1982	30.0479	0.18665	0.52176	1	FALSE	31.9573	24.4736	0.38492	0.31773	0.93727	FALSE	39.7079	10.9853	1.8539	1.1181e-07	1.6853e-06	TRUE	39.0336
c103610_g1	0	0.677503	#NAME?	0.64723	1	FALSE	0	0.36353	#NAME?	0.97748	1	FALSE	0	2.59919	#NAME?	0.047735	0.20978	FALSE	0	5.35655	#NAME?	0.0043114	0.028136	TRUE	0	13.6929	#NAME?	2.2377e-08	2.8128e-07	TRUE	0.651566	0.375721	0.79425	1	1	FALSE	0.608973	2.64534	-2.119	0.22684	0.76725	FALSE	0.75556	5.45549	-2.8521	0.027477	0.13842	FALSE	0.7424
c103611_g1	17.9627	15.6604	0.19789	0.65556	1	FALSE	16.9124	19.2936	-0.19004	0.68985	1	FALSE	15.7267	18.5566	-0.23872	0.66359	1	FALSE	19.5649	40.5221	-1.0504	0.00099176	0.0077781	TRUE	18.855	58.3714	-1.6303	4.9818e-08	6.0424e-07	TRUE	15.0471	19.8541	-0.39995	0.33364	1	FALSE	14.0601	18.9223	-0.42848	0.39916	1	FALSE	17.4753	41.299	-1.2408	0.00010188	0.0010235	TRUE	17.1804
c103624_g1	20.3727	27.2897	-0.42172	0.19757	0.8061	FALSE	19.1833	22.7814	-0.24801	0.49771	1	FALSE	17.8452	23.8918	-0.42098	0.33903	0.80005	FALSE	22.2019	11.6912	0.92527	0.025107	0.12211	FALSE	21.4037	9.3183	1.1997	0.0073681	0.035193	TRUE	26.2419	23.4535	0.16207	0.6279	1	FALSE	24.5129	24.3355	0.010476	0.98778	1	FALSE	30.4434	11.9145	1.3534	0.00019802	0.0018842	TRUE	29.9284
c103633_g1	0	7.049	#NAME?	7.1968e-05	0.001496	TRUE	0	2.03371	#NAME?	0.08034	0.5118	FALSE	0	208.764	#NAME?	4.6096e-67	2.4264e-64	TRUE	0	0	NA	NA	NA	NA	0	0.610425	#NAME?	0.70655	0.97933	FALSE	6.77802	2.09653	1.6929	0.046477	1	FALSE	6.3322	212.927	-5.0715	5.0517e-47	2.3662e-44	TRUE	7.86338	0	Inf	1.729e-05	0.00019745	TRUE	7.72973
c103633_g2	0	6.58583	#NAME?	0.0011363	0.017211	TRUE	0	3.26087	#NAME?	0.13454	0.69238	FALSE	0	200.687	#NAME?	8.8972e-41	1.2658e-38	TRUE	0	0	NA	NA	NA	NA	0	0	NA	NA	NA	NA	6.34747	3.35821	0.91849	0.49022	1	FALSE	5.92376	204.747	-5.1112	2.7053e-27	3.04e-25	TRUE	7.34065	0	Inf	0.00058406	0.0050171	TRUE	7.21572
c103651_g1	289.314	255.087	0.18165	0.1047	0.57111	FALSE	272.409	274.192	-0.0094144	0.94569	1	FALSE	253.375	204.875	0.30653	0.16538	0.51211	FALSE	315.23	277.21	0.18543	0.12205	0.39825	FALSE	303.88	246.279	0.30321	0.027224	0.10603	FALSE	245.209	282.217	-0.20279	0.065133	1	FALSE	229.11	208.75	0.13426	0.53018	1	FALSE	284.587	282.525	0.010494	0.96783	1	FALSE	279.751
c103660_g1	185.133	163.798	0.17665	0.20689	0.82795	FALSE	174.313	149.928	0.21741	0.113	0.63195	FALSE	162.128	119.2	0.44375	0.067853	0.27247	FALSE	201.708	133.112	0.59963	2.6875e-05	0.0002906	TRUE	194.443	112.496	0.78947	1.6847e-06	1.6934e-05	TRUE	157.396	154.31	0.028567	0.77476	1	FALSE	147.082	121.525	0.27537	0.23593	0.78494	FALSE	182.768	135.659	0.43003	0.0014304	0.011141	TRUE	179.668
c103677_g1	1.59851	0.650474	1.2972	0.55172	1	FALSE	1.50524	0.687316	1.1309	0.63565	1	FALSE	1.39956	0.707578	0.98401	0.76754	1	FALSE	1.74094	5.36412	-1.6235	0.13005	0.4161	FALSE	1.67685	8.57791	-2.3549	0.0074673	0.035589	TRUE	0.627538	0.709735	-0.17758	1	1	FALSE	0.585263	0.723897	-0.3067	1	1	FALSE	0.724853	5.46507	-2.9145	0.016595	0.09184	FALSE	0.712645
c103695_g1	923.926	892.308	0.050236	0.69013	1	FALSE	869.942	765.883	0.1838	0.047027	0.36375	FALSE	809.181	565.276	0.51751	0.01237	0.068832	FALSE	1006.73	803.159	0.32592	0.00033091	0.0029028	TRUE	970.515	533.704	0.86271	4.3155e-13	8.0893e-12	TRUE	857.894	788.194	0.12225	0.30211	1	FALSE	801.451	576.244	0.47594	0.014	0.10166	FALSE	995.477	818.541	0.28233	0.0099054	0.05959	FALSE	978.621
c103699_g1	1.9767	3.2596	-0.7216	0.61725	1	FALSE	1.86142	1.3579	0.45503	0.89232	1	FALSE	1.73144	3.27542	-0.9197	0.51173	0.95821	FALSE	2.15401	11.5515	-2.423	0.001141	0.0088007	TRUE	2.07589	3.34526	-0.68839	0.62435	0.94367	FALSE	3.1365	1.39583	1.168	0.39777	1	FALSE	2.92953	3.34142	-0.18979	0.94041	1	FALSE	3.63515	11.7693	-1.6949	0.0086967	0.053664	FALSE	3.57308
c103710_g1	13.1085	40.703	-1.6346	4.3467e-07	1.3473e-05	TRUE	12.3435	29.5797	-1.2609	0.029259	0.25878	FALSE	11.4838	39.1329	-1.7688	1.5393e-05	0.00017787	TRUE	14.2877	7.12869	1.0031	0.054433	0.22272	FALSE	13.7753	8.35317	0.72169	0.19339	0.47599	FALSE	39.1476	30.4963	0.36029	0.33183	1	FALSE	36.5651	39.8391	-0.12372	0.77722	1	FALSE	45.4037	7.26218	2.6443	1.4784e-13	3.5998e-12	TRUE	44.6356
c103714_g1	13.7787	20.1144	-0.54579	0.21502	0.84261	FALSE	12.974	13.8285	-0.092023	0.90425	1	FALSE	12.0661	14.5422	-0.26929	0.65101	1	FALSE	15.011	12.0081	0.32201	0.47547	0.88719	FALSE	14.4665	4.29428	1.7522	0.0020567	0.011588	TRUE	19.3481	14.2235	0.44391	0.31654	1	FALSE	18.074	14.8291	0.28548	0.61944	1	FALSE	22.4347	12.2378	0.87439	0.034134	0.16404	FALSE	22.0518
c103718_g1	3.43803	5.52649	-0.68478	0.36143	1	FALSE	3.23702	7.15824	-1.1449	0.12112	0.65608	FALSE	3.01194	2.85022	0.079618	1	1	FALSE	3.74773	13.6863	-1.8686	0.0023133	0.016384	TRUE	3.61527	8.85233	-1.292	0.066963	0.217	FALSE	5.30313	7.36948	-0.47472	0.57238	1	FALSE	4.95792	2.9121	0.76767	0.45639	1	FALSE	6.16996	13.9419	-1.1761	0.044838	0.20262	FALSE	6.0662
c103740_g1	8.03046	1.26136	2.6705	0.0050234	0.060086	FALSE	7.56167	0	Inf	2.7026e-05	0.00067329	TRUE	7.03093	0.359511	4.2896	0.0014852	0.011352	TRUE	8.74616	30.1808	-1.7869	0.0071955	0.043548	TRUE	8.42521	0	Inf	7.7478e-06	7.0627e-05	TRUE	1.20464	0	Inf	0.51129	1	FALSE	1.12953	0.367598	1.6195	0.75444	1	FALSE	1.41006	30.7385	-4.4462	2.162e-06	2.7977e-05	TRUE	1.38548
c103742_g1	1.00731	0.28831	1.8048	0.69966	1	FALSE	0.948451	0.323786	1.5505	0.76775	1	FALSE	0.882298	1.89161	-1.1003	0.64502	1	FALSE	1.09773	12.3766	-3.495	2.8187e-05	0.00030387	TRUE	1.05842	6.3197	-2.5779	0.013751	0.05988	FALSE	0.277133	0.334014	-0.26933	1	1	FALSE	0.258673	1.92144	-2.893	0.28168	0.87252	FALSE	0.321807	12.6109	-5.2923	8.6888e-07	1.1818e-05	TRUE	0.316616
c103756_g1	0	0	NA	NA	NA	NA	0	0	NA	NA	NA	NA	0	0.707578	#NAME?	0.58584	1	FALSE	0	18.2602	#NAME?	7.3421e-11	1.5063e-09	TRUE	0	16.6099	#NAME?	0.0035059	0.018495	TRUE	0	0	NA	NA	NA	NA	0	0.723897	#NAME?	0.57562	1	FALSE	0	18.6086	#NAME?	3.1482e-11	6.5536e-10	TRUE	0
c103757_g1	19.7477	0	Inf	7.142e-13	4.1833e-11	TRUE	18.5923	0	Inf	7.423e-12	4.459e-10	TRUE	17.2932	4.66768	1.8894	0.0020726	0.015138	TRUE	21.516	22.9689	-0.094272	0.757	1	FALSE	20.7458	0.327947	5.9832	5.9074e-12	1.0189e-10	TRUE	0	0	NA	NA	NA	NA	0	4.76661	#NAME?	0.002299	0.021485	TRUE	0	23.4132	#NAME?	3.4369e-14	8.6615e-13	TRUE	0
c103758_g1	153.209	223.021	-0.54168	2.6698e-05	0.00060899	TRUE	144.254	195.335	-0.43734	0.0018251	0.028426	TRUE	134.167	155.653	-0.2143	0.39064	0.83886	FALSE	166.919	222.826	-0.41677	0.0028348	0.01957	TRUE	160.899	88.657	0.85984	1.183e-06	1.2142e-05	TRUE	214.315	201.083	0.091942	0.43557	1	FALSE	200.268	158.627	0.3363	0.12627	0.53681	FALSE	248.844	227.083	0.13202	0.22135	0.6126	FALSE	244.622
c103762_g1	30.6462	10.878	1.4943	0.00061324	0.010066	TRUE	28.8534	6.43118	2.1656	5.5742e-06	0.00015787	TRUE	26.8394	10.2569	1.3878	0.003003	0.020739	TRUE	33.3938	32.5664	0.036196	1	1	FALSE	32.2021	42.123	-0.38745	0.16209	0.41943	FALSE	10.47	6.61804	0.66178	0.26374	1	FALSE	9.77586	10.4527	-0.096581	0.92792	1	FALSE	12.1313	33.1928	-1.4521	5.3503e-05	0.00056373	TRUE	11.9262
c103785_g1	18.2521	36.4325	-0.99717	0.0012233	0.018322	TRUE	17.1854	30.1954	-0.81315	0.012536	0.13617	FALSE	15.9878	30.9417	-0.95258	0.016353	0.088409	FALSE	19.8922	8.64295	1.2026	0.007754	0.046312	TRUE	19.1824	11.3021	0.7632	0.091069	0.27472	FALSE	35.0215	31.0827	0.17213	0.57365	1	FALSE	32.7226	31.5458	0.05284	0.93105	1	FALSE	40.6457	8.80494	2.2067	5.3217e-10	1.0034e-08	TRUE	39.9547
c103806_g2	89.9477	69.1173	0.38004	0.039197	0.29884	FALSE	84.6932	57.9988	0.54622	0.005815	0.074339	FALSE	78.7728	43.915	0.84299	0.0044127	0.028604	TRUE	98.0015	102.034	-0.058171	0.78314	1	FALSE	94.4631	113.877	-0.26965	0.1627	0.42067	FALSE	66.406	59.7077	0.1534	0.4667	1	FALSE	62.0629	44.7941	0.47042	0.12405	0.53681	FALSE	77.1234	103.99	-0.43121	0.015699	0.087541	FALSE	75.811
c103816_g1	19.1632	8.3969	1.1904	0.011013	0.11306	FALSE	18.0424	9.95875	0.85735	0.054265	0.39847	FALSE	16.7829	10.2027	0.71805	0.18647	0.56075	FALSE	20.8813	15.6077	0.41996	0.30644	0.71161	FALSE	20.1352	25.6054	-0.34672	0.33928	0.67843	FALSE	8.0652	10.2592	-0.34713	0.62874	1	FALSE	7.53715	10.4023	-0.46481	0.51782	1	FALSE	9.37136	15.9057	-0.76322	0.13849	0.4585	FALSE	9.21349
c103823_g1	16.1201	9.96624	0.69374	0.11788	0.61038	FALSE	15.1779	8.48163	0.83956	0.078689	0.50646	FALSE	14.1155	6.93025	1.0263	0.079908	0.30565	FALSE	17.5609	18.2348	-0.054325	1	1	FALSE	16.9257	6.21551	1.4453	0.0051722	0.025978	TRUE	9.58934	8.73821	0.13409	0.8942	1	FALSE	8.95563	7.06695	0.34171	0.66944	1	FALSE	11.1153	18.5774	-0.741	0.10496	0.37983	FALSE	10.9267
c103829_g1	84.0695	101.625	-0.2736	0.13078	0.6493	FALSE	79.1553	82.9965	-0.068365	0.75885	1	FALSE	73.6158	55.3758	0.41076	0.15043	0.47601	FALSE	91.5854	96.0108	-0.068079	0.75653	1	FALSE	88.2767	72.1013	0.29201	0.12976	0.35892	FALSE	97.6658	85.4284	0.19314	0.27429	1	FALSE	91.2643	56.4609	0.6928	0.011559	0.085129	FALSE	113.387	97.8624	0.21243	0.20802	0.59272	FALSE	111.46
c103834_g1	41.3163	18.3506	1.1709	0.00012983	0.0025344	TRUE	38.9029	25.9799	0.58248	0.042342	0.33835	FALSE	36.1869	3.99146	3.1805	8.5535e-10	1.693e-08	TRUE	45.0214	4.36937	3.3651	9.9957e-17	3.0502e-15	TRUE	43.4021	1.16733	5.2165	1.3513e-21	3.9776e-20	TRUE	17.6281	26.746	-0.60145	0.088193	1	FALSE	16.4755	4.07053	2.017	0.0013393	0.013534	TRUE	20.4777	4.45493	2.2006	1.2807e-05	0.00014916	TRUE	20.1301
c103848_g2	48.8761	55.0497	-0.17161	0.45296	1	FALSE	46.021	52.0054	-0.17637	0.46656	1	FALSE	42.807	38.4571	0.1546	0.68586	1	FALSE	53.2573	21.7416	1.2925	3.2765e-06	4.0786e-05	TRUE	51.3396	15.3407	1.7427	2.0421e-08	2.5767e-07	TRUE	52.9303	53.5342	-0.016365	0.98174	1	FALSE	49.4471	39.2315	0.33388	0.31118	0.9267	FALSE	61.4126	22.1577	1.4707	1.7466e-08	2.8591e-07	TRUE	60.3719
c103850_g1	2077.86	848.861	1.2915	7.1165e-65	3.0394e-62	TRUE	1956.43	656.637	1.5751	7.6761e-72	4.5056e-69	TRUE	1819.82	650.39	1.4844	4.4638e-13	1.1948e-11	TRUE	2264.13	736.283	1.6206	2.7196e-79	4.6003e-77	TRUE	2182.82	1876.66	0.21803	0.048302	0.16823	FALSE	815.93	675.799	0.27185	0.00073633	0.12458	FALSE	762.371	662.707	0.20212	0.2865	0.87814	FALSE	947.062	750.304	0.33598	9.893e-06	0.0001172	TRUE	930.983
c103855_g1	9.27564	11.087	-0.25735	0.64587	1	FALSE	8.73394	8.92464	-0.031161	0.98488	1	FALSE	8.12731	9.52646	-0.22916	0.71711	1	FALSE	10.1126	11.2008	-0.14746	0.72301	1	FALSE	9.75433	26.6095	-1.4478	0.00032381	0.0022071	TRUE	10.6634	9.19735	0.21338	0.76109	1	FALSE	9.96232	9.70621	0.037574	1	1	FALSE	12.366	11.4178	0.1151	0.96367	1	FALSE	12.1544
c103865_g1	4.24224	3.629	0.22525	0.81983	1	FALSE	3.99441	4.01617	-0.0078389	1	1	FALSE	3.71456	4.31962	-0.21771	0.90674	1	FALSE	4.62107	8.83986	-0.93579	0.19537	0.54491	FALSE	4.45309	12.7251	-1.5148	0.014705	0.063469	FALSE	3.48572	4.14232	-0.24898	0.8419	1	FALSE	3.25933	4.41031	-0.43631	0.66979	1	FALSE	4.04908	9.00708	-1.1535	0.089113	0.33938	FALSE	3.97896
c103867_g1	7.64912	6.49941	0.23498	0.74217	1	FALSE	7.20277	2.43698	1.5635	0.049523	0.37482	FALSE	6.7003	8.58776	-0.35806	0.6791	1	FALSE	8.3359	11.7184	-0.49137	0.35379	0.75673	FALSE	8.03529	8.36927	-0.058752	0.97169	1	FALSE	6.24779	2.51396	1.3134	0.11895	1	FALSE	5.83856	8.73207	-0.58071	0.43675	1	FALSE	7.25047	11.948	-0.72062	0.16621	0.51453	FALSE	7.12625
c103885_g3	47.5149	66.2703	-0.47998	0.023056	0.2015	FALSE	44.7382	79.8963	-0.83662	7.0191e-05	0.001599	TRUE	41.612	82.7112	-0.99108	0.00061611	0.0050999	TRUE	51.7709	71.695	-0.46973	0.035865	0.16218	FALSE	49.9074	111.96	-1.1657	4.0942e-08	5.0098e-07	TRUE	63.6912	82.2026	-0.36809	0.058741	1	FALSE	59.5095	84.3636	-0.5035	0.068167	0.35726	FALSE	73.9426	73.0577	0.017369	0.85087	1	FALSE	72.6918
c103892_g1	1.67434	9.74646	-2.5413	0.0095047	0.10084	FALSE	1.5762	5.64765	-1.8412	0.10464	0.6023	FALSE	1.46586	5.54645	-1.9198	0.075722	0.29825	FALSE	1.82386	10.9721	-2.5888	0.0017431	0.012773	TRUE	1.75878	11.9071	-2.7592	0.00029882	0.0020541	TRUE	9.35788	5.80125	0.68982	0.45133	1	FALSE	8.7508	5.64698	0.63194	0.40476	1	FALSE	10.8767	11.1898	-0.040948	0.90264	1	FALSE	10.6893
c103905_g1	56.0004	81.4223	-0.53999	0.006007	0.069756	FALSE	52.7256	92.1387	-0.8053	4.4735e-05	0.0010626	TRUE	49.0408	92.3631	-0.91333	0.0012401	0.0095935	TRUE	61.0145	77.8816	-0.35213	0.085815	0.31149	FALSE	58.8241	113.293	-0.94558	0.00014575	0.0010662	TRUE	78.264	94.8176	-0.27681	0.12131	1	FALSE	73.1257	94.1057	-0.3639	0.17824	0.68938	FALSE	90.842	79.3745	0.19468	0.2839	0.7133	FALSE	89.3006
c103910_g1	89.3268	108.977	-0.28686	0.091173	0.52457	FALSE	84.1036	90.9883	-0.11351	0.61794	1	FALSE	78.2192	94.7822	-0.27709	0.35365	0.80385	FALSE	97.3142	23.9965	2.0198	3.3573e-16	9.9494e-15	TRUE	93.8067	14.9876	2.6459	2.7516e-22	8.3111e-21	TRUE	104.701	93.6939	0.16025	0.2938	1	FALSE	97.8518	96.5009	0.020056	0.89212	1	FALSE	121.602	24.4515	2.3142	1.0502e-27	4.6008e-26	TRUE	119.535
c103912_g1	1.71902	2.56231	-0.57586	0.72015	1	FALSE	1.61851	3.40311	-1.0722	0.36576	1	FALSE	1.50597	5.82883	-1.9525	0.056235	0.23348	FALSE	1.87387	5.56481	-1.5703	0.10292	0.35691	FALSE	1.80764	8.71593	-2.2695	0.0056846	0.028149	TRUE	2.45972	3.5014	-0.50944	0.69152	1	FALSE	2.30006	5.94156	-1.3692	0.15434	0.6202	FALSE	2.85977	5.67199	-0.98796	0.27567	0.70023	FALSE	2.81077
c103914_g1	14.5351	14.1052	0.043309	0.94943	1	FALSE	13.6863	9.33942	0.55133	0.24132	0.9181	FALSE	12.7299	14.4596	-0.18381	0.74805	1	FALSE	15.8371	5.07255	1.6425	0.002755	0.019083	TRUE	15.2646	7.99425	0.93316	0.057233	0.19268	FALSE	13.5549	9.62381	0.49413	0.29835	1	FALSE	12.6676	14.757	-0.22025	0.67182	1	FALSE	15.7376	5.17293	1.6052	0.0036431	0.025342	TRUE	15.4693
c103917_g1	34.6163	46.1358	-0.41444	0.09545	0.53941	FALSE	32.5926	47.0744	-0.5304	0.043021	0.3423	FALSE	30.3149	32.9931	-0.12214	0.76965	1	FALSE	37.7161	8.29988	2.184	7.6036e-09	1.2968e-07	TRUE	36.3605	0.282478	7.0081	7.1851e-21	2.0395e-19	TRUE	44.3522	48.4551	-0.12764	0.66351	1	FALSE	41.4346	33.6124	0.30184	0.35482	0.95234	FALSE	51.4726	8.46299	2.6046	1.1602e-14	2.9984e-13	TRUE	50.6025
c103932_g1	23.9655	14.8494	0.69056	0.058855	0.39517	FALSE	22.5649	13.6407	0.72617	0.06027	0.42731	FALSE	20.9885	17.5552	0.25771	0.58639	1	FALSE	26.1127	57.6842	-1.1434	1.956e-05	0.00021623	TRUE	25.1737	14.7264	0.77351	0.048241	0.16807	FALSE	14.2809	14.0383	0.024721	1	1	FALSE	13.3413	17.8925	-0.42346	0.37908	0.98713	FALSE	16.5636	58.7829	-1.8274	1.8971e-10	3.7178e-09	TRUE	16.2813
c103960_g1	4.77886	13.8169	-1.5317	0.0057331	0.067078	FALSE	4.49934	16.7754	-1.8986	0.00048961	0.0091285	TRUE	4.18602	14.1941	-1.7616	0.0047167	0.030388	TRUE	5.20853	100.664	-4.2725	8.5328e-40	6.4413e-38	TRUE	5.02387	39.316	-2.9682	2.9712e-12	5.2414e-11	TRUE	13.2777	17.2912	-0.38103	0.37635	1	FALSE	12.4089	14.4728	-0.22197	0.68239	1	FALSE	15.4158	102.585	-2.7343	2.0417e-27	8.8627e-26	TRUE	15.1527
c103964_g1	49.53	54.8373	-0.14685	0.45228	1	FALSE	46.6365	51.9548	-0.1558	0.44139	1	FALSE	43.3861	44.0656	-0.022419	0.94662	1	FALSE	53.9805	46.4883	0.21557	0.44836	0.86373	FALSE	52.0503	75.4557	-0.53572	0.01323	0.057906	FALSE	52.6805	53.4692	-0.021437	0.94473	1	FALSE	49.2357	44.8768	0.13374	0.64973	1	FALSE	61.1926	47.3848	0.36893	0.10059	0.36863	FALSE	60.1531
c103964_g2	0.673793	1.95866	-1.5395	0.45286	1	FALSE	0.634576	1.63044	-1.3614	0.55212	1	FALSE	0.590515	1.44651	-1.2925	0.64196	1	FALSE	0.734674	4.68063	-2.6715	0.03747	0.16776	FALSE	0.708249	8.85233	-3.6437	0.00036967	0.002487	TRUE	1.88143	1.6791	0.16413	1	1	FALSE	1.759	1.47561	0.25344	1	1	FALSE	2.18544	4.77105	-1.1264	0.26084	0.67499	FALSE	2.14779
c103968_g1	20.8407	60.0951	-1.5278	9.5534e-09	3.7016e-07	TRUE	19.6213	66.3774	-1.7583	2.7113e-11	1.5355e-09	TRUE	18.2475	71.3675	-1.9676	4.9757e-09	9.1159e-08	TRUE	22.7024	55.4247	-1.2877	4.6389e-06	5.6492e-05	TRUE	21.8849	223.254	-3.3507	7.1162e-54	5.3079e-52	TRUE	57.7489	68.3586	-0.24333	0.25114	1	FALSE	53.9653	72.7717	-0.43135	0.12946	0.54268	FALSE	67.0528	56.4843	0.24745	0.22859	0.62403	FALSE	65.9138
c103969_g1	22.8174	28.6448	-0.32814	0.29952	0.95693	FALSE	21.4827	17.8556	0.2668	0.45613	1	FALSE	19.979	17.0444	0.22919	0.64595	1	FALSE	24.8564	13.1464	0.91895	0.016244	0.085524	FALSE	23.9608	15.8992	0.59172	0.12912	0.3576	FALSE	27.5279	18.3891	0.58204	0.066606	1	FALSE	25.721	17.3849	0.56511	0.17857	0.69	FALSE	31.9622	13.3978	1.2544	0.00028968	0.0026631	TRUE	31.422
c103984_g1	28.3251	26.4588	0.098336	0.7684	1	FALSE	26.6699	18.3055	0.54294	0.13782	0.70052	FALSE	24.8108	22.2114	0.15967	0.77181	1	FALSE	30.8695	14.7197	1.0684	0.0028583	0.019714	TRUE	29.7667	5.62639	2.4034	1.0985e-07	1.2781e-06	TRUE	25.4676	18.8284	0.43575	0.32034	1	FALSE	23.7833	22.6478	0.07058	0.97485	1	FALSE	29.5041	15	0.97595	0.018397	0.099928	FALSE	29.0006
c103989_g1	4.02247	9.47071	-1.2354	0.068993	0.43743	FALSE	3.78698	5.07329	-0.42187	0.65064	1	FALSE	3.52224	4.13129	-0.2301	0.9333	1	FALSE	4.38239	1.19922	1.8696	0.10259	0.35615	FALSE	4.2258	0.282478	3.903	0.016013	0.068207	FALSE	9.10716	5.22221	0.80234	0.23523	1	FALSE	8.50941	4.19918	1.019	0.19074	0.71689	FALSE	10.5638	1.22186	3.112	0.00017573	0.0016892	TRUE	10.3827
c103999_g2	1.62966	0.918989	0.82645	0.78746	1	FALSE	1.53389	4.52194	-1.5597	0.17941	0.80829	FALSE	1.42576	2.17697	-0.61059	0.79557	1	FALSE	1.77385	9.04244	-2.3498	0.0050927	0.032416	TRUE	1.70991	18.4986	-3.4354	3.0909e-07	3.4136e-06	TRUE	0.879454	4.66123	-2.406	0.044376	1	FALSE	0.823439	2.22211	-1.4322	0.46959	1	FALSE	1.02684	9.2164	-3.166	0.00070362	0.0059186	TRUE	1.00936
c104010_g1	309.269	251.485	0.29839	0.032955	0.26378	FALSE	291.195	249.32	0.22399	0.14225	0.7074	FALSE	270.885	215.445	0.33036	0.15539	0.48847	FALSE	337.03	261.545	0.36582	0.02049	0.1036	FALSE	324.972	239.232	0.44191	0.0031278	0.016692	TRUE	241.73	256.608	-0.086167	0.43989	1	FALSE	225.864	219.543	0.040952	0.84712	1	FALSE	280.577	266.509	0.074208	0.44631	0.89468	FALSE	275.811
c104012_g1	4.74094	0	Inf	0.0018003	0.025409	TRUE	4.46386	0	Inf	0.0030917	0.044497	TRUE	4.15286	0	Inf	0.010543	0.06159	FALSE	5.16707	24.6717	-2.2554	1.984e-06	2.5436e-05	TRUE	4.98291	0	Inf	0.0013902	0.008192	TRUE	0	0	NA	NA	NA	NA	0	0	NA	NA	NA	NA	0	25.1485	#NAME?	4.3183e-15	1.1419e-13	TRUE	0
c104015_g1	16.9076	19.7055	-0.22092	0.63591	1	FALSE	15.9189	11.5494	0.46292	0.30906	1	FALSE	14.8055	12.2513	0.2732	0.65533	1	FALSE	18.42	2.08529	3.143	2.6973e-07	3.8658e-06	TRUE	17.7568	2.47106	2.8452	2.6172e-06	2.5599e-05	TRUE	18.9484	11.8966	0.67153	0.11661	1	FALSE	17.7032	12.507	0.50127	0.36035	0.96218	FALSE	21.9811	2.1252	3.3706	6.1493e-09	1.0525e-07	TRUE	21.6061
c104020_g1	16.0276	8.71224	0.87944	0.076136	0.46503	FALSE	15.0906	9.23797	0.708	0.13904	0.70303	FALSE	14.0366	8.83879	0.66727	0.24152	0.64167	FALSE	17.4637	12.0062	0.54058	0.23012	0.59954	FALSE	16.8371	5.69602	1.5636	0.0031933	0.017002	TRUE	8.36636	9.50215	-0.18365	0.86398	1	FALSE	7.81953	8.99883	-0.20266	0.86653	1	FALSE	9.72387	12.2354	-0.33145	0.60855	1	FALSE	9.55986
c104028_g2	4.74094	4.95711	-0.064325	0.96112	1	FALSE	4.46386	5.58429	-0.32308	0.75739	1	FALSE	4.15286	9.41249	-1.1805	0.09482	0.34503	FALSE	5.16707	14.7273	-1.5111	0.0067716	0.041375	TRUE	4.98291	13.1108	-1.3957	0.014432	0.062446	FALSE	4.74768	5.75572	-0.27778	0.91091	1	FALSE	4.44378	9.60624	-1.1122	0.14786	0.60064	FALSE	5.53723	15.0096	-1.4386	0.032602	0.15835	FALSE	5.44281
c104029_g1	29.3735	17.2713	0.76614	0.029356	0.24115	FALSE	27.6565	13.5037	1.0343	0.0051576	0.067141	FALSE	25.725	11.1812	1.2021	0.010399	0.060829	FALSE	32.0059	27.1311	0.23839	0.47432	0.88603	FALSE	30.8569	45.5847	-0.56296	0.044239	0.15721	FALSE	16.5757	13.9097	0.25298	0.56965	1	FALSE	15.4989	11.4095	0.44194	0.40843	1	FALSE	19.2795	27.654	-0.52042	0.16538	0.513	FALSE	18.9519
c104046_g1	3.05984	3.50109	-0.19435	0.92158	1	FALSE	2.88083	1.3579	1.0851	0.46688	1	FALSE	2.68005	2.84176	-0.084523	1	1	FALSE	3.33466	4.04676	-0.27923	0.81704	1	FALSE	3.21624	10.1106	-1.6524	0.018572	0.077027	FALSE	3.36439	1.39583	1.2692	0.31458	1	FALSE	3.14399	2.90689	0.11312	1	1	FALSE	3.90643	4.12444	-0.07835	1	1	FALSE	3.84003
c104049_g1	4.11497	16.599	-2.0121	0.00034724	0.0060937	TRUE	3.87431	10.5781	-1.4491	0.02961	0.26056	FALSE	3.6012	7.30967	-1.0213	0.24885	0.65369	FALSE	4.4796	6.44709	-0.52528	0.6033	0.97791	FALSE	4.3144	0.282478	3.9329	0.011074	0.049856	TRUE	15.9689	10.8945	0.55166	0.21814	1	FALSE	14.9138	7.45107	1.0011	0.08307	0.40279	FALSE	18.5142	6.57055	1.4945	0.0019356	0.014544	TRUE	18.2009
c104067_g1	22.0963	34.4487	-0.64065	0.080633	0.48455	FALSE	20.8045	31.3247	-0.5904	0.11022	0.62394	FALSE	19.3591	28.8077	-0.57345	0.20111	0.58744	FALSE	24.0887	7.25439	1.7314	0.014309	0.077203	FALSE	23.2389	0	Inf	1.3853e-07	1.5933e-06	TRUE	33.0873	32.2717	0.036006	0.92405	1	FALSE	30.929	29.407	0.0728	0.91824	1	FALSE	38.4424	7.39052	2.379	3.0999e-09	5.4664e-08	TRUE	37.7868
c104069_g1	20.7229	9.65813	1.1014	0.0077708	0.085521	FALSE	19.5135	7.19799	1.4388	0.0014993	0.023928	TRUE	18.1497	5.75468	1.6571	0.0038132	0.025826	TRUE	22.5793	27.6983	-0.2948	0.41995	0.8281	FALSE	21.7605	19.2722	0.17519	0.61648	0.9352	FALSE	9.28699	7.41119	0.32551	0.61664	1	FALSE	8.67646	5.87462	0.56261	0.48404	1	FALSE	10.7737	28.2316	-1.3898	0.00031118	0.002842	TRUE	10.5902
c104080_g1	0	3.04528	#NAME?	0.055954	0.38144	FALSE	0	4.69825	#NAME?	0.0014512	0.023263	TRUE	0	1.17259	#NAME?	0.51406	0.95821	FALSE	0	3.41856	#NAME?	0.016385	0.086091	FALSE	0	34.2449	#NAME?	2.6325e-17	6.297e-16	TRUE	2.91549	4.83745	-0.73051	0.47183	1	FALSE	2.72899	1.18625	1.202	0.48428	1	FALSE	3.40232	3.48502	-0.034648	1	1	FALSE	3.34469
c104081_g1	3.10452	8.89954	-1.5194	0.027874	0.23134	FALSE	2.92314	3.44285	-0.23608	0.89187	1	FALSE	2.72015	5.92587	-1.1233	0.22414	0.6115	FALSE	3.38467	1.57144	1.1069	0.37578	0.78034	FALSE	3.2651	0.583664	2.4839	0.12258	0.34532	FALSE	8.56334	3.5431	1.2732	0.06306	1	FALSE	7.99636	6.03109	0.40692	0.59071	1	FALSE	9.92599	1.59976	2.6334	0.00064995	0.0055236	TRUE	9.75849
c104087_g1	133.98	141.477	-0.078555	0.65946	1	FALSE	126.152	133.932	-0.086338	0.63338	1	FALSE	117.333	102.56	0.19414	0.43835	0.88896	FALSE	145.975	164.266	-0.17031	0.28576	0.67709	FALSE	140.706	93.3971	0.59124	0.0010938	0.0066192	TRUE	136.014	137.902	-0.01989	0.90142	1	FALSE	127.079	104.54	0.28167	0.26061	0.83751	FALSE	157.832	167.409	-0.084985	0.54288	0.97058	FALSE	155.148
c104088_g1	193.017	186.996	0.045722	0.77352	1	FALSE	181.735	180.781	0.0075944	0.9725	1	FALSE	169.034	155.556	0.11988	0.59545	1	FALSE	210.301	206.706	0.024872	0.87182	1	FALSE	202.732	273.479	-0.43186	0.0036331	0.019074	TRUE	179.739	186.082	-0.050034	0.74102	1	FALSE	167.937	158.475	0.083666	0.68078	1	FALSE	208.632	210.682	-0.014106	0.96153	1	FALSE	205.094
c104091_g1	10.9879	11.9321	-0.11894	0.81403	1	FALSE	10.3456	7.82882	0.40215	0.55854	1	FALSE	9.62633	7.66918	0.32791	0.7083	1	FALSE	11.9779	2.33937	2.3562	0.00089671	0.0071068	TRUE	11.5541	3.29173	1.8115	0.0084862	0.039673	TRUE	11.4696	8.05558	0.50975	0.36671	1	FALSE	10.7178	7.81867	0.45502	0.51045	1	FALSE	13.3116	2.38433	2.481	0.00020348	0.0019317	TRUE	13.0843
c104091_g2	21.3223	17.3576	0.29679	0.57119	1	FALSE	20.0772	12.243	0.71359	0.16716	0.78068	FALSE	18.683	13.8804	0.42867	0.44431	0.89645	FALSE	23.2467	5.35844	2.1171	0.0020752	0.014909	TRUE	22.4236	7.22871	1.6332	0.0088381	0.041059	TRUE	16.6926	12.6007	0.4057	0.36933	1	FALSE	15.5939	14.1504	0.14014	0.83795	1	FALSE	19.3619	5.45789	1.8268	0.00021056	0.0019929	TRUE	19.0325
c104096_g1	14.1813	11.469	0.30625	0.46662	1	FALSE	13.352	15.8727	-0.24949	0.59486	1	FALSE	12.4172	12.7247	-0.035293	1	1	FALSE	15.4484	12.7582	0.27603	0.51828	0.90416	FALSE	14.8907	26.8385	-0.84989	0.02614	0.10248	FALSE	11.039	16.3493	-0.56661	0.16363	1	FALSE	10.3094	12.9746	-0.33173	0.52452	1	FALSE	12.7889	13.0007	-0.023701	0.99511	1	FALSE	12.5703
c104106_g1	1.3855	0.630679	1.1354	0.73688	1	FALSE	1.30463	0.69882	0.90065	0.82189	1	FALSE	1.21419	5.05008	-2.0563	0.064849	0.26241	FALSE	1.51081	22.6417	-3.9056	8.3766e-10	1.5657e-08	TRUE	1.45746	69.7751	-5.5812	1.5022e-32	6.5904e-31	TRUE	0.602321	0.718769	-0.255	1	1	FALSE	0.564765	5.15681	-3.1908	0.017265	0.11822	FALSE	0.70503	23.0779	-5.0327	1.0458e-11	2.2544e-10	TRUE	0.692741
c104109_g1	44.6884	25.6085	0.80328	0.0025877	0.034531	TRUE	42.0785	28.3715	0.56864	0.04153	0.33378	FALSE	39.1382	22.4883	0.7994	0.031916	0.14937	FALSE	48.692	66.1124	-0.44124	0.053138	0.21872	FALSE	46.9342	49.7855	-0.085085	0.767	1	FALSE	24.6167	29.2096	-0.24681	0.37963	1	FALSE	23.0039	22.9432	0.0038118	0.98666	1	FALSE	28.5681	67.3767	-1.2378	3.1253e-07	4.4889e-06	TRUE	28.0792
c104115_g1	3.72687	2.43439	0.6144	0.68258	1	FALSE	3.50858	5.14127	-0.55124	0.54573	1	FALSE	3.26362	3.93722	-0.2707	0.827	1	FALSE	4.06078	13.6977	-1.7541	0.0039434	0.026009	TRUE	3.91659	1.4311	1.4525	0.26034	0.57414	FALSE	2.33839	5.29659	-1.1795	0.2254	1	FALSE	2.18472	4.02012	-0.87979	0.48164	1	FALSE	2.71711	13.9563	-2.3608	0.0004733	0.0041473	TRUE	2.67185
c104122_g1	0	0	NA	NA	NA	NA	0	0	NA	NA	NA	NA	0	0	NA	NA	NA	NA	0	5.04718	#NAME?	0.0022074	0.015751	TRUE	0	3.35591	#NAME?	0.018312	0.076168	FALSE	0	0	NA	NA	NA	NA	0	0	NA	NA	NA	NA	0	5.14177	#NAME?	0.0017909	0.01362	TRUE	0
c104129_g1	157.16	214.156	-0.44642	0.0004275	0.0073297	TRUE	147.975	192.012	-0.37585	0.02872	0.25611	FALSE	137.64	162.934	-0.24339	0.31558	0.76076	FALSE	171.245	287.909	-0.74955	4.9813e-09	8.6374e-08	TRUE	165.096	246.327	-0.57727	0.00014307	0.0010482	TRUE	205.791	197.543	0.059013	0.68756	1	FALSE	192.309	165.981	0.21241	0.32051	0.93976	FALSE	238.952	293.434	-0.29631	0.009802	0.059075	FALSE	234.894
c104130_g1	172.159	180.586	-0.068941	0.59838	1	FALSE	162.098	138.064	0.23153	0.1195	0.65105	FALSE	150.774	108.46	0.47522	0.052475	0.22023	FALSE	187.584	153.237	0.29177	0.045227	0.19413	FALSE	180.841	108.66	0.7349	1.4505e-05	0.00012678	TRUE	173.585	142.121	0.28852	0.033691	1	FALSE	162.191	110.511	0.5535	0.018318	0.12486	FALSE	201.474	156.174	0.36743	0.0056386	0.037099	TRUE	198.05
c104135_g1	32.9965	41.0056	-0.31351	0.27627	0.9247	FALSE	31.0682	24.4907	0.34321	0.23563	0.90719	FALSE	28.8948	27.113	0.091828	0.80951	1	FALSE	35.948	32.2627	0.15604	0.59887	0.97461	FALSE	34.6494	23.8976	0.53596	0.099435	0.29301	FALSE	39.4395	25.2303	0.64448	0.024023	1	FALSE	36.8399	27.6265	0.41522	0.25536	0.82875	FALSE	45.7395	32.8863	0.47595	0.08037	0.31383	FALSE	44.9631
c104139_g1	5.4215	11.1069	-1.0347	0.070413	0.44209	FALSE	5.10526	8.34043	-0.70814	0.26959	0.96112	FALSE	4.75033	8.74771	-0.88088	0.21764	0.60196	FALSE	5.9103	4.99568	0.24255	0.8448	1	FALSE	5.69906	2.19664	1.3754	0.13707	0.3707	FALSE	10.6715	8.57485	0.31557	0.61976	1	FALSE	9.97304	8.92146	0.16075	0.84384	1	FALSE	12.3936	5.09196	1.2833	0.025421	0.13006	FALSE	12.1831
c104140_g1	0	0	NA	NA	NA	NA	0	0	NA	NA	NA	NA	0	0	NA	NA	NA	NA	0	12.2565	#NAME?	1.5821e-07	2.3297e-06	TRUE	0	3.68386	#NAME?	0.01208	0.053659	FALSE	0	0	NA	NA	NA	NA	0	0	NA	NA	NA	NA	0	12.4897	#NAME?	9.1356e-08	1.3916e-06	TRUE	0
c104145_g1	0.333515	0	Inf	0.98802	1	FALSE	0.313874	0.69882	-1.1547	0.95795	1	FALSE	0.291783	0.348067	-0.25447	1	1	FALSE	0.363061	5.44667	-3.9071	0.0054229	0.034162	TRUE	0.350175	6.27163	-4.1627	0.0018506	0.010545	TRUE	0	0.718769	#NAME?	0.56843	1	FALSE	0	0.356298	#NAME?	0.93687	1	FALSE	0	5.55323	#NAME?	0.0008781	0.0072381	TRUE	0
c10414_g1	1.37874	0.965813	0.51353	0.96774	1	FALSE	1.29781	3.76141	-1.5352	0.25804	0.94802	FALSE	1.20724	2.56784	-1.0888	0.50076	0.95653	FALSE	1.50225	7.63118	-2.3448	0.093832	0.33425	FALSE	1.44956	10.5178	-2.8591	0.00043378	0.0028797	TRUE	0.928699	3.86251	-2.0563	0.1346	1	FALSE	0.867646	2.61752	-1.593	0.34799	0.94311	FALSE	1.07737	7.77326	-2.851	0.055615	0.23958	FALSE	1.05902
c104153_g1	198.149	200.472	-0.016809	0.86285	1	FALSE	186.573	188.607	-0.015642	0.8404	1	FALSE	173.552	141.93	0.29019	0.24453	0.64525	FALSE	215.925	201.103	0.1026	0.51559	0.90041	FALSE	208.172	259.324	-0.31698	0.026514	0.10373	FALSE	192.714	194.074	-0.010145	0.89991	1	FALSE	180.058	144.704	0.31536	0.17703	0.68673	FALSE	223.654	204.974	0.12583	0.33619	0.77526	FALSE	219.854
c104157_g1	608.919	1035.32	-0.76575	1.171e-20	1.1472e-18	TRUE	573.333	830.777	-0.53509	1.2737e-07	4.6487e-06	TRUE	533.286	1031.78	-0.95215	3.3958e-06	4.3521e-05	TRUE	663.484	1242.88	-0.90555	8.0899e-24	3.5403e-22	TRUE	639.634	657.126	-0.038923	0.76144	1	FALSE	995.051	854.921	0.21898	0.0051131	0.49272	FALSE	929.798	1051.65	-0.17767	0.3585	0.95878	FALSE	1155.12	1266.68	-0.13301	0.072634	0.29065	FALSE	1135.49
c104165_g1	19.036	25.4191	-0.41719	0.31042	0.9759	FALSE	17.9223	17.4069	0.042097	1	1	FALSE	16.6696	31.1046	-0.89991	0.022759	0.11508	FALSE	20.7398	62.5026	-1.5915	1.0279e-08	1.729e-07	TRUE	19.9965	32.5532	-0.70305	0.034727	0.12918	FALSE	24.4657	17.9213	0.44908	0.41383	1	FALSE	22.8478	31.7413	-0.47431	0.17695	0.68652	FALSE	28.3454	63.6841	-1.1678	2.1649e-05	0.00024402	TRUE	27.8621
c104186_g1	0	6.01644	#NAME?	0.001235	0.018481	TRUE	0	6.80098	#NAME?	0.00025363	0.0050643	TRUE	0	1881.59	#NAME?	2.296e-32	2.0809e-30	TRUE	0	0	NA	NA	NA	NA	0	0.282478	#NAME?	1	1	FALSE	5.79201	6.98819	-0.27085	0.70012	1	FALSE	5.40963	1920.69	-8.4719	5.233e-24	4.5587e-22	TRUE	6.70792	0	Inf	0.00063292	0.0053962	TRUE	6.59234
c104208_g1	81.1587	95.0032	-0.22723	0.21014	0.83277	FALSE	76.4192	86.841	-0.18444	0.33643	1	FALSE	71.0983	75.5551	-0.087714	0.71423	1	FALSE	88.4604	51.8785	0.76989	0.0060374	0.037427	TRUE	85.3013	26.2832	1.6984	3.7299e-06	3.5649e-05	TRUE	91.3243	89.4233	0.030347	0.84384	1	FALSE	85.3244	77.0013	0.14808	0.5776	1	FALSE	105.992	52.8685	1.0035	9.2795e-08	1.4129e-06	TRUE	104.195
c104210_g1	2.93933	3.76224	-0.3561	0.94076	1	FALSE	2.76756	6.69222	-1.2739	0.11258	0.63064	FALSE	2.57364	2.88455	-0.16454	1	1	FALSE	3.20174	4.05054	-0.33926	0.82011	1	FALSE	3.08545	1.23956	1.3157	0.31801	0.65333	FALSE	3.63464	6.89228	-0.92317	0.3027	1	FALSE	3.38874	2.946	0.20199	1	1	FALSE	4.18978	4.12923	0.021003	1	1	FALSE	4.11808
c104215_g1	5.96126	10.6511	-0.83731	0.14481	0.68938	FALSE	5.61292	5.41485	0.051829	1	1	FALSE	5.22053	14.8647	-1.5096	0.019649	0.10096	FALSE	6.49494	20.6764	-1.6706	0.00052053	0.0043613	TRUE	6.26072	16.4935	-1.3975	0.0072149	0.034554	TRUE	10.2226	5.55969	0.87868	0.16222	1	FALSE	9.55803	15.1255	-0.6622	0.28705	0.87942	FALSE	11.8895	21.0739	-0.82577	0.053693	0.23287	FALSE	11.6877
c104220_g1	0	0	NA	NA	NA	NA	0	0	NA	NA	NA	NA	0	0	NA	NA	NA	NA	0	11.4886	#NAME?	4.7302e-07	6.5813e-06	TRUE	0	0	NA	NA	NA	NA	0	0	NA	NA	NA	NA	0	0	NA	NA	NA	NA	0	11.7051	#NAME?	2.8521e-07	4.1225e-06	TRUE	0
c104223_g1	38.3224	25.7617	0.57296	0.056477	0.3842	FALSE	36.0834	31.1678	0.21128	0.52273	1	FALSE	33.5674	24.0627	0.48026	0.22699	0.61719	FALSE	41.7639	13.9442	1.5826	1.327e-06	1.7407e-05	TRUE	40.269	12.0077	1.7457	9.7792e-07	1.0141e-05	TRUE	24.7566	32.0645	-0.37317	0.21613	1	FALSE	23.1343	24.5232	-0.084113	0.87045	1	FALSE	28.7442	14.2058	1.0168	0.0038007	0.026315	TRUE	28.2559
c104226_g1	109569	81991.6	0.41829	5.8576e-07	1.7755e-05	TRUE	103168	74197.7	0.47555	9.7645e-09	4.1149e-07	TRUE	95955.6	67906.9	0.49881	0.0099808	0.05862	FALSE	119379	76068.8	0.65017	7.2935e-13	1.7387e-11	TRUE	115068	64976.8	0.82449	1.3348e-15	2.9089e-14	TRUE	78823	76380.5	0.045411	0.41576	1	FALSE	73643.3	69237.4	0.089004	0.63485	1	FALSE	91472.2	77526.5	0.23864	2.615e-05	0.00029043	TRUE	89919.8
c104228_g1	189.286	299.257	-0.66082	2.2294e-08	8.2382e-07	TRUE	178.225	249.588	-0.48585	0.00016691	0.0034926	TRUE	165.772	234.624	-0.50115	0.029982	0.14227	FALSE	206.241	303.101	-0.55546	1.0613e-05	0.00012261	TRUE	198.814	415.834	-1.0646	5.2318e-14	1.0429e-12	TRUE	287.715	256.864	0.16363	0.14354	1	FALSE	268.802	239.08	0.16905	0.42748	1	FALSE	333.848	308.881	0.11214	0.26634	0.68381	FALSE	328.179
c104229_g1	3387.22	5735.04	-0.7597	7.8576e-30	1.1883e-27	TRUE	3189.3	5003	-0.64955	1.8382e-16	1.5826e-14	TRUE	2966.61	4071.35	-0.45669	0.019578	0.10065	FALSE	3690.89	1243.67	1.5694	3.616e-82	6.4342e-80	TRUE	3558.27	816.104	2.1243	2.372e-77	2.7459e-75	TRUE	5511.5	5148.86	0.098192	0.16365	1	FALSE	5150.26	4149.43	0.31173	0.089612	0.4276	FALSE	6398.88	1267.5	2.3358	2.1722e-144	4.931e-142	TRUE	6290.16
c104245_g1	24.3157	31.254	-0.36215	0.2502	0.89856	FALSE	22.8952	35.4842	-0.63213	0.043649	0.34567	FALSE	21.293	19.3753	0.13616	0.80919	1	FALSE	26.49	22.9885	0.20454	0.50784	0.89573	FALSE	25.5305	13.3301	0.93754	0.014147	0.061356	FALSE	30.0369	36.537	-0.28263	0.35517	1	FALSE	28.0653	19.7843	0.50443	0.22668	0.76692	FALSE	34.8725	23.4246	0.57406	0.049861	0.2199	FALSE	34.2825
c104246_g1	40040.8	28192.5	0.50616	7.3222e-10	3.2395e-08	TRUE	37701.2	22030.8	0.77509	8.534e-14	5.9811e-12	TRUE	35069.8	14583.3	1.2659	1.552e-10	3.3202e-09	TRUE	43632.4	2893.62	3.9145	1.1135e-183	5.6678e-181	TRUE	42066.8	3.29979	13.638	0	0	TRUE	27095	22670.9	0.25718	0.0026965	0.3168	FALSE	25318.4	14855.9	0.76915	2.708e-05	0.00039099	TRUE	31455.4	2948.77	3.4151	0	0	TRUE	30921
c104247_g1	12.9677	7.5859	0.77353	0.11873	0.61303	FALSE	12.2098	5.66438	1.108	0.05593	0.40628	FALSE	11.3565	7.96003	0.51268	0.43713	0.88719	FALSE	14.1291	10.9823	0.36348	0.44419	0.85837	FALSE	13.6208	4.19269	1.6999	0.0046264	0.023497	TRUE	7.299	5.82489	0.32547	0.77403	1	FALSE	6.81833	8.11847	-0.25179	0.70005	1	FALSE	8.45961	11.1893	-0.40345	0.4618	0.9144	FALSE	8.31434
c104249_g1	3597.38	15219.8	-2.0809	3.3176e-103	2.9068e-100	TRUE	3387.2	15911	-2.2319	1.0652e-47	3.5366e-45	TRUE	3150.87	10419.4	-1.7254	1.1576e-10	2.496e-09	TRUE	3920.2	3376.59	0.21536	0.035599	0.16118	FALSE	3779.62	2136.11	0.82326	1.589e-13	3.0713e-12	TRUE	14626.2	16373	-0.16276	0.10586	1	FALSE	13667.6	10611.2	0.36517	0.0404	0.23914	FALSE	16981.6	3441.42	2.3029	1.7368e-118	3.0939e-116	TRUE	16693.2
c104256_g1	16118.1	13376.5	0.26899	0.0012053	0.018077	TRUE	15176.3	12038	0.33423	0.00068409	0.012214	TRUE	14117	7265.29	0.95834	1.1878e-06	1.6463e-05	TRUE	17563.8	9153.77	0.94017	6.3954e-31	3.651e-29	TRUE	16933.4	5554.3	1.6082	1.5236e-50	1.0528e-48	TRUE	12854.9	12388	0.053382	0.52973	1	FALSE	12012.4	7402.19	0.6985	0.00014174	0.0017753	TRUE	14924.8	9328.86	0.67794	4.4838e-25	1.7978e-23	TRUE	14671.3
c104278_g1	2177.44	3468.68	-0.67175	5.3345e-23	5.9304e-21	TRUE	2050.19	2839.62	-0.46994	3.2282e-09	1.4433e-07	TRUE	1906.96	2160.02	-0.17977	0.37554	0.82181	FALSE	2372.52	4512.22	-0.92742	2.072e-32	1.246e-30	TRUE	2287.17	2548.87	-0.1563	0.15138	0.39792	FALSE	3333.92	2922.91	0.18982	0.0032111	0.361	FALSE	3115.16	2200.78	0.50129	0.0066208	0.053082	FALSE	3870.03	4598.49	-0.24882	7.0577e-05	0.00072995	TRUE	3804.33
c104282_g1	65.0522	105.771	-0.70128	9.7258e-05	0.0019581	TRUE	61.2508	94.9534	-0.63249	0.00069628	0.012411	TRUE	56.9774	106.652	-0.90445	0.00069937	0.0057429	TRUE	70.8897	156.063	-1.1385	2.6171e-11	5.5709e-10	TRUE	68.3497	174.978	-1.3562	1.143e-13	2.2297e-12	TRUE	101.664	97.7771	0.056246	0.79848	1	FALSE	94.999	108.75	-0.19504	0.41547	1	FALSE	118.005	159.038	-0.43052	0.0035005	0.024445	TRUE	115.995
c104283_g1	12.3521	11.0726	0.15776	0.82775	1	FALSE	11.6311	9.96503	0.22305	0.69261	1	FALSE	10.82	6.46226	0.74359	0.28311	0.71372	FALSE	13.4615	19.0872	-0.50376	0.24181	0.61448	FALSE	12.9772	7.31964	0.82614	0.12982	0.35903	FALSE	10.6486	10.2536	0.054537	0.94175	1	FALSE	9.94612	6.59852	0.59199	0.40176	1	FALSE	12.352	19.4525	-0.65521	0.13703	0.4552	FALSE	12.1435
c104285_g1	34.0418	39.7733	-0.2245	0.42662	1	FALSE	32.0522	36.0878	-0.17109	0.58777	1	FALSE	29.8103	25.1243	0.24673	0.53389	0.97438	FALSE	37.0872	53.8184	-0.53718	0.040559	0.17819	FALSE	35.7488	25.746	0.47355	0.12468	0.34933	FALSE	38.2129	37.1286	0.041531	0.89257	1	FALSE	35.7135	25.6155	0.47945	0.19465	0.72636	FALSE	44.3807	54.8414	-0.30533	0.22446	0.61817	FALSE	43.6259
c104289_g1	4613.26	4062.97	0.18325	0.0067095	0.076281	FALSE	4343.73	3893.16	0.15799	0.047189	0.36462	FALSE	4040.44	3957.1	0.030071	0.88306	1	FALSE	5026.89	3681.04	0.44955	6.6339e-09	1.1369e-07	TRUE	4846.19	7067.38	-0.54433	2.8043e-07	3.1118e-06	TRUE	3905.38	4007.03	-0.037068	0.54907	1	FALSE	3649.1	4032.42	-0.14411	0.44524	1	FALSE	4532.94	3751.49	0.27298	8.6535e-06	0.00010334	TRUE	4455.91
c104299_g1	7.68703	11.0799	-0.52744	0.3331	1	FALSE	7.23825	14.2767	-0.97995	0.051469	0.38492	FALSE	6.73345	9.99147	-0.56935	0.41395	0.86724	FALSE	8.37736	25.4143	-1.6011	0.0001761	0.0016378	TRUE	8.07626	13.7561	-0.76831	0.13396	0.36605	FALSE	10.6474	14.6973	-0.46504	0.33215	1	FALSE	9.94933	10.1686	-0.031444	1	1	FALSE	12.3629	25.9019	-1.067	0.006418	0.041351	TRUE	12.1533
c104302_g1	0	0	NA	NA	NA	NA	0	0.33529	#NAME?	0.97748	1	FALSE	0	0	NA	NA	NA	NA	0	11.2561	#NAME?	5.2709e-07	7.2843e-06	TRUE	0	8.73204	#NAME?	1.3488e-05	0.00011838	TRUE	0	0.343048	#NAME?	0.96151	1	FALSE	0	0	NA	NA	NA	NA	0	11.4724	#NAME?	3.1741e-07	4.5571e-06	TRUE	0
c104303_g1	19.8885	26.9888	-0.44043	0.17059	0.74438	FALSE	18.7261	18.3442	0.02973	1	1	FALSE	17.4205	18.6621	-0.099322	0.83783	1	FALSE	21.6746	83.6611	-1.9486	6.7917e-15	1.8555e-13	TRUE	20.9002	41.7645	-0.99876	0.0010461	0.0063641	TRUE	25.9384	18.8903	0.45744	0.1763	1	FALSE	24.2369	19.017	0.34991	0.40897	1	FALSE	30.1126	85.2702	-1.5017	5.5789e-11	1.1398e-09	TRUE	29.6017
c104332_g1	568.53	494.954	0.19994	0.034155	0.27046	FALSE	535.311	520.861	0.039479	0.72411	1	FALSE	497.936	289.412	0.78283	0.0003025	0.0027374	TRUE	619.506	1487.02	-1.2632	3.5726e-45	3.1277e-43	TRUE	597.249	624.063	-0.063361	0.58734	0.9193	FALSE	475.799	536.069	-0.17207	0.05896	1	FALSE	444.55	295.093	0.59118	0.0042223	0.03608	TRUE	552.192	1515.43	-1.4565	1.8366e-78	2.0913e-76	TRUE	542.815
c104336_g1	176.958	151.064	0.22825	0.095748	0.54045	FALSE	166.616	115.926	0.52333	0.0005255	0.0096986	TRUE	154.971	106.706	0.53836	0.027937	0.13736	FALSE	192.804	140.859	0.45289	0.0013972	0.010526	TRUE	185.862	190.333	-0.034297	0.83006	1	FALSE	145.165	119.306	0.28302	0.055772	1	FALSE	135.657	108.757	0.31886	0.18497	0.70741	FALSE	168.553	143.549	0.23166	0.089926	0.34162	FALSE	165.686
c10433_g1	51.4403	62.9385	-0.29104	0.19382	0.79619	FALSE	48.4351	62.1974	-0.3608	0.12723	0.67682	FALSE	45.0475	64.5798	-0.51964	0.085599	0.31964	FALSE	56.0432	62.9393	-0.16742	0.6869	1	FALSE	54.0169	109.237	-1.016	1.6348e-06	1.6462e-05	TRUE	60.4869	64.029	-0.082101	0.75814	1	FALSE	56.5208	65.8707	-0.22086	0.43912	1	FALSE	70.2235	64.1137	0.13132	0.53934	0.96581	FALSE	69.0314
c104343_g1	1.46809	5.45974	-1.8949	0.046716	0.33668	FALSE	1.38242	3.74363	-1.4372	0.18859	0.82557	FALSE	1.28744	8.30261	-2.6891	0.0030494	0.021026	TRUE	1.60227	5.4213	-1.7585	0.076064	0.28469	FALSE	1.54728	30.058	-4.2799	1.6145e-13	3.119e-12	TRUE	5.24582	3.85905	0.44292	0.64707	1	FALSE	4.903	8.47563	-0.78966	0.27551	0.86316	FALSE	6.09187	5.52206	0.14168	0.8893	1	FALSE	5.98782
c104353_g1	43.3106	73.7697	-0.76831	0.00032179	0.0056953	TRUE	40.7793	60.9111	-0.57887	0.097791	0.57921	FALSE	37.9306	82.2117	-1.116	0.00017811	0.00169	TRUE	47.1912	42.6365	0.14643	0.61777	0.98048	FALSE	45.4952	37.8585	0.2651	0.46287	0.81452	FALSE	70.9077	62.7565	0.17618	0.46891	1	FALSE	66.2524	83.7477	-0.33808	0.22937	0.77162	FALSE	82.3043	43.4601	0.92127	1.4013e-05	0.00016249	TRUE	80.9079
c104354_g1	539.858	907.182	-0.74881	6.3575e-19	5.6284e-17	TRUE	508.311	736.285	-0.53455	1.3324e-06	4.188e-05	TRUE	472.839	621.522	-0.39446	0.054867	0.22877	FALSE	588.29	687.04	-0.22387	0.01481	0.079418	FALSE	567.199	736.068	-0.37599	0.0014102	0.0082953	TRUE	872.018	757.702	0.20273	0.013122	0.88205	FALSE	814.799	633.237	0.3637	0.061347	0.3275	FALSE	1012.1	700.201	0.53151	1.3027e-11	2.7905e-10	TRUE	994.881
c104358_g1	4.95757	7.53197	-0.6034	0.34036	1	FALSE	4.66857	6.96519	-0.57718	0.55796	1	FALSE	4.34643	3.67474	0.24219	0.96536	1	FALSE	5.40857	1.70928	1.6619	0.28439	0.67466	FALSE	5.21932	4.61963	0.17608	0.99918	1	FALSE	7.2338	7.16962	0.012856	0.99236	1	FALSE	6.76113	3.74205	0.85343	0.31168	0.92777	FALSE	8.40594	1.74251	2.2702	0.0059273	0.038699	TRUE	8.26364
c104365_g1	10.5059	7.049	0.5757	0.30242	0.96146	FALSE	9.89254	5.48806	0.85004	0.15271	0.73993	FALSE	9.20067	2.89302	1.6692	0.037182	0.16976	FALSE	11.4462	4.56249	1.327	0.031555	0.14691	FALSE	11.0309	1.45786	2.9196	0.00023737	0.0016641	TRUE	6.77802	5.64867	0.26295	0.75614	1	FALSE	6.3322	2.95122	1.1014	0.24626	0.80883	FALSE	7.86338	4.65228	0.75721	0.31589	0.76389	FALSE	7.72973
c104377_g1	37.1052	38.9533	-0.070124	0.80038	1	FALSE	34.9371	30.911	0.17664	0.58225	1	FALSE	32.4985	33.2869	-0.034579	0.9411	1	FALSE	40.4333	19.5102	1.0513	0.00095179	0.0074979	TRUE	38.9821	14.6071	1.4161	3.2839e-05	0.00027031	TRUE	37.4596	31.8251	0.23517	0.40847	1	FALSE	34.9925	33.9183	0.044984	0.92728	1	FALSE	43.453	19.8927	1.1272	0.0001977	0.0018813	TRUE	42.716
c104380_g1	6.8693	13.1393	-0.93565	0.097776	0.54748	FALSE	6.4672	12.027	-0.89506	0.095141	0.56964	FALSE	6.01692	9.97156	-0.72879	0.26835	0.68952	FALSE	7.48691	4.24745	0.81777	0.3362	0.74249	FALSE	7.22265	11.2015	-0.63309	0.40597	0.75652	FALSE	12.6433	12.3828	0.030037	1	1	FALSE	11.8097	10.152	0.21821	0.78535	1	FALSE	14.6525	4.33137	1.7583	0.0032444	0.022877	TRUE	14.4015
c104386_g1	294.331	156.589	0.91046	1.0826e-10	5.2159e-09	TRUE	277.13	151.738	0.86898	4.1563e-09	1.8313e-07	TRUE	257.736	115.927	1.1527	7.403e-07	1.0559e-05	TRUE	320.647	287.484	0.1575	0.14558	0.45179	FALSE	309.05	139.208	1.1506	1.284e-14	2.649e-13	TRUE	150.479	156.198	-0.053809	0.71109	1	FALSE	140.616	118.177	0.25082	0.28993	0.88379	FALSE	174.718	292.989	-0.74582	5.5571e-10	1.0459e-08	TRUE	171.752
c104392_g1	629.736	1237.3	-0.97437	3.5492e-34	6.3438e-32	TRUE	592.933	1057.18	-0.83427	2.626e-20	2.8657e-18	TRUE	551.553	915.409	-0.73092	0.00031881	0.0028781	TRUE	686.225	143.363	2.259	2.8398e-49	2.7449e-47	TRUE	661.629	17.923	5.2061	2.5992e-114	5.0754e-112	TRUE	1189.32	1088.12	0.1283	0.083019	1	FALSE	1111.25	932.912	0.25237	0.18352	0.70339	FALSE	1380.42	146.109	3.24	5.2024e-264	3.3991e-261	TRUE	1356.98
c104407_g1	46.4567	80.6673	-0.7961	0.00010156	0.002037	TRUE	43.742	71.5082	-0.70909	0.00095913	0.016347	TRUE	40.6921	50.2914	-0.30556	0.3142	0.75846	FALSE	50.6287	70.3103	-0.47378	0.024006	0.11767	FALSE	48.8183	59.5852	-0.28753	0.22185	0.51739	FALSE	77.5171	73.626	0.074298	0.71924	1	FALSE	72.4434	51.2702	0.49873	0.088194	0.42192	FALSE	90.0045	71.6606	0.32882	0.091273	0.34557	FALSE	88.4706
c104409_g1	14.8176	45.6347	-1.6228	8.5262e-08	2.9237e-06	TRUE	13.9525	43.2555	-1.6324	1.2747e-07	4.6512e-06	TRUE	12.984	51.792	-1.996	7.3711e-08	1.1927e-06	TRUE	16.1558	24.5301	-0.6025	0.083152	0.30416	FALSE	15.5842	68.1328	-2.1283	2.2562e-13	4.3137e-12	TRUE	43.8767	44.5474	-0.021887	0.93656	1	FALSE	40.9938	52.752	-0.36382	0.24517	0.80611	FALSE	50.9076	25.001	1.0259	0.00017811	0.0017097	TRUE	50.0407
c104414_g1	0.333515	2.36764	-2.8276	0.17997	0.76764	FALSE	0.313874	1.31815	-2.0703	0.46621	1	FALSE	0.291783	2.5136	-3.1068	0.13326	0.43334	FALSE	0.363061	1.56955	-2.1121	0.47888	0.89169	FALSE	0.350175	8.12161	-4.5356	0.0002025	0.0014411	TRUE	2.28108	1.35412	0.75235	0.77001	1	FALSE	2.1298	2.56711	-0.26943	0.88067	1	FALSE	2.63902	1.59736	0.72431	0.66164	1	FALSE	2.59347
c104445_g1	38.3147	38.6255	-0.011659	0.9559	1	FALSE	36.078	29.4678	0.29198	0.306	1	FALSE	33.5608	31.8976	0.073331	0.86196	1	FALSE	41.7539	76.615	-0.87572	9.7928e-05	0.0009569	TRUE	40.2505	51.1808	-0.3466	0.18637	0.46223	FALSE	37.1148	30.3455	0.29052	0.26355	1	FALSE	34.6831	32.4992	0.093829	0.78247	1	FALSE	43.0993	78.0836	-0.85735	9.8967e-05	0.00099674	TRUE	42.3684
c104447_g2	3.48271	14.7485	-2.0823	0.00030909	0.0054965	TRUE	3.27932	10.9468	-1.739	0.006114	0.077465	FALSE	3.05204	14.2683	-2.225	0.0007538	0.0061618	TRUE	3.79774	12.7189	-1.7438	0.0039075	0.025802	TRUE	3.66413	45.6705	-3.6397	6.2954e-17	1.4768e-15	TRUE	14.1836	11.2848	0.32984	0.49341	1	FALSE	13.2497	14.5398	-0.13405	0.82872	1	FALSE	16.4516	12.9653	0.34357	0.48402	0.92524	FALSE	16.1721
c104450_g1	14.5382	25.0174	-0.78308	0.052749	0.36537	FALSE	13.6891	21.061	-0.62155	0.13966	0.70373	FALSE	12.7286	33.21	-1.3835	0.0024612	0.01774	TRUE	15.8343	65.4441	-2.0472	3.9046e-12	8.8049e-11	TRUE	15.2555	49.6823	-1.7034	2.0094e-07	2.2682e-06	TRUE	24.0648	21.6618	0.15177	0.7536	1	FALSE	22.4802	33.8895	-0.59219	0.098905	0.46124	FALSE	27.9028	66.6892	-1.257	3.565e-07	5.0894e-06	TRUE	27.4263
c104461_g1	0	9.63834	#NAME?	1.8774e-06	5.2747e-05	TRUE	0	1.73293	#NAME?	0.13137	0.68679	FALSE	0	465.764	#NAME?	6.7612e-47	1.3377e-44	TRUE	0	0	NA	NA	NA	NA	0	1.2128	#NAME?	0.31663	0.65194	FALSE	9.26177	1.78059	2.3789	0.0023393	0.28781	FALSE	8.65596	475.204	-5.7787	1.4446e-30	2.0632e-28	TRUE	10.7539	0	Inf	2.6816e-07	3.89e-06	TRUE	10.5703
c104469_g1	47.6125	83.7358	-0.8145	3.9238e-05	0.00086496	TRUE	44.8297	76.0747	-0.76296	0.0012572	0.02065	TRUE	41.7083	66.2969	-0.66861	0.12396	0.42481	FALSE	51.8951	18.3924	1.4965	7.5174e-05	0.00074961	TRUE	50.0497	12.3382	2.0202	9.6409e-06	8.6598e-05	TRUE	80.5142	78.3495	0.039319	0.87064	1	FALSE	75.2178	67.4657	0.15692	0.57969	1	FALSE	93.4118	18.7441	2.3172	1.4205e-21	5.0397e-20	TRUE	91.8257
c104472_g1	94.2325	87.8873	0.10057	0.58275	1	FALSE	88.7258	81.3132	0.12586	0.51401	1	FALSE	82.5284	79.693	0.050437	0.89286	1	FALSE	102.677	71.1619	0.52894	0.0055267	0.034711	TRUE	98.9848	72.2233	0.45474	0.023276	0.092936	FALSE	84.5061	83.733	0.01326	0.97268	1	FALSE	78.9471	81.2699	-0.041835	0.86729	1	FALSE	98.0431	72.5357	0.43472	0.019714	0.10596	FALSE	96.3784
c104477_g1	473.563	859.438	-0.85984	6.8918e-20	6.4544e-18	TRUE	445.882	735.647	-0.72235	3.5198e-07	1.211e-05	TRUE	414.755	582.728	-0.49056	0.01916	0.098679	FALSE	516.025	235.445	1.1321	2.5625e-17	8.1208e-16	TRUE	497.525	216.543	1.2001	2.5582e-13	4.8738e-12	TRUE	825.971	756.966	0.12586	0.24012	1	FALSE	771.837	593.541	0.37895	0.048031	0.26814	FALSE	958.897	239.951	1.9986	5.3485e-107	8.3367e-105	TRUE	942.588
c104484_g1	10.4612	75.0975	-2.8437	2.2473e-22	2.4131e-20	TRUE	9.85024	49.6825	-2.3345	1.5431e-12	9.849e-11	TRUE	9.16057	107.333	-3.5505	8.9236e-24	4.9554e-22	TRUE	11.3962	95.0092	-3.0595	2.2129e-27	1.1143e-25	TRUE	10.9821	34.1849	-1.6382	1.8557e-05	0.00015932	TRUE	72.2039	51.1307	0.49789	0.016117	0.98906	FALSE	67.4564	109.326	-0.69661	0.0078068	0.061726	FALSE	83.7769	96.8301	-0.2089	0.24569	0.6538	FALSE	82.3541
c104485_g1	3.44794	3.2596	0.081038	0.94369	1	FALSE	3.24656	4.09042	-0.33334	0.87969	1	FALSE	3.01764	5.83181	-0.95052	0.35364	0.80385	FALSE	3.75348	8.57631	-1.1921	0.20956	0.56603	FALSE	3.61405	20.7326	-2.5202	8.6995e-06	7.8707e-05	TRUE	3.1365	4.21113	-0.42505	0.68733	1	FALSE	2.92953	5.94764	-1.0216	0.26048	0.83741	FALSE	3.63515	8.73598	-1.265	0.10069	0.36868	FALSE	3.57308
c104491_g1	0.969393	0	Inf	0.38667	1	FALSE	0.91297	0	Inf	0.43274	1	FALSE	0.849144	0	Inf	0.53834	0.97845	FALSE	1.05628	13.224	-3.6461	0.0086461	0.050655	FALSE	1.01746	0	Inf	0.36203	0.70077	FALSE	0	0	NA	NA	NA	NA	0	0	NA	NA	NA	NA	0	13.4663	#NAME?	0.00054805	0.004736	TRUE	0
c104502_g1	12.2628	21.9453	-0.83963	0.034871	0.2739	FALSE	11.5465	13.1228	-0.18462	0.78762	1	FALSE	10.7398	7.93165	0.43727	0.52637	0.96814	FALSE	13.3615	19.4791	-0.54385	0.19932	0.55071	FALSE	12.8795	7.26612	0.82582	0.13011	0.35954	FALSE	21.091	13.5246	0.64105	0.086127	1	FALSE	19.7079	8.09673	1.2834	0.015066	0.10816	FALSE	24.4852	19.8544	0.30245	0.40937	0.85848	FALSE	24.0695
c104506_g1	15.0234	12.3664	0.28079	0.55574	1	FALSE	14.1449	11.1639	0.34143	0.46295	1	FALSE	13.153	7.59205	0.79283	0.17997	0.54581	FALSE	16.3632	7.33316	1.1579	0.015855	0.083907	FALSE	15.7695	3.00926	2.3897	7.0424e-05	0.00054699	TRUE	11.9049	11.4826	0.052105	0.98456	1	FALSE	11.1134	7.74565	0.52085	0.42852	1	FALSE	13.7908	7.47389	0.88378	0.12605	0.42952	FALSE	13.5589
c104513_g1	8.73902	8.28333	0.077261	0.99491	1	FALSE	8.22901	5.46506	0.59048	0.39542	1	FALSE	7.65585	9.89443	-0.37005	0.58391	1	FALSE	9.52511	33.9822	-1.835	1.1005e-06	1.4586e-05	TRUE	9.18354	11.76	-0.35677	0.50815	0.85041	FALSE	7.95864	5.6306	0.49923	0.45839	1	FALSE	7.43802	10.079	-0.43837	0.52663	1	FALSE	9.24273	34.6408	-1.9061	3.8626e-07	5.4921e-06	TRUE	9.08545
c104515_g1	1.30291	0.965813	0.43192	0.96757	1	FALSE	1.22684	0.36353	1.7548	0.55632	1	FALSE	1.14093	2.65045	-1.216	0.5388	0.9788	FALSE	1.41934	13.0676	-3.2027	4.5055e-05	0.00046872	TRUE	1.36764	47.2577	-5.1108	1.0011e-21	2.9635e-20	TRUE	0.928699	0.375721	1.3055	0.79048	1	FALSE	0.867646	2.68967	-1.6323	0.40653	1	FALSE	1.07737	13.3145	-3.6274	8.6442e-06	0.00010324	TRUE	1.05902
c104523_g1	174.068	41.9718	2.0522	1.095e-30	1.7044e-28	TRUE	163.895	35.7301	2.1976	9.8246e-31	1.7921e-28	TRUE	152.455	11.695	3.7044	5.7664e-29	4.2942e-27	TRUE	189.68	165.868	0.19353	0.20831	0.56412	FALSE	182.879	50.4462	1.8581	2.0566e-22	6.2522e-21	TRUE	40.3167	36.7532	0.13351	0.65705	1	FALSE	37.6782	11.9231	1.66	4.6762e-05	0.00063975	TRUE	46.8401	169.059	-1.8517	1.9351e-25	7.8696e-24	TRUE	46.0486
c104544_g1	57.8119	46.5071	0.31391	0.187	0.77844	FALSE	54.4315	57.9183	-0.089578	0.68988	1	FALSE	50.6258	46.8423	0.11206	0.76095	1	FALSE	62.9856	45.695	0.46299	0.055912	0.22741	FALSE	60.7204	31.6039	0.94208	0.0003721	0.0025016	TRUE	44.6726	59.6444	-0.417	0.065458	1	FALSE	41.7535	47.7792	-0.19449	0.55962	1	FALSE	51.8993	46.5817	0.15595	0.55159	0.98098	FALSE	51.018
c104546_g1	25.8939	17.8549	0.53629	0.097659	0.54717	FALSE	24.3799	19.9913	0.28632	0.40212	1	FALSE	22.6717	14.2056	0.67443	0.13114	0.43334	FALSE	28.2053	9.91526	1.5082	9.6346e-05	0.00094239	TRUE	27.1837	11.6049	1.228	0.0017619	0.010091	TRUE	17.1631	20.5931	-0.26285	0.45126	1	FALSE	16.0391	14.4841	0.14712	0.852	1	FALSE	19.9185	10.103	0.97933	0.028698	0.14335	FALSE	19.5773
c104563_g1	52.3271	69.4162	-0.40771	0.060999	0.40564	FALSE	49.2703	70.4316	-0.51551	0.1003	0.58922	FALSE	45.8234	58.1492	-0.34368	0.28924	0.72543	FALSE	57.008	86.4776	-0.60116	0.0049358	0.031587	TRUE	54.9446	38.8061	0.50169	0.049706	0.1717	FALSE	66.7383	72.5771	-0.121	0.69377	1	FALSE	62.3497	59.2688	0.07311	0.80688	1	FALSE	77.4414	88.1219	-0.1864	0.35961	0.79205	FALSE	76.128
c104566_g1	11.8088	19.9001	-0.75292	0.080625	0.48455	FALSE	11.1194	13.5675	-0.28707	0.5962	1	FALSE	10.3416	17.2783	-0.7405	0.16752	0.51756	FALSE	12.8655	36.617	-1.509	2.0255e-05	0.00022334	TRUE	12.3986	26.9749	-1.1214	0.0050881	0.025601	TRUE	19.1271	13.9493	0.45542	0.27714	1	FALSE	17.8735	17.597	0.022489	1	1	FALSE	22.2019	37.3221	-0.74935	0.012726	0.074137	FALSE	21.8234
c104580_g1	187.508	153.81	0.2858	0.073213	0.45251	FALSE	176.551	131.884	0.42081	0.011721	0.12952	FALSE	164.241	109.319	0.58727	0.019072	0.098286	FALSE	204.347	163.579	0.32103	0.041349	0.18096	FALSE	197.04	142.815	0.46434	0.0075186	0.035799	TRUE	147.862	135.727	0.12354	0.38518	1	FALSE	138.146	111.419	0.3102	0.19294	0.72154	FALSE	171.597	166.71	0.041682	0.74981	1	FALSE	168.685
c104581_g1	0	9.98616	#NAME?	8.5565e-07	2.5339e-05	TRUE	0	1.02261	#NAME?	0.36327	1	FALSE	0	392.889	#NAME?	4.7189e-97	9.731e-94	TRUE	0	0	NA	NA	NA	NA	0	0.98384	#NAME?	0.59192	0.92207	FALSE	9.59741	1.05278	3.1884	0.00020096	0.044535	TRUE	8.96635	400.642	-5.4816	3.3454e-75	1.1601e-71	TRUE	11.1429	0	Inf	1.0715e-07	1.6182e-06	TRUE	10.9554
c104582_g1	0	132.515	#NAME?	5.3423e-47	1.4599e-44	TRUE	0	262.725	#NAME?	3.5413e-143	6.2583e-140	TRUE	0	308.708	#NAME?	7.2819e-86	9.7104e-83	TRUE	0	77.3405	#NAME?	8.2266e-43	6.7798e-41	TRUE	0	270.726	#NAME?	4.2733e-118	8.7684e-116	TRUE	127.353	270.473	-1.0867	2.342e-18	3.8927e-15	TRUE	119.016	314.616	-1.4024	1.9272e-10	5.3047e-09	TRUE	147.846	78.8155	0.90754	4.0216e-06	5.0278e-05	TRUE	145.322
c104584_g1	493.651	411.975	0.26094	0.0054329	0.064122	FALSE	464.81	402.109	0.20906	0.03841	0.31642	FALSE	432.317	377.839	0.19432	0.36043	0.80549	FALSE	537.849	575.21	-0.096887	0.34601	0.74998	FALSE	518.439	620.228	-0.25863	0.045322	0.16022	FALSE	396.021	413.907	-0.063733	0.5288	1	FALSE	370.013	385.267	-0.058282	0.76521	1	FALSE	459.623	586.235	-0.35103	8.0095e-05	0.00082029	TRUE	451.82
c104595_g1	24.7598	32.8305	-0.40704	0.17385	0.75197	FALSE	23.3128	25.5149	-0.13022	0.70745	1	FALSE	21.6855	24.0488	-0.14923	0.72225	1	FALSE	26.9803	30.2653	-0.16576	0.59194	0.97202	FALSE	26.0127	15.2887	0.76675	0.050134	0.17279	FALSE	31.5598	26.2487	0.26584	0.38505	1	FALSE	29.487	24.5188	0.26619	0.50949	1	FALSE	36.6274	30.8416	0.24804	0.40471	0.85214	FALSE	36.0055
c104613_g1	0.2956	0	Inf	0.98802	1	FALSE	0.278394	0	Inf	1	1	FALSE	0.258629	0	Inf	1	1	FALSE	0.321603	238.668	-9.5355	8.1805e-117	2.2605e-114	TRUE	0.309213	114.404	-8.5313	7.4873e-17	1.748e-15	TRUE	0	0	NA	NA	NA	NA	0	0	NA	NA	NA	NA	0	243.209	#NAME?	2.9887e-129	5.8995e-127	TRUE	0
c104644_g1	3.73678	11.462	-1.617	0.021827	0.193	FALSE	3.51813	13.931	-1.9854	0.0012493	0.020536	TRUE	3.26932	11.6119	-1.8285	0.07251	0.28836	FALSE	4.06653	12.5042	-1.6205	0.044018	0.19003	FALSE	3.91536	10.238	-1.3867	0.052606	0.17979	FALSE	11.0059	14.325	-0.38026	0.47823	1	FALSE	10.2866	11.8379	-0.20264	0.83935	1	FALSE	12.7935	12.7416	0.0058641	0.9361	1	FALSE	12.5781
c104649_g1	75.9497	15.3124	2.3103	1.2821e-18	1.1182e-16	TRUE	71.509	26.3497	1.4403	2.4047e-09	1.0915e-07	TRUE	66.5046	18.779	1.8243	9.2196e-08	1.4644e-06	TRUE	82.7392	29.6935	1.4784	1.3566e-10	2.7175e-09	TRUE	79.7538	8.40409	3.2464	6.1016e-25	2.0665e-23	TRUE	14.7286	27.1162	-0.88053	0.010251	0.76703	FALSE	13.7595	19.1231	-0.47489	0.30763	0.91956	FALSE	17.0786	30.2591	-0.82518	0.014568	0.082509	FALSE	16.7865
c104652_g1	0	4.75521	#NAME?	0.0017823	0.025194	TRUE	0	3.84612	#NAME?	0.011236	0.12526	FALSE	0	578.86	#NAME?	5.5068e-68	3.0513e-65	TRUE	0	0	NA	NA	NA	NA	0	0.282478	#NAME?	1	1	FALSE	4.57022	3.96053	0.20657	0.84727	1	FALSE	4.27031	590.485	-7.1114	5.1298e-53	3.6605e-50	TRUE	5.3056	0	Inf	0.00067422	0.0057019	TRUE	5.21567
c104654_g1	0.629115	2.46142	-1.9681	0.25189	0.9013	FALSE	0.592268	3.07932	-2.3783	0.13066	0.68559	FALSE	0.550412	3.61204	-2.7142	0.083205	0.31184	FALSE	0.684664	3.73361	-2.4471	0.093158	0.33248	FALSE	0.659388	16.0678	-4.6069	6.4611e-07	6.8435e-06	TRUE	2.36242	3.16738	-0.42303	0.83304	1	FALSE	2.20843	3.68642	-0.7392	0.58843	1	FALSE	2.74782	3.80593	-0.46996	0.7403	1	FALSE	2.7016
c104660_g1	945.892	904.992	0.063771	0.46176	1	FALSE	890.628	776.093	0.19859	0.075819	0.49472	FALSE	828.447	618.77	0.42101	0.042104	0.18869	FALSE	1030.71	867.711	0.24835	0.0064095	0.039442	TRUE	993.666	724.924	0.45493	0.00011121	0.00083193	TRUE	869.776	798.568	0.12323	0.2615	1	FALSE	812.759	630.667	0.36595	0.06117	0.32683	FALSE	1009.71	884.319	0.1913	0.012191	0.071471	FALSE	992.539
c104666_g1	14.198	8.97352	0.66194	0.18268	0.77237	FALSE	13.3684	7.67508	0.80057	0.14656	0.71983	FALSE	12.4299	7.77468	0.67696	0.22491	0.61302	FALSE	15.4627	4.41898	1.807	0.00079095	0.0063522	TRUE	14.8974	5.46966	1.4455	0.0061277	0.030024	TRUE	8.61946	7.90336	0.12513	0.88561	1	FALSE	8.0545	7.91342	0.025493	0.96819	1	FALSE	10.015	4.50234	1.1534	0.058492	0.24935	FALSE	9.84672
c104680_g1	6.72078	7.35178	-0.12946	0.99249	1	FALSE	6.328	4.761	0.41048	0.56489	1	FALSE	5.88306	5.16405	0.18806	0.82027	1	FALSE	7.31827	10.626	-0.53802	0.40263	0.81102	FALSE	7.04968	2.6626	1.4047	0.078197	0.24566	FALSE	7.05278	4.89723	0.52623	0.48118	1	FALSE	6.59729	5.25678	0.32769	0.72332	1	FALSE	8.20696	10.8306	-0.40019	0.51715	0.94892	FALSE	8.06604
c104695_g1	0	0	NA	NA	NA	NA	0	0	NA	NA	NA	NA	0	0	NA	NA	NA	NA	0	10.0054	#NAME?	2.5294e-06	3.1965e-05	TRUE	0	8.38637	#NAME?	8.9521e-05	0.00068145	TRUE	0	0	NA	NA	NA	NA	0	0	NA	NA	NA	NA	0	10.2007	#NAME?	1.609e-06	2.1175e-05	TRUE	0
c104700_g1	12.8815	24.976	-0.95524	0.016517	0.15632	FALSE	12.1279	17.7422	-0.54886	0.36689	1	FALSE	11.2751	16.2226	-0.52487	0.37642	0.82309	FALSE	14.0262	38.5841	-1.4599	2.6832e-05	0.00029018	TRUE	13.514	30.4304	-1.1711	0.010818	0.048914	TRUE	24.026	18.2644	0.39557	0.3465	1	FALSE	22.4403	16.5168	0.44215	0.31951	0.93946	FALSE	27.858	39.3285	-0.49748	0.076742	0.3028	FALSE	27.3856
c104715_g1	34.4303	40.4095	-0.23101	0.35128	1	FALSE	32.4193	39.4093	-0.28169	0.29645	0.9884	FALSE	30.1573	8.41955	1.8407	8.5423e-05	0.00086934	TRUE	37.5202	30.5974	0.29426	0.33885	0.7437	FALSE	36.1728	8.02522	2.1723	4.2562e-08	5.1986e-07	TRUE	38.8257	40.5869	-0.064003	0.87884	1	FALSE	36.2825	8.58168	2.0799	2.3967e-06	4.101e-05	TRUE	45.0916	31.184	0.53205	0.04214	0.19465	FALSE	44.3276
c104715_g2	17.7434	12.1662	0.5444	0.24859	0.89614	FALSE	16.7064	16.6572	0.0042498	0.9899	1	FALSE	15.5438	3.26397	2.2516	0.00097829	0.007732	TRUE	19.3404	13.1539	0.55612	0.22618	0.59467	FALSE	18.6538	2.15117	3.1163	6.6205e-07	7.0042e-06	TRUE	11.7158	17.1459	-0.54941	0.1671	1	FALSE	10.9389	3.33012	1.7158	0.02543	0.16662	FALSE	13.5643	13.4074	0.016783	1	1	FALSE	13.3326
c104715_g3	5.66566	3.57494	0.66432	0.4284	1	FALSE	5.33452	2.08496	1.3553	0.14453	0.71332	FALSE	4.9619	3.24108	0.61442	0.58638	1	FALSE	6.17334	1.19922	2.364	0.01726	0.090009	FALSE	5.95151	0.282478	4.397	0.0017339	0.0099498	TRUE	3.43766	2.14727	0.67892	0.59016	1	FALSE	3.21191	3.30752	-0.042318	1	1	FALSE	3.98766	1.22186	1.7065	0.15646	0.49297	FALSE	3.91945
c104728_g1	1.00731	1.71717	-0.76953	0.82667	1	FALSE	0.948451	1.02261	-0.10861	1	1	FALSE	0.882298	1.09844	-0.31612	1	1	FALSE	1.09773	1.14204	-0.057086	1	1	FALSE	1.05842	7.546	-2.8338	0.0039941	0.020657	TRUE	1.65354	1.05278	0.65135	0.90007	1	FALSE	1.54454	1.11931	0.46456	1	1	FALSE	1.91417	1.16486	0.71655	0.8451	1	FALSE	1.88083
c104732_g1	42.8733	33.4271	0.35906	0.18419	0.77445	FALSE	40.3685	37.9678	0.088455	0.7454	1	FALSE	37.5451	23.8032	0.65747	0.069958	0.27949	FALSE	46.7095	18.4927	1.3368	4.2486e-06	5.2055e-05	TRUE	45.0209	14.5884	1.6258	5.1287e-07	5.5041e-06	TRUE	32.1221	39.0729	-0.2826	0.32068	1	FALSE	30.015	24.2512	0.30763	0.40719	1	FALSE	37.2985	18.8413	0.98522	0.0010226	0.0082922	TRUE	36.6674
c104736_g1	10.2315	0	Inf	7.4128e-07	2.2188e-05	TRUE	9.63326	0	Inf	2.3921e-06	7.2005e-05	TRUE	8.96255	0	Inf	4.0678e-05	0.00043703	TRUE	11.1517	18.5321	-0.73276	0.07909	0.29263	FALSE	10.756	0	Inf	4.6388e-07	5.012e-06	TRUE	0	0	NA	NA	NA	NA	0	0	NA	NA	NA	NA	0	18.8893	#NAME?	1.6545e-11	3.5147e-10	TRUE	0
c104739_g1	13.9516	16.4729	-0.23966	0.5772	1	FALSE	13.135	16.743	-0.35014	0.43063	1	FALSE	12.2192	13.6234	-0.15694	0.78151	1	FALSE	15.204	6.50049	1.2258	0.046245	0.19754	FALSE	14.6647	5.85373	1.3249	0.045764	0.16142	FALSE	15.8359	17.2237	-0.12119	0.78316	1	FALSE	14.7974	13.8715	0.093221	0.91283	1	FALSE	18.3767	6.62275	1.4724	0.0024661	0.018021	TRUE	18.0628
c104741_g1	14.0743	2.41447	2.5433	3.8448e-05	0.00084886	TRUE	13.2524	0	Inf	9.3803e-09	3.9611e-07	TRUE	12.3247	0.390863	4.9787	5.5395e-06	6.8934e-05	TRUE	15.3326	89.0468	-2.538	6.2428e-21	2.3754e-19	TRUE	14.7758	0	Inf	9.696e-10	1.3902e-08	TRUE	2.33032	0	Inf	0.15843	1	FALSE	2.17401	0.395415	2.4589	0.34524	0.94311	FALSE	2.68955	90.7491	-5.0764	1.6819e-42	1.0682e-40	TRUE	2.64313
c104743_g1	85.5413	0	Inf	4.6693e-40	1.0228e-37	TRUE	80.546	0.323786	7.9586	1.5543e-36	3.5628e-34	TRUE	74.9307	0	Inf	2.8392e-31	2.4353e-29	TRUE	93.2259	0	Inf	5.6325e-42	4.5174e-40	TRUE	89.8827	0	Inf	1.4267e-40	7.8204e-39	TRUE	0	0.334014	#NAME?	0.96151	1	FALSE	0	0	NA	NA	NA	NA	0	0	NA	NA	NA	NA	0
c104757_g1	0	12.7971	#NAME?	2.0596e-08	7.6389e-07	TRUE	0	2.40874	#NAME?	0.047923	0.36759	FALSE	0	32.3999	#NAME?	1.1097e-11	2.644e-10	TRUE	0	0	NA	NA	NA	NA	0	0	NA	NA	NA	NA	12.301	2.48129	2.3096	0.00047583	0.088941	FALSE	11.4939	33.0769	-1.525	0.0018049	0.017457	TRUE	14.2771	0	Inf	1.5372e-09	2.779e-08	TRUE	14.0342
c104765_g1	31.6178	37.1837	-0.23394	0.48695	1	FALSE	29.7704	33.0932	-0.15266	0.67109	1	FALSE	27.6876	21.0955	0.3923	0.33279	0.79106	FALSE	34.4458	16.3718	1.0731	0.0011229	0.0086743	TRUE	33.1999	12.6626	1.3906	0.00017273	0.0012463	TRUE	35.7635	34.0592	0.070442	0.87439	1	FALSE	33.4093	21.505	0.63558	0.11251	0.50828	FALSE	41.4748	16.6855	1.3136	3.4216e-05	0.0003723	TRUE	40.7677
c104769_g1	124.203	137.206	-0.14363	0.33888	1	FALSE	116.945	129.157	-0.14331	0.40034	1	FALSE	108.768	84.4141	0.3657	0.14955	0.47409	FALSE	135.32	138.627	-0.034824	0.83282	1	FALSE	130.442	177.41	-0.44368	0.00909	0.042088	TRUE	131.848	132.921	-0.01169	1	1	FALSE	123.209	85.9855	0.51894	0.033705	0.20537	FALSE	153.092	141.296	0.11568	0.42363	0.87862	FALSE	150.493
c104777_g1	17.7502	22.5959	-0.34823	0.2698	0.91436	FALSE	16.7132	19.4797	-0.22098	0.54259	1	FALSE	15.5507	18.3652	-0.24	0.59368	1	FALSE	19.349	6.19112	1.644	0.00093015	0.0073491	TRUE	18.6617	14.3691	0.37711	0.47212	0.82297	FALSE	21.7014	20.0738	0.11247	0.71457	1	FALSE	20.2834	18.705	0.11687	0.77331	1	FALSE	25.2178	6.30902	1.999	4.1137e-06	5.1364e-05	TRUE	24.7909
c104780_g1	1245.73	1059.67	0.23337	0.0030669	0.039623	TRUE	1172.94	926.958	0.33956	0.00012454	0.0026845	TRUE	1091.03	726.082	0.58748	0.0039979	0.026945	TRUE	1357.39	840.953	0.69073	3.6126e-15	1.0043e-13	TRUE	1308.57	1034.03	0.33971	0.00267	0.014517	TRUE	1018.39	953.94	0.094317	0.21352	1	FALSE	951.628	740.085	0.36271	0.058945	0.31666	FALSE	1182.32	857.043	0.46418	4.5103e-10	8.5578e-09	TRUE	1162.23
c104782_g1	128.481	136.388	-0.086159	0.5304	1	FALSE	120.977	117.331	0.044154	0.91133	1	FALSE	112.546	69.4387	0.6967	0.0094929	0.055975	FALSE	140.027	16.1355	3.1174	8.7111e-22	3.4495e-20	TRUE	135.013	0	Inf	2.6386e-44	1.5899e-42	TRUE	131.049	120.712	0.11853	0.44843	1	FALSE	122.467	70.7348	0.7919	0.0015974	0.015613	TRUE	152.185	16.448	3.2098	6.3311e-49	4.5644e-47	TRUE	149.601
c104792_g1	2.01462	3.86325	-0.93931	0.41058	1	FALSE	1.8969	0.69882	1.4407	0.47759	1	FALSE	1.7646	2.85022	-0.69173	0.63494	1	FALSE	2.19547	8.66454	-1.9806	0.01261	0.069482	FALSE	2.11685	2.40688	-0.18525	1	1	FALSE	3.7148	0.718769	2.3697	0.079151	1	FALSE	3.47058	2.9121	0.25312	0.9566	1	FALSE	4.30947	8.83132	-1.0351	0.12507	0.42721	FALSE	4.23606
c104793_g2	6.12644	4.17859	0.55203	0.53155	1	FALSE	5.76849	4.78924	0.2684	0.82288	1	FALSE	5.36705	6.04851	-0.17245	0.82707	1	FALSE	6.67788	17.9516	-1.4267	0.0032484	0.022041	TRUE	6.44037	15.5338	-1.2702	0.012701	0.055911	FALSE	4.01596	4.9299	-0.29582	0.79136	1	FALSE	3.75297	6.18051	-0.71969	0.4325	1	FALSE	4.66199	18.2949	-1.9724	0.00017975	0.0017245	TRUE	4.58243
c104799_g1	17.4162	11.4818	0.60109	0.18528	0.77567	FALSE	16.3979	10.1006	0.69908	0.1245	0.66735	FALSE	15.2495	11.3609	0.42469	0.41311	0.86622	FALSE	18.9717	3.1073	2.6101	3.6861e-06	4.5543e-05	TRUE	18.2854	1.2128	3.9143	1.807e-08	2.2924e-07	TRUE	11.0311	10.4083	0.083848	0.8992	1	FALSE	10.3071	11.5712	-0.16689	0.87757	1	FALSE	12.8133	3.1689	2.0156	0.0013265	0.010432	TRUE	12.598
c104802_g1	96.1063	58.5976	0.71379	0.00024603	0.0044977	TRUE	90.4931	52.5338	0.78456	0.00013506	0.0028868	TRUE	84.185	23.2071	1.859	7.7345e-09	1.3907e-07	TRUE	104.741	71.9756	0.54124	0.0088687	0.051755	FALSE	100.989	3.03602	5.0559	7.391e-36	3.5961e-34	TRUE	56.344	54.0771	0.059244	0.82164	1	FALSE	52.6353	23.6342	1.1552	0.00064648	0.0069713	TRUE	65.3696	73.3503	-0.16618	0.45553	0.90794	FALSE	64.2616
c104809_g2	11.7027	47.1771	-2.0112	4.4091e-10	1.9996e-08	TRUE	11.0184	39.1205	-1.828	2.0124e-07	7.1714e-06	TRUE	10.2487	21.5182	-1.0701	0.025114	0.12554	FALSE	12.7512	16.8997	-0.40636	0.46293	0.87712	FALSE	12.2942	21.8803	-0.83166	0.041397	0.1489	FALSE	45.3597	40.2741	0.17156	0.48947	1	FALSE	42.3788	21.9413	0.9497	0.0094916	0.073698	FALSE	52.6285	17.2152	1.6122	1.4832e-08	2.4435e-07	TRUE	51.733
c104809_g3	54.9759	220.795	-2.0058	2.398e-37	4.7841e-35	TRUE	51.7636	209.025	-2.0137	2.5599e-31	4.7378e-29	TRUE	48.1557	129.256	-1.4245	8.8742e-08	1.4114e-06	TRUE	59.9151	132.112	-1.1408	3.0022e-07	4.2807e-06	TRUE	57.7746	161.776	-1.4855	1.8135e-07	2.0582e-06	TRUE	212.238	215.105	-0.019355	0.87945	1	FALSE	198.309	131.774	0.58969	0.01063	0.078985	FALSE	246.331	134.644	0.87145	1.3867e-11	2.9629e-10	TRUE	242.143
c104815_g1	138.582	111.876	0.30884	0.062804	0.41399	FALSE	130.484	118.379	0.14046	0.41403	1	FALSE	121.377	85.755	0.5012	0.06058	0.2484	FALSE	151.013	110.789	0.44686	0.0056126	0.035175	TRUE	145.598	122.621	0.24778	0.17479	0.44331	FALSE	107.538	121.858	-0.18035	0.28734	1	FALSE	100.471	87.4418	0.20038	0.42934	1	FALSE	124.822	112.907	0.14474	0.31142	0.75696	FALSE	122.711
c104819_g1	7.63559	17.2244	-1.1736	0.013405	0.132	FALSE	7.18911	20.2298	-1.4926	0.0011161	0.018632	TRUE	6.6864	27.5436	-2.0424	3.0216e-05	0.00033431	TRUE	8.3188	19.8297	-1.2532	0.0077217	0.046147	TRUE	8.0195	28.3551	-1.822	1.7258e-05	0.0001489	TRUE	16.5436	20.8433	-0.33331	0.4099	1	FALSE	15.4645	28.055	-0.85929	0.041892	0.24703	FALSE	19.2212	20.2059	-0.072079	0.93642	1	FALSE	18.8934
c104824_g1	176.706	108.377	0.70529	1.5562e-06	4.4354e-05	TRUE	166.384	70.6117	1.2365	6.4032e-14	4.5349e-12	TRUE	154.763	92.6853	0.73965	0.0027933	0.019394	TRUE	192.544	36.7461	2.3895	1.4611e-39	1.0969e-37	TRUE	185.607	34.9691	2.4081	7.6689e-33	3.4097e-31	TRUE	104.162	72.6785	0.51923	0.0025254	0.30337	FALSE	97.3259	94.4333	0.043528	0.83884	1	FALSE	120.921	37.4403	1.6914	3.7483e-18	1.152e-16	TRUE	118.872
c104846_g1	12.4144	6.28508	0.98202	0.085643	0.50528	FALSE	11.6885	4.78401	1.2888	0.031049	0.26876	FALSE	10.8724	9.56926	0.18419	0.80881	1	FALSE	13.5273	5.75604	1.2327	0.030603	0.14324	FALSE	13.0434	1.19409	3.4493	1.2163e-05	0.00010753	TRUE	6.02678	4.9153	0.29411	0.74576	1	FALSE	5.63802	9.74533	-0.78952	0.2762	0.86329	FALSE	7.01765	5.86695	0.25838	0.76243	1	FALSE	6.89786
c104846_g2	1.96994	5.3661	-1.4457	0.12861	0.64336	FALSE	1.85459	3.79488	-1.033	0.38785	1	FALSE	1.72449	5.05855	-1.5526	0.15009	0.47524	FALSE	2.14546	2.39655	-0.15967	1	1	FALSE	2.06799	0.602371	1.7795	0.35837	0.69791	FALSE	5.14733	3.90979	0.39673	0.64785	1	FALSE	4.81458	5.16203	-0.10053	0.99296	1	FALSE	5.99081	2.44132	1.2951	0.12823	0.43463	FALSE	5.8885
c104858_g1	2.2723	0.677503	1.7459	0.29223	0.94861	FALSE	2.13981	3.3686	-0.65466	0.62191	1	FALSE	1.99007	2.20833	-0.15013	1	1	FALSE	2.47562	7.78604	-1.6531	0.043976	0.18989	FALSE	2.3851	14.9218	-2.6453	8.3354e-05	0.00063845	TRUE	0.651566	3.4743	-2.4147	0.072577	1	FALSE	0.608973	2.24992	-1.8854	0.32213	0.93976	FALSE	0.75556	7.93755	-3.3931	0.00090037	0.0073993	TRUE	0.7424
c104881_g1	2.44739	4.19128	-0.77615	0.65337	1	FALSE	2.30494	5.5163	-1.259	0.21698	0.88044	FALSE	2.14229	5.12423	-1.2582	0.2726	0.69523	FALSE	2.66429	7.19154	-1.4325	0.13443	0.42565	FALSE	2.56352	14.1305	-2.4626	0.00040783	0.0027233	TRUE	4.02521	5.68134	-0.49717	0.69671	1	FALSE	3.76047	5.22374	-0.47417	0.72937	1	FALSE	4.67866	7.32635	-0.647	0.54251	0.9701	FALSE	4.6013
c104882_g1	123.297	169.657	-0.46048	0.0011017	0.016783	TRUE	116.092	131.593	-0.18082	0.22717	0.88915	FALSE	107.99	107.578	0.0055169	0.98772	1	FALSE	134.358	65.8042	1.0298	1.0051e-08	1.6917e-07	TRUE	129.543	32.5104	1.9945	2.5679e-19	6.7891e-18	TRUE	163.157	135.461	0.26839	0.058777	1	FALSE	152.413	109.536	0.47657	0.042365	0.24955	FALSE	189.251	67.0653	1.4967	1.6747e-21	5.9296e-20	TRUE	186.038
c104886_g1	61.2941	47.6116	0.36443	0.13325	0.65682	FALSE	57.7136	35.5187	0.70033	0.0041878	0.056933	FALSE	53.6876	32.8562	0.70842	0.033669	0.15631	FALSE	66.796	63.0411	0.083469	0.76178	1	FALSE	64.4	71.1378	-0.14356	0.51337	0.85738	FALSE	45.7607	36.5641	0.32368	0.16879	1	FALSE	42.7549	33.4898	0.35237	0.28195	0.87296	FALSE	53.1232	64.2533	-0.27443	0.24438	0.65198	FALSE	52.2252
c104887_g1	5.91658	12.5629	-1.0863	0.048157	0.34294	FALSE	5.57061	15.7539	-1.4998	0.0043317	0.058425	FALSE	5.18043	21.3498	-2.0431	0.00021497	0.0020206	TRUE	6.44493	3.02286	1.0923	0.16305	0.48285	FALSE	6.21186	0	Inf	0.00020084	0.0014303	TRUE	12.0547	16.2182	-0.42801	0.37713	1	FALSE	11.2728	21.7467	-0.94794	0.052659	0.28906	FALSE	14.0244	3.07835	2.1877	0.00079399	0.0066088	TRUE	13.7859
c104890_g2	6.17112	5.60745	0.13819	0.92818	1	FALSE	5.8108	2.69279	1.1096	0.23275	0.9017	FALSE	5.40715	2.92735	0.88527	0.40599	0.85761	FALSE	6.72789	9.52713	-0.50189	0.4203	0.82865	FALSE	6.48923	15.2042	-1.2284	0.017966	0.075131	FALSE	5.39236	2.77359	0.95916	0.32142	1	FALSE	5.03883	2.98512	0.7553	0.50899	1	FALSE	6.25434	9.70589	-0.634	0.3031	0.744	FALSE	6.14665
c104895_g1	161.591	103.577	0.64165	2.393e-05	0.00055086	TRUE	152.152	87.2633	0.80207	1.2215e-06	3.8653e-05	TRUE	141.54	36.2316	1.9659	3.5573e-12	8.8292e-11	TRUE	176.099	4.61967	5.2525	1.58e-65	2.1189e-63	TRUE	169.785	17.8962	3.246	2.9481e-43	1.7331e-41	TRUE	99.5656	89.8157	0.14868	0.42505	1	FALSE	93.0298	36.9269	1.333	4.2022e-06	6.8663e-05	TRUE	115.554	4.70927	4.6169	7.2399e-53	5.6473e-51	TRUE	113.589
c104902_g1	29.7304	14.9902	0.98792	0.011923	0.12029	FALSE	27.9936	11.7367	1.2541	0.00059526	0.010785	TRUE	26.0364	18.7877	0.47074	0.27516	0.69867	FALSE	32.3918	19.5193	0.73073	0.025257	0.12271	FALSE	31.2217	16.753	0.89813	0.0093051	0.042964	TRUE	14.3772	12.0961	0.24924	0.64865	1	FALSE	13.4446	19.1725	-0.51202	0.38811	0.99547	FALSE	16.7384	19.8899	-0.24887	0.77816	1	FALSE	16.4567
c104903_g1	2561.74	2950.27	-0.20372	0.0021305	0.029338	TRUE	2412.04	2414.25	-0.0013215	0.92813	1	FALSE	2243.58	1873.5	0.26007	0.184	0.55508	FALSE	2791.34	2089.64	0.4177	1.5204e-07	2.2418e-06	TRUE	2691.01	1884.26	0.51415	2.2945e-06	2.2618e-05	TRUE	2835.72	2484.67	0.19066	0.0041902	0.42881	FALSE	2649.64	1908.63	0.47326	0.010437	0.07772	FALSE	3291.59	2129.54	0.62825	3.6549e-23	1.3708e-21	TRUE	3235.69
c104915_g1	2.39281	0.677503	1.8204	0.28829	0.94502	FALSE	2.25308	0	Inf	0.070648	0.47531	FALSE	2.09648	0.359511	2.5439	0.29672	0.73412	FALSE	2.60854	53.4727	-4.3575	0.00037393	0.0032388	TRUE	2.51589	0	Inf	0.046943	0.16468	FALSE	0.651566	0	Inf	0.6744	1	FALSE	0.608973	0.367598	0.72825	1	1	FALSE	0.75556	54.4548	-6.1714	2.2579e-05	0.00025371	TRUE	0.7424
c104917_g1	645.052	614.211	0.070682	0.67866	1	FALSE	607.359	579.087	0.06877	0.46211	1	FALSE	564.888	566.005	-0.0028479	0.96999	1	FALSE	702.782	352.719	0.99456	3.5925e-23	1.5231e-21	TRUE	677.416	253.194	1.4198	6.031e-28	2.2943e-26	TRUE	589.942	596.115	-0.015017	0.93692	1	FALSE	551.445	576.784	-0.064813	0.78432	1	FALSE	685.421	359.462	0.93115	6.0198e-05	0.00062929	TRUE	673.745
c104927_g1	2.89465	13.0259	-2.1699	0.00099121	0.015359	TRUE	2.72525	12.7097	-2.2215	0.0074823	0.090775	FALSE	2.53353	8.40811	-1.7306	0.041526	0.1865	FALSE	3.15173	10.9486	-1.7965	0.0097638	0.056312	FALSE	3.03659	25.5973	-3.0755	1.62e-08	2.0656e-07	TRUE	12.5196	13.0637	-0.061373	0.87873	1	FALSE	11.7008	8.57038	0.44918	0.50821	1	FALSE	14.5317	11.161	0.38073	0.50772	0.94292	FALSE	14.2823
c104946_g1	17.6572	26.8141	-0.60273	0.073363	0.45308	FALSE	16.6245	19.0262	-0.19468	0.64094	1	FALSE	15.4623	15.8517	-0.035875	1	1	FALSE	19.2376	42.718	-1.1509	0.00019647	0.0018097	TRUE	18.547	36.9304	-0.99362	0.0027008	0.01466	TRUE	25.7678	19.5855	0.39579	0.22956	1	FALSE	24.0773	16.1379	0.57722	0.16893	0.66301	FALSE	29.9194	43.5334	-0.54104	0.058662	0.2499	FALSE	29.4132
c104956_g1	13.2051	0	Inf	4.8956e-08	1.7304e-06	TRUE	12.4322	1.05085	3.5645	1.5393e-05	0.00040253	TRUE	11.5611	2.19688	2.3958	0.0023186	0.016801	TRUE	14.3836	19.0224	-0.40328	0.36378	0.76589	FALSE	13.8654	59.3714	-2.0983	2.4761e-11	4.0685e-10	TRUE	0	1.08546	#NAME?	0.3322	1	FALSE	0	2.23862	#NAME?	0.075387	0.38033	FALSE	0	19.3859	#NAME?	1.0184e-11	2.198e-10	TRUE	0
c104963_g1	17.2167	27.8807	-0.69545	0.047848	0.34169	FALSE	16.211	20.7309	-0.35481	0.37313	1	FALSE	15.078	18.7049	-0.31096	0.54517	0.98488	FALSE	18.7587	22.4944	-0.26201	0.51605	0.90103	FALSE	18.0818	8.6795	1.0589	0.020147	0.082375	FALSE	26.8109	21.3334	0.32971	0.33868	1	FALSE	25.0464	19.0561	0.39435	0.35871	0.9592	FALSE	31.101	22.9232	0.44015	0.17832	0.54267	FALSE	30.5725
c105001_g1	69.6139	88.2047	-0.34148	0.054435	0.3739	FALSE	65.5482	68.2316	-0.057884	0.75575	1	FALSE	60.9796	55.7468	0.12944	0.72845	1	FALSE	75.8694	65.4645	0.2128	0.33206	0.74166	FALSE	73.1527	42.2127	0.79323	0.0012256	0.0073237	TRUE	84.7613	70.224	0.27144	0.13385	1	FALSE	79.2088	56.8398	0.47876	0.087794	0.42036	FALSE	98.4162	66.7007	0.56119	0.0016344	0.012571	TRUE	96.7433
c105003_g1	34.4028	34.0036	0.01684	0.94609	1	FALSE	32.3906	35.6086	-0.13665	0.74498	1	FALSE	30.1201	24.6168	0.29108	0.44172	0.893	FALSE	37.4718	40.237	-0.10272	0.81943	1	FALSE	36.115	23.2082	0.63797	0.039511	0.14362	FALSE	32.6935	36.6768	-0.16586	0.60533	1	FALSE	30.5422	25.0829	0.2841	0.44772	1	FALSE	37.9344	41.0015	-0.11217	0.73914	1	FALSE	37.2919
c105004_g1	3.05984	7.56611	-1.3061	0.092617	0.52945	FALSE	2.88083	7.49353	-1.3792	0.066497	0.45653	FALSE	2.68005	4.69904	-0.8101	0.42243	0.87627	FALSE	3.33466	12.0418	-1.8524	0.0054852	0.034495	TRUE	3.21624	19.3754	-2.5908	5.5844e-06	5.1992e-05	TRUE	7.27379	7.71253	-0.084498	0.91192	1	FALSE	6.79783	4.79443	0.50372	0.62218	1	FALSE	8.43979	12.266	-0.53938	0.32718	0.77307	FALSE	8.29443
c105011_g1	43.9632	63.843	-0.53823	0.016413	0.15565	FALSE	41.3947	60.4871	-0.54718	0.019679	0.1928	FALSE	38.5006	48.6708	-0.33817	0.30071	0.73988	FALSE	47.8987	46.0953	0.05537	0.85532	1	FALSE	46.1692	27.4473	0.75027	0.0076582	0.036346	TRUE	61.3688	62.2724	-0.021087	0.96751	1	FALSE	57.3378	49.632	0.20822	0.5039	1	FALSE	71.2286	46.9806	0.60039	0.0057703	0.03786	TRUE	70.021
c105024_g1	2.558	2.48845	0.039765	1	1	FALSE	2.40866	1.72143	0.48463	0.91594	1	FALSE	2.243	1.5321	0.54992	0.88383	1	FALSE	2.79148	13.0949	-2.2299	0.00046007	0.0039094	TRUE	2.69553	5.46161	-1.0188	0.2184	0.5124	FALSE	2.38645	1.77155	0.42985	0.81247	1	FALSE	2.23214	1.55384	0.52259	0.78119	1	FALSE	2.77853	13.348	-2.2642	0.00065307	0.005546	TRUE	2.73136
c105029_g1	20.1805	55.9148	-1.4703	6.0309e-08	2.1089e-06	TRUE	19.0004	38.2522	-1.0095	0.0011771	0.019523	TRUE	17.6709	45.4867	-1.3641	0.0002443	0.0022356	TRUE	21.9848	56.2328	-1.3549	2.597e-06	3.2767e-05	TRUE	21.1924	93.5821	-2.1427	1.2859e-16	2.9631e-15	TRUE	53.7446	39.3593	0.44942	0.046608	1	FALSE	50.2134	46.3368	0.11591	0.68181	1	FALSE	62.3858	57.3169	0.12226	0.60814	1	FALSE	61.3305
c105030_g1	1498.42	1965.79	-0.39167	4.0375e-05	0.00088771	TRUE	1410.86	2055.51	-0.54292	1.4029e-09	6.5556e-08	TRUE	1312.31	2019.32	-0.62176	0.0020937	0.015282	TRUE	1632.69	1967.61	-0.2692	0.0010002	0.0078361	TRUE	1573.94	2807.56	-0.83494	2.3567e-14	4.7919e-13	TRUE	1888.85	2115.55	-0.16352	0.12617	1	FALSE	1765.22	2057.09	-0.22076	0.26379	0.84416	FALSE	2193.45	2005.19	0.12946	0.15084	0.48205	FALSE	2156.15
c105032_g1	6.46986	8.2563	-0.35176	0.65536	1	FALSE	6.09191	5.0053	0.28344	0.74879	1	FALSE	5.66453	5.48923	0.045354	1	1	FALSE	7.04668	0.884175	2.9945	0.0025669	0.017928	TRUE	6.78932	0.892903	2.9267	0.0042103	0.021597	TRUE	7.93461	5.14783	0.6242	0.38036	1	FALSE	7.41431	5.59048	0.40734	0.6236	1	FALSE	9.21203	0.900947	3.354	0.00024446	0.0022829	TRUE	9.0557
c105032_g2	6.82462	9.77894	-0.51893	0.34507	1	FALSE	6.4249	10.2543	-0.67448	0.23597	0.90735	FALSE	5.97682	6.87303	-0.20157	0.79488	1	FALSE	7.4369	3.73171	0.99486	0.25538	0.63862	FALSE	7.17379	2.76159	1.3772	0.11791	0.33485	FALSE	9.39236	10.5605	-0.16912	0.84087	1	FALSE	8.7788	7.01045	0.32452	0.67417	1	FALSE	10.9132	3.80354	1.5207	0.018284	0.099409	FALSE	10.728
c105045_g1	11.7609	22.958	-0.96499	0.013281	0.13105	FALSE	11.0744	24.2591	-1.1313	0.0030763	0.044339	TRUE	10.3027	16.9787	-0.72069	0.1459	0.46477	FALSE	12.8183	11.8347	0.11518	0.92252	1	FALSE	12.3588	31.6655	-1.3574	0.0002527	0.001763	TRUE	22.069	24.9602	-0.17761	0.58825	1	FALSE	20.6198	17.3232	0.25132	0.62251	1	FALSE	25.6131	12.0644	1.0861	0.0053921	0.035691	TRUE	25.1781
c105050_g1	0.2956	0.650474	-1.1378	1	1	FALSE	0.278394	1.78941	-2.6843	0.43083	1	FALSE	0.258629	1.10989	-2.1015	0.62856	1	FALSE	0.321603	20.3538	-5.9839	6.1573e-11	1.2707e-09	TRUE	0.309213	14.223	-5.5235	1.1646e-07	1.3505e-06	TRUE	0.627538	1.84593	-1.5566	0.5621	1	FALSE	0.585263	1.13061	-0.94995	0.84396	1	FALSE	0.724853	20.7434	-4.8388	1.9363e-10	3.7925e-09	TRUE	0.712645
c105051_g1	6.84806	1.2073	2.5039	0.0089802	0.096197	FALSE	6.4481	0.323786	4.3158	0.00090615	0.01556	TRUE	5.99642	0	Inf	0.0010159	0.007959	TRUE	7.45975	62.1467	-3.0585	3.2225e-10	6.2531e-09	TRUE	7.18836	0	Inf	4.6396e-05	0.00037242	TRUE	1.15659	0.334014	1.7919	0.58484	1	FALSE	1.08211	0	Inf	0.40349	1	FALSE	1.34864	63.3403	-5.5535	2.4828e-16	6.9837e-15	TRUE	1.32597
c105062_g1	1.25823	1.25412	0.0047171	1	1	FALSE	1.18454	2.73253	-1.2059	0.44786	1	FALSE	1.10082	7.37237	-2.7435	0.0087414	0.05198	FALSE	1.36933	38.9862	-4.8314	6.7333e-18	2.1961e-16	TRUE	1.31878	17.4586	-3.7267	2.6199e-07	2.9168e-06	TRUE	1.20583	2.8153	-1.2233	0.39998	1	FALSE	1.12632	7.5067	-2.7366	0.0074072	0.058897	FALSE	1.39918	39.7298	-4.8276	9.648e-19	3.0413e-17	TRUE	1.37563
c105065_g1	0	0	NA	NA	NA	NA	0	0.36353	#NAME?	0.97748	1	FALSE	0	0	NA	NA	NA	NA	0	11.9078	#NAME?	1.4573e-06	1.9023e-05	TRUE	0	10.0909	#NAME?	4.6106e-06	4.3447e-05	TRUE	0	0.375721	#NAME?	0.96151	1	FALSE	0	0	NA	NA	NA	NA	0	12.1406	#NAME?	1.2393e-06	1.6546e-05	TRUE	0
c105068_g1	5.8719	8.14273	-0.47169	0.55767	1	FALSE	5.5283	4.761	0.21557	0.82546	1	FALSE	5.14033	4.79607	0.10001	0.95503	1	FALSE	6.39492	18.8789	-1.5618	0.0021648	0.01549	TRUE	6.163	3.08149	1	0.21438	0.5078	FALSE	7.82805	4.89723	0.67669	0.35548	1	FALSE	7.31518	4.88396	0.58284	0.49919	1	FALSE	9.0834	19.236	-1.0825	0.015876	0.088399	FALSE	8.92767
c105078_g1	4.3939	3.4002	0.36988	0.81997	1	FALSE	4.13633	4.37447	-0.080756	0.99026	1	FALSE	3.84718	5.1526	-0.4215	0.68917	1	FALSE	4.7869	8.5267	-0.8329	0.22608	0.59447	FALSE	4.61694	19.0813	-2.0471	0.00013047	0.00096254	TRUE	3.26709	4.50344	-0.46302	0.68414	1	FALSE	3.05237	5.24548	-0.78115	0.47287	1	FALSE	3.79448	8.68856	-1.1952	0.11029	0.39362	FALSE	3.73087
c105081_g1	0	0	NA	NA	NA	NA	0	0	NA	NA	NA	NA	0	0	NA	NA	NA	NA	0	10.1197	#NAME?	2.3961e-06	3.0386e-05	TRUE	0	5.79761	#NAME?	0.00071573	0.0045258	TRUE	0	0	NA	NA	NA	NA	0	0	NA	NA	NA	NA	0	10.3147	#NAME?	1.5256e-06	2.014e-05	TRUE	0
c105088_g1	0	8.20224	#NAME?	1.2306e-05	0.00029938	TRUE	0	1.3694	#NAME?	0.22172	0.88218	FALSE	0	273.35	#NAME?	9.0287e-81	9.6577e-78	TRUE	0	0	NA	NA	NA	NA	0	0.610425	#NAME?	0.70655	0.97933	FALSE	7.88656	1.40487	2.489	0.0039694	0.41373	FALSE	7.36689	278.779	-5.2419	5.2889e-58	5.5021e-55	TRUE	9.15061	0	Inf	2.2783e-06	2.9386e-05	TRUE	8.99619
c105099_g1	5.32538	2.29379	1.2152	0.17926	0.76621	FALSE	5.01382	0	Inf	0.0013094	0.02139	TRUE	4.66317	0	Inf	0.0054189	0.034589	TRUE	5.80172	27.9074	-2.2661	4.0354e-07	5.6659e-06	TRUE	5.59344	0	Inf	0.00052846	0.0034425	TRUE	2.2078	0	Inf	0.074474	1	FALSE	2.06188	0	Inf	0.13672	0.56592	FALSE	2.55778	28.4482	-3.4754	3.3542e-11	6.9642e-10	TRUE	2.51406
c105103_g1	0	13.6547	#NAME?	5.5366e-09	2.2019e-07	TRUE	0	2.70429	#NAME?	0.029378	0.25943	FALSE	0	566.378	#NAME?	4.2914e-51	1.0405e-48	TRUE	0	0	NA	NA	NA	NA	0	1.12991	#NAME?	0.51361	0.85763	FALSE	13.1336	2.78263	2.2387	0.00040688	0.078002	FALSE	12.2667	577.848	-5.5579	4.098e-31	6.0675e-29	TRUE	15.2316	0	Inf	3.4023e-10	6.5268e-09	TRUE	14.9742
c105105_g1	0	0	NA	NA	NA	NA	0	0	NA	NA	NA	NA	0	0	NA	NA	NA	NA	0	39.5171	#NAME?	1.8936e-18	6.3602e-17	TRUE	0	0	NA	NA	NA	NA	0	0	NA	NA	NA	NA	0	0	NA	NA	NA	NA	0	40.2768	#NAME?	1.0063e-18	3.17e-17	TRUE	0
c105120_g1	9.56762	67.9423	-2.8281	1.6891e-20	1.6332e-18	TRUE	9.00823	89.7382	-3.3164	7.8668e-22	9.4581e-20	TRUE	8.37774	140.341	-4.0662	2.0986e-32	1.9029e-30	TRUE	10.4228	7723.96	-9.5335	0	0	TRUE	10.0465	29665.1	-11.528	2.4231e-195	1.2228e-192	TRUE	65.301	92.4141	-0.50101	0.010485	0.77864	FALSE	61.0185	143.044	-1.2291	1.2406e-06	2.2098e-05	TRUE	75.8036	7871.91	-6.6983	0	0	TRUE	74.515
c10513_g1	10.6954	102.998	-3.2676	5.6724e-35	1.0379e-32	TRUE	10.0699	77.3959	-2.9422	2.2232e-24	3.0272e-22	TRUE	9.36645	121.407	-3.6962	4.3124e-27	2.9191e-25	TRUE	11.6535	23.4744	-1.0103	0.011772	0.065564	FALSE	11.2357	19.1519	-0.76939	0.08355	0.25698	FALSE	99.0058	79.6431	0.31396	0.069216	1	FALSE	92.5038	123.718	-0.41947	0.094497	0.44507	FALSE	114.913	23.929	2.2637	3.6771e-25	1.4805e-23	TRUE	112.964
c105144_g1	336.856	394.129	-0.22653	0.031064	0.25211	FALSE	317.17	366.195	-0.20736	0.068558	0.46579	FALSE	294.995	348.726	-0.2414	0.28416	0.71583	FALSE	367.009	449.666	-0.29304	0.0072205	0.043656	TRUE	353.777	571.502	-0.69192	7.2162e-08	8.5799e-07	TRUE	378.782	376.88	0.007263	0.96538	1	FALSE	353.959	355.361	-0.0057027	0.99314	1	FALSE	439.737	458.29	-0.059617	0.51416	0.94569	FALSE	432.256
c105151_g1	16.2956	11.871	0.45705	0.38593	1	FALSE	15.3444	6.15864	1.317	0.012135	0.13282	FALSE	14.2772	6.53641	1.1271	0.069005	0.27634	FALSE	17.7638	9.22154	0.94586	0.059488	0.23863	FALSE	17.1302	5.96239	1.5226	0.0045059	0.022941	TRUE	11.4056	6.33477	0.84837	0.11192	1	FALSE	10.6574	6.66546	0.67708	0.29314	0.89071	FALSE	13.2471	9.39695	0.49541	0.28162	0.7099	FALSE	13.0238
c105172_g2	12.5963	43.4276	-1.7856	3.1511e-08	1.1423e-06	TRUE	11.8604	25.0102	-1.0764	0.021799	0.2088	FALSE	11.0316	28.6652	-1.3777	0.001707	0.012633	TRUE	13.7246	42.3438	-1.6254	1.1521e-06	1.5243e-05	TRUE	13.2297	29.4605	-1.155	0.0028233	0.01523	TRUE	41.7343	25.7096	0.69893	0.011499	0.82351	FALSE	38.9976	29.2411	0.41539	0.24231	0.79902	FALSE	48.4554	43.1531	0.16719	0.48571	0.92524	FALSE	47.6337
c105183_g1	0	0.630679	#NAME?	0.67709	1	FALSE	0	0	NA	NA	NA	NA	0	0	NA	NA	NA	NA	0	63.5125	#NAME?	1.4009e-35	9.2535e-34	TRUE	0	0	NA	NA	NA	NA	0.602321	0	Inf	0.70308	1	FALSE	0.564765	0	Inf	0.77469	1	FALSE	0.70503	64.726	-6.5205	3.2044e-34	1.6649e-32	TRUE	0.692741
c105220_g1	14.7797	9.04738	0.70805	0.26621	0.91256	FALSE	13.917	9.25993	0.58777	0.31483	1	FALSE	12.9509	12.6307	0.036118	1	1	FALSE	16.1143	16.7084	-0.052234	0.82277	1	FALSE	15.5432	23.6457	-0.6053	0.096277	0.28578	FALSE	8.69274	9.54039	-0.13424	0.9413	1	FALSE	8.12241	12.8912	-0.6664	0.26922	0.85381	FALSE	10.0962	17.0328	-0.7545	0.10898	0.39032	FALSE	9.92613
c105221_g1	43.1635	20.7723	1.0552	0.00037689	0.0065628	TRUE	40.6401	17.4016	1.2237	0.00045998	0.0086284	TRUE	37.8059	9.1555	2.0459	3.4657e-06	4.4378e-05	TRUE	47.0383	11.1773	2.0733	5.0914e-10	9.7032e-09	TRUE	45.359	3.71867	3.6085	4.5075e-17	1.0648e-15	TRUE	19.9573	17.9067	0.15641	0.76847	1	FALSE	18.6527	9.32731	0.99985	0.053387	0.29222	FALSE	23.1782	11.389	1.0251	0.010444	0.062403	FALSE	22.7831
c105224_g1	9.36814	0.946019	3.3078	0.00025446	0.0046348	TRUE	8.82128	0.323786	4.7679	4.8748e-05	0.0011491	TRUE	8.20626	0	Inf	8.6244e-05	0.0008752	TRUE	10.2098	32.4191	-1.6669	1.2202e-05	0.00013974	TRUE	9.84293	0.327947	4.9076	1.0909e-05	9.7182e-05	TRUE	0.903482	0.334014	1.4356	0.83078	1	FALSE	0.847148	0	Inf	0.61725	1	FALSE	1.05755	33.0381	-4.9653	4.0727e-16	1.1373e-14	TRUE	1.03911
c105236_g1	550.347	1093.27	-0.99024	1.0287e-26	1.3747e-24	TRUE	518.197	1098.54	-1.084	3.6104e-20	3.9046e-18	TRUE	482.037	573.373	-0.25033	0.23185	0.62689	FALSE	599.728	136.014	2.1406	1.3432e-55	1.4743e-53	TRUE	578.197	0	Inf	4.7472e-180	1.9758e-177	TRUE	1050.61	1130.53	-0.10578	0.27373	1	FALSE	981.768	584.035	0.74933	9.6027e-05	0.0012491	TRUE	1219.84	138.629	3.1374	2.5555e-143	5.7423e-141	TRUE	1199.11
c105249_g1	35.2683	53.9112	-0.61221	0.039131	0.29849	FALSE	33.2108	48.7728	-0.55442	0.031916	0.27484	FALSE	30.8947	60.1719	-0.96173	0.0026233	0.018345	TRUE	38.4363	49.5467	-0.36632	0.20713	0.56207	FALSE	37.0501	59.7009	-0.68828	0.0067557	0.03261	TRUE	51.7851	50.2086	0.044603	0.79385	1	FALSE	48.3993	61.3448	-0.34196	0.27233	0.85927	FALSE	60.1626	50.4938	0.25276	0.22198	0.61309	FALSE	59.1427
c105257_g1	20.4661	33.5891	-0.71475	0.021494	0.19094	FALSE	19.2692	32.0465	-0.73387	0.021503	0.20662	FALSE	17.9239	40.1631	-1.164	0.0020932	0.015279	TRUE	22.3007	31.2604	-0.48725	0.11876	0.39044	FALSE	21.5029	40.067	-0.89789	0.0036302	0.019063	TRUE	32.2835	33.0085	-0.032044	0.95137	1	FALSE	30.1671	40.9036	-0.43925	0.215	0.74061	FALSE	37.475	31.8666	0.23389	0.45416	0.90615	FALSE	36.8372
c105268_g1	30.0784	43.4203	-0.52964	0.042591	0.31656	FALSE	28.3198	33.7763	-0.2542	0.48329	1	FALSE	26.3417	29.0444	-0.14091	0.74406	1	FALSE	32.7735	13.8299	1.2447	0.00039583	0.0034154	TRUE	31.5983	7.31159	2.1116	3.4162e-07	3.7454e-06	TRUE	41.7355	34.7342	0.26492	0.3476	1	FALSE	38.9944	29.581	0.3986	0.24043	0.79535	FALSE	48.4445	14.0919	1.7815	5.5074e-09	9.4787e-08	TRUE	47.6239
c105272_g1	0	4.01096	#NAME?	0.0064348	0.073819	FALSE	0	0	NA	NA	NA	NA	0	86.5029	#NAME?	9.0402e-39	1.1591e-36	TRUE	0	0	NA	NA	NA	NA	0	0	NA	NA	NA	NA	3.86134	0	Inf	0.0078749	0.64966	FALSE	3.60642	88.2117	-4.6123	4.5764e-29	5.7874e-27	TRUE	4.47195	0	Inf	0.0029638	0.021175	TRUE	4.39489
c105278_g1	12.8571	13.1196	-0.029158	1	1	FALSE	12.106	15.2314	-0.33132	0.54051	1	FALSE	11.2558	11.5322	-0.035005	1	1	FALSE	14.0019	2.2803	2.6183	0.00018241	0.0016918	TRUE	13.4888	0.301186	5.485	6.048e-07	6.4262e-06	TRUE	12.6009	15.6757	-0.31499	0.47284	1	FALSE	11.7795	11.7718	0.00093232	1	1	FALSE	14.6405	2.32494	2.6547	4.7926e-05	0.00050974	TRUE	14.3904
c105309_g1	8.26471	20.9328	-1.3407	0.0018046	0.025456	TRUE	7.78138	19.157	-1.2998	0.0046594	0.061966	FALSE	7.23681	14.9216	-1.044	0.067186	0.27021	FALSE	9.00346	28.2402	-1.6492	6.7219e-05	0.00067707	TRUE	8.67889	6.95688	0.31907	0.64465	0.96288	FALSE	20.0959	19.7196	0.027272	0.89969	1	FALSE	18.7863	15.2132	0.30435	0.50411	1	FALSE	23.3651	28.7781	-0.30062	0.44391	0.89358	FALSE	22.9696
c10530_g1	32.9176	20.4425	0.68729	0.029571	0.24253	FALSE	30.9945	21.39	0.53508	0.098064	0.58039	FALSE	28.8298	13.6976	1.0736	0.011411	0.06401	FALSE	35.8679	4.48373	2.9999	2.1523e-12	4.956e-11	TRUE	34.5766	0	Inf	2.7233e-21	7.8955e-20	TRUE	19.6585	22.0104	-0.16304	0.66498	1	FALSE	18.3639	13.9384	0.39781	0.40469	1	FALSE	22.8039	4.56891	2.3194	1.6165e-06	2.1265e-05	TRUE	22.417
c105316_g1	200.775	173.887	0.20743	0.10679	0.57459	FALSE	189.045	148.224	0.35095	0.011912	0.13107	FALSE	175.836	101.077	0.79878	0.0010662	0.0083298	TRUE	218.761	194.404	0.17029	0.187	0.52947	FALSE	210.878	122.056	0.78886	8.2348e-07	8.6121e-06	TRUE	167.13	152.534	0.13185	0.33728	1	FALSE	156.168	103.037	0.59993	0.012244	0.089777	FALSE	194.005	198.122	-0.030298	0.8487	1	FALSE	190.707
c105341_g1	0	3.60197	#NAME?	0.010508	0.10933	FALSE	0	1.67018	#NAME?	0.1341	0.69092	FALSE	0	7.9003	#NAME?	3.503e-05	0.00037891	TRUE	0	0	NA	NA	NA	NA	0	0	NA	NA	NA	NA	3.46169	1.72081	1.0084	0.44546	1	FALSE	3.23562	8.06891	-1.3183	0.087971	0.42107	FALSE	4.01837	0	Inf	0.0051583	0.034386	TRUE	3.9492
c105365_g1	79.5119	82.8927	-0.060074	0.75423	1	FALSE	74.8634	74.2993	0.010913	0.97243	1	FALSE	69.6312	66.3461	0.069722	0.8114	1	FALSE	86.6312	59.5745	0.54019	0.006884	0.041977	TRUE	83.5168	86.4547	-0.049877	0.81018	1	FALSE	79.662	76.4663	0.059068	0.75179	1	FALSE	74.4417	67.6054	0.13897	0.6109	1	FALSE	92.4868	60.7084	0.60735	0.001335	0.010487	TRUE	90.9143
c105368_g1	20.4106	13.4276	0.60412	0.11738	0.60862	FALSE	19.2188	10.7774	0.8345	0.057752	0.41445	FALSE	17.8784	12.5366	0.51207	0.35037	0.80385	FALSE	22.2434	8.49111	1.3894	0.0021179	0.015192	TRUE	21.4446	7.14421	1.5858	0.00055625	0.003603	TRUE	12.9204	11.0888	0.22055	0.77415	1	FALSE	12.0684	12.8077	-0.085777	0.84196	1	FALSE	14.9743	8.65795	0.7904	0.15338	0.48695	FALSE	14.7181
c105371_g1	2.00785	0.31534	2.6707	0.23097	0.87367	FALSE	1.89007	0	Inf	0.11247	0.63041	FALSE	1.75765	0	Inf	0.18313	0.55297	FALSE	2.18692	11.6855	-2.4177	0.00089399	0.0070894	TRUE	2.10895	0	Inf	0.079165	0.24739	FALSE	0.301161	0	Inf	1	1	FALSE	0.282383	0	Inf	1	1	FALSE	0.352515	11.9073	-5.078	1.896e-06	2.4713e-05	TRUE	0.346371
c105378_g1	8.43304	9.39698	-0.15614	0.85438	1	FALSE	7.93968	10.157	-0.35533	0.65415	1	FALSE	7.38208	8.63625	-0.22638	0.79765	1	FALSE	9.18359	2.22312	2.0465	0.0075922	0.045514	TRUE	8.84941	3.8754	1.1912	0.083756	0.25737	FALSE	9.01674	10.4736	-0.21608	0.81226	1	FALSE	8.43172	8.81455	-0.06406	0.99213	1	FALSE	10.4903	2.26795	2.2096	0.0025044	0.018272	TRUE	10.3121
c105393_g1	0.333515	2.21994	-2.7347	0.18558	0.77627	FALSE	0.313874	0.67058	-1.0952	0.95776	1	FALSE	0.291783	1.41516	-2.278	0.4349	0.88536	FALSE	0.363061	2.13679	-2.5572	0.3072	0.7128	FALSE	0.350175	7.09069	-4.3398	0.0008262	0.0051483	TRUE	2.13453	0.686097	1.6374	0.38178	1	FALSE	1.99397	1.44779	0.46178	0.91488	1	FALSE	2.47654	2.17501	0.18731	0.96007	1	FALSE	2.43465
c105398_g1	53.1427	73.9085	-0.47587	0.018019	0.16638	FALSE	50.0372	78.0868	-0.64208	0.0022913	0.034508	TRUE	46.5408	96.8196	-1.0568	0.00019941	0.0018818	TRUE	57.9027	67.969	-0.23125	0.31901	0.72769	FALSE	55.8179	71.8132	-0.36352	0.2475	0.5553	FALSE	71.0499	80.4018	-0.1784	0.40112	1	FALSE	66.3763	98.6385	-0.57148	0.036142	0.21684	FALSE	82.4585	69.2614	0.25162	0.15236	0.48454	FALSE	81.0648
c105401_g1	327.119	136.407	1.2619	2.6172e-25	3.288e-23	TRUE	308.005	108.176	1.5096	4.3234e-29	7.4404e-27	TRUE	286.472	78.8594	1.861	1.4197e-14	4.2838e-13	TRUE	356.404	91.0712	1.9684	5.9067e-47	5.4163e-45	TRUE	343.55	127.849	1.4261	1.7769e-21	5.2011e-20	TRUE	131.143	111.348	0.23606	0.12925	1	FALSE	122.527	80.3775	0.60823	0.016859	0.11639	FALSE	152.174	92.8251	0.71313	6.6647e-06	8.0801e-05	TRUE	149.586
c105405_g1	17.2858	13.635	0.34228	0.44687	1	FALSE	16.2751	8.71546	0.90102	0.061159	0.43127	FALSE	15.1374	6.50505	1.2185	0.040482	0.18249	FALSE	18.8331	3.16637	2.5724	5.1099e-06	6.1843e-05	TRUE	18.1558	0.602371	4.9136	1.2003e-09	1.7058e-08	TRUE	13.1083	8.9596	0.54898	0.28912	1	FALSE	12.2462	6.63764	0.88359	0.16305	0.64529	FALSE	15.2118	3.22828	2.2363	0.00017846	0.0017128	TRUE	14.9543
c105406_g1	13.2737	7.48502	0.82649	0.11809	0.61114	FALSE	12.4991	4.40271	1.5054	0.013295	0.14245	FALSE	11.6303	5.89451	0.98044	0.14225	0.45559	FALSE	14.4706	12.1535	0.25175	0.71144	1	FALSE	13.955	19.5698	-0.48785	0.21415	0.50758	FALSE	7.2017	4.53611	0.66688	0.3915	1	FALSE	6.7267	6.00328	0.16415	0.91944	1	FALSE	8.34766	12.3901	-0.56974	0.26188	0.67659	FALSE	8.20517
c105426_g1	0.333515	1.01264	-1.6023	0.74257	1	FALSE	0.313874	0.659077	-1.0703	0.95768	1	FALSE	0.291783	1.4266	-2.2896	0.43436	0.88536	FALSE	0.363061	10.9308	-4.912	8.6606e-06	0.00010146	TRUE	0.350175	6.35451	-4.1816	0.0017967	0.010269	TRUE	0.977944	0.677062	0.53046	1	1	FALSE	0.911853	1.45909	-0.6782	0.8143	1	FALSE	1.1279	11.1395	-3.304	9.1982e-05	0.00093153	TRUE	1.10867
c105435_g1	5.95449	7.02197	-0.2379	0.79647	1	FALSE	5.60609	4.43722	0.33734	0.71396	1	FALSE	5.21358	4.78463	0.12387	0.95381	1	FALSE	6.48639	21.2952	-1.715	0.00033855	0.0029606	TRUE	6.25282	14.3958	-1.2031	0.02688	0.10493	FALSE	6.754	4.56322	0.56569	0.45773	1	FALSE	6.30849	4.87266	0.37258	0.69327	1	FALSE	7.83267	21.7013	-1.4702	0.001103	0.0088689	TRUE	7.69997
c105441_g1	1.9767	3.9569	-1.0013	0.40948	1	FALSE	1.86142	2.78901	-0.58335	0.75464	1	FALSE	1.73144	5.1954	-1.5853	0.14909	0.47318	FALSE	2.15401	21.1312	-3.2943	5.709e-08	8.8542e-07	TRUE	2.07589	8.49503	-2.0329	0.013949	0.060613	FALSE	3.81328	2.88065	0.40464	0.79028	1	FALSE	3.559	5.2846	-0.57032	0.55884	1	FALSE	4.41053	21.5399	-2.288	5.3051e-06	6.5246e-05	TRUE	4.33538
c105468_g1	3.0666	4.65433	-0.60193	0.4905	1	FALSE	2.88766	5.82963	-1.0135	0.37716	1	FALSE	2.687	4.35097	-0.69534	0.51294	0.95821	FALSE	3.34322	14.0438	-2.0706	0.0052346	0.033164	TRUE	3.22413	3.40138	-0.077208	1	1	FALSE	4.47292	5.98615	-0.42041	0.75219	1	FALSE	4.17869	4.43813	-0.086902	1	1	FALSE	5.19366	14.3155	-1.4628	0.034361	0.16487	FALSE	5.1065
c105481_g1	13.4664	13.2997	0.017975	1	1	FALSE	12.6792	10.8799	0.2208	0.72183	1	FALSE	11.7948	10.5308	0.16353	0.86158	1	FALSE	14.6751	37.2724	-1.3447	5.1868e-05	0.00053336	TRUE	14.1507	11.6075	0.28581	0.65044	0.9653	FALSE	12.7991	11.1903	0.1938	0.7743	1	FALSE	11.9531	10.7421	0.15411	0.88131	1	FALSE	14.8317	37.9951	-1.3571	2.8819e-05	0.00031771	TRUE	14.5792
c105483_g1	26.1038	26.1512	-0.0026172	0.97409	1	FALSE	24.5778	25.1671	-0.034183	0.98271	1	FALSE	22.8583	26.1056	-0.19164	0.69104	1	FALSE	28.4383	16.0352	0.82659	0.016036	0.084618	FALSE	27.4122	8.13226	1.7531	3.0182e-05	0.00024995	TRUE	25.0967	25.9168	-0.046388	1	1	FALSE	23.465	26.5846	-0.18008	0.76673	1	FALSE	29.1934	16.3382	0.83739	0.059583	0.25299	FALSE	28.6993
c105499_g1	7.80754	12.2331	-0.64785	0.18888	0.78296	FALSE	7.35152	9.47076	-0.36544	0.51875	1	FALSE	6.83986	5.73477	0.25423	0.86437	1	FALSE	8.51029	4.7397	0.84441	0.23082	0.60082	FALSE	8.20704	1.18604	2.7907	0.0028398	0.015304	TRUE	11.756	9.74372	0.27085	0.60334	1	FALSE	10.984	5.85811	0.9069	0.17439	0.67933	FALSE	13.6501	4.83043	1.4987	0.0065487	0.04204	TRUE	13.4198
c105500_g1	4.5347	6.13001	-0.43488	0.5617	1	FALSE	4.27008	8.20386	-0.94204	0.14827	0.72535	FALSE	3.97444	8.31954	-1.0658	0.13722	0.44213	FALSE	4.94549	2.22312	1.1535	0.31555	0.72389	FALSE	4.77142	0.91161	2.3879	0.053053	0.18104	FALSE	5.89857	8.44033	-0.51693	0.42181	1	FALSE	5.50876	8.48606	-0.62337	0.37851	0.98627	FALSE	6.83654	2.26795	1.5919	0.074543	0.29609	FALSE	6.72037
c105504_g1	0	0.362164	#NAME?	1	1	FALSE	0	0	NA	NA	NA	NA	0	0	NA	NA	NA	NA	0	8.58388	#NAME?	2.158e-05	0.00023674	TRUE	0	0	NA	NA	NA	NA	0.350405	0	Inf	1	1	FALSE	0.32659	0	Inf	1	1	FALSE	0.403045	8.74556	-4.4395	0.00010557	0.0010581	TRUE	0.396029
c105510_g1	36.3534	29.4844	0.30214	0.38364	1	FALSE	34.2275	33.7874	0.018669	0.98282	1	FALSE	31.8426	31.3301	0.023411	1	1	FALSE	39.62	103.184	-1.3809	2.4199e-11	5.161e-10	TRUE	38.2116	37.5344	0.025798	0.9813	1	FALSE	28.3408	34.7491	-0.2941	0.28194	1	FALSE	26.482	31.9481	-0.27072	0.46313	1	FALSE	32.8943	105.165	-1.6767	2.4263e-15	6.4996e-14	TRUE	32.3341
c105514_g1	5.02978	9.27617	-0.88304	0.16662	0.73716	FALSE	4.73543	10.4024	-1.1353	0.057353	0.41273	FALSE	4.40454	7.52935	-0.77353	0.30522	0.7467	FALSE	5.48012	7.50848	-0.45431	0.58035	0.96494	FALSE	5.28422	15.0972	-1.5145	0.0061142	0.029967	TRUE	8.91137	10.7041	-0.26444	0.62183	1	FALSE	8.32937	7.69002	0.11522	0.96728	1	FALSE	10.3508	7.64965	0.43628	0.43372	0.88405	FALSE	10.1742
c105533_g1	73.5443	90.8352	-0.30464	0.24028	0.88469	FALSE	69.2492	91.3803	-0.40008	0.079565	0.50967	FALSE	64.4324	55.9058	0.20479	0.64244	1	FALSE	80.1687	23.3112	1.782	7.0261e-05	0.0007052	TRUE	77.316	24.2507	1.6727	0.00012964	0.0009567	TRUE	87.3182	94.094	-0.10782	0.48917	1	FALSE	81.5921	56.9277	0.5193	0.064183	0.34002	FALSE	101.336	23.7551	2.0928	2.2113e-19	7.1594e-18	TRUE	99.6068
c105537_g1	83.922	74.804	0.16593	0.4027	1	FALSE	79.0189	70.3448	0.16775	0.39064	1	FALSE	73.5008	53.6984	0.45288	0.13127	0.43334	FALSE	91.4451	31.1385	1.5542	9.2754e-12	2.038e-10	TRUE	88.156	21.9231	2.0076	7.5822e-15	1.5829e-13	TRUE	71.882	72.4039	-0.010437	1	1	FALSE	67.1739	54.7793	0.29427	0.32293	0.93976	FALSE	83.4648	31.743	1.3947	7.3112e-10	1.3594e-08	TRUE	82.0461
c105539_g1	20.8434	9.35726	1.1554	0.0057749	0.067488	FALSE	19.6268	7.09026	1.4689	0.0014985	0.023924	TRUE	18.2561	4.99584	1.8696	0.0016299	0.012099	TRUE	22.7122	3.61736	2.6505	3.9427e-07	5.5405e-06	TRUE	21.8913	3.93957	2.4742	1.8643e-06	1.8614e-05	TRUE	8.98345	7.2951	0.30034	0.68787	1	FALSE	8.4005	5.10639	0.71817	0.38236	0.99162	FALSE	10.4429	3.68955	1.501	0.050797	0.22312	FALSE	10.2635
c105539_g2	46.0505	17.4982	1.396	2.8523e-06	7.7746e-05	TRUE	43.3599	13.1631	1.7199	1.2749e-07	4.6512e-06	TRUE	40.3328	12.4453	1.6963	3.2347e-05	0.00035661	TRUE	50.1799	12.6325	1.99	3.3381e-10	6.4689e-09	TRUE	48.3771	5.13106	3.237	3.0489e-16	6.8842e-15	TRUE	16.8231	13.552	0.31194	0.48767	1	FALSE	15.7168	12.6861	0.30905	0.56133	1	FALSE	19.5212	12.8724	0.60076	0.14307	0.46955	FALSE	19.1903
c105540_g1	2.69832	4.34622	-0.6877	0.66508	1	FALSE	2.54102	4.74427	-0.90078	0.56069	1	FALSE	2.36081	4.30817	-0.86779	0.53536	0.97616	FALSE	2.93589	5.04151	-0.78006	0.7024	1	FALSE	2.82388	17.6111	-2.6407	3.2437e-05	0.00026721	TRUE	4.17057	4.87359	-0.22474	0.89961	1	FALSE	3.89952	4.39901	-0.17389	0.95358	1	FALSE	4.85203	5.13459	-0.081661	1	1	FALSE	4.76998
c105544_g1	10420.3	7275.84	0.51821	1.0658e-15	7.7257e-14	TRUE	9811.49	6693.23	0.55177	3.4352e-13	2.3129e-11	TRUE	9126.3	5421.01	0.75147	0.00014688	0.0014058	TRUE	11354.4	7550.13	0.58867	4.116e-15	1.1414e-13	TRUE	10946	7699.97	0.50747	1.3754e-06	1.3989e-05	TRUE	6992.56	6888.26	0.021682	0.74506	1	FALSE	6534.12	5526.74	0.24156	0.19386	0.72421	FALSE	8117.89	7694.6	0.077259	0.17261	0.53007	FALSE	7979.95
c105549_g1	26.4477	24.6211	0.10325	0.80428	1	FALSE	24.9026	44.7332	-0.84505	0.001991	0.030624	TRUE	23.1652	28.7876	-0.31349	0.4159	0.86898	FALSE	28.8213	17.5298	0.71733	0.050298	0.21042	FALSE	27.7873	56.2738	-1.018	0.00018718	0.0013416	TRUE	23.6744	46.0542	-0.96	0.00035579	0.070806	FALSE	22.1169	29.3463	-0.40803	0.29428	0.89322	FALSE	27.4659	17.8696	0.62013	0.088961	0.33898	FALSE	26.9995
c105558_g1	103.632	90.5433	0.19479	0.25876	0.91256	FALSE	97.5758	95.277	0.034394	0.85198	1	FALSE	90.7609	88.9339	0.029337	0.92825	1	FALSE	112.92	120.168	-0.08976	0.57731	0.96224	FALSE	108.861	139.485	-0.35763	0.03863	0.14118	FALSE	87.0643	98.1195	-0.17246	0.32617	1	FALSE	81.3356	90.6312	-0.15612	0.5554	1	FALSE	101.004	122.471	-0.27802	0.08126	0.31645	FALSE	99.2885
c105563_g1	1.00055	0	Inf	0.54171	1	FALSE	0.941623	0	Inf	0.56919	1	FALSE	0.875349	0.719022	0.28382	1	1	FALSE	1.08918	43.9005	-5.3329	1.9178e-21	7.4524e-20	TRUE	1.05053	36.4944	-5.1185	7.2169e-16	1.5987e-14	TRUE	0	0	NA	NA	NA	NA	0	0.735197	#NAME?	0.60176	1	FALSE	0	44.7486	#NAME?	1.0613e-25	4.3542e-24	TRUE	0
c105564_g2	0	0	NA	NA	NA	NA	0	0.33529	#NAME?	0.97748	1	FALSE	0	0	NA	NA	NA	NA	0	114.795	#NAME?	7.5809e-62	9.4856e-60	TRUE	0	107.06	#NAME?	8.3186e-39	4.3487e-37	TRUE	0	0.343048	#NAME?	0.96151	1	FALSE	0	0	NA	NA	NA	NA	0	116.981	#NAME?	1.5828e-65	1.5141e-63	TRUE	0
c105569_g1	23.4253	16.0693	0.54376	0.13119	0.65057	FALSE	22.0559	14.816	0.57401	0.10556	0.60531	FALSE	20.5089	22.0574	-0.10501	0.91407	1	FALSE	25.5139	80.4319	-1.6565	3.309e-11	6.9776e-10	TRUE	24.5859	15.7773	0.63998	0.076974	0.24303	FALSE	15.4467	15.2634	0.017221	0.95087	1	FALSE	14.4309	22.4706	-0.63887	0.17501	0.68117	FALSE	17.9289	81.9777	-2.1929	3.2016e-17	9.4058e-16	TRUE	17.6261
c105570_g1	202.811	186.298	0.12253	0.35566	1	FALSE	190.959	177.957	0.10174	0.46892	1	FALSE	177.621	129.536	0.45544	0.054177	0.22637	FALSE	220.985	150.048	0.55852	5.3671e-05	0.00055045	TRUE	213.04	226.672	-0.089482	0.62783	0.94569	FALSE	179.113	183.188	-0.032453	0.81887	1	FALSE	167.337	131.969	0.34256	0.13297	0.55461	FALSE	207.833	152.92	0.44265	0.00068535	0.0057828	TRUE	204.306
c105574_g1	110.799	148.677	-0.42423	0.0053135	0.062937	FALSE	104.327	136.148	-0.38406	0.099177	0.58473	FALSE	97.045	114.009	-0.23243	0.35731	0.80385	FALSE	120.738	161.908	-0.4233	0.0058907	0.036661	TRUE	116.399	120.394	-0.048678	0.75373	1	FALSE	142.824	140.068	0.02811	0.86536	1	FALSE	133.488	116.195	0.20015	0.38803	0.99547	FALSE	165.909	165.003	0.007905	0.89833	1	FALSE	163.09
c105575_g1	38.7624	25.7941	0.58762	0.040194	0.30444	FALSE	36.4955	24.735	0.56117	0.050759	0.38134	FALSE	33.9423	19.2557	0.8178	0.037726	0.17196	FALSE	42.2286	30.3967	0.47431	0.086613	0.31357	FALSE	40.708	15.4038	1.402	2.4129e-05	0.000203	TRUE	24.8082	25.4809	-0.0386	0.99544	1	FALSE	23.1721	19.6409	0.23852	0.60546	1	FALSE	28.7729	30.9771	-0.10649	0.7709	1	FALSE	28.2858
c105593_g1	1.56059	51.927	-5.0563	6.5006e-26	8.3583e-24	TRUE	1.46976	37.315	-4.6661	1.1596e-18	1.1565e-16	TRUE	1.3664	266.756	-7.609	1.9206e-67	1.0327e-64	TRUE	1.69948	393.888	-7.8565	2.8627e-112	7.5306e-110	TRUE	1.63589	724.007	-8.7898	1.419e-218	8.647e-216	TRUE	49.9023	38.3903	0.37837	0.13071	1	FALSE	46.6351	271.786	-2.543	5.0598e-25	4.7762e-23	TRUE	57.9361	401.426	-2.7926	3.1649e-52	2.4312e-50	TRUE	56.9484
c105596_g2	15.0983	27.2049	-0.84948	0.072149	0.44811	FALSE	14.2172	21.1175	-0.5708	0.20395	0.85562	FALSE	13.2197	15.9375	-0.26974	0.66619	1	FALSE	16.4446	19.5382	-0.24868	0.67198	1	FALSE	15.8409	14.0234	0.17581	0.69266	0.97933	FALSE	26.1477	21.7272	0.26719	0.4713	1	FALSE	24.4363	16.2604	0.58767	0.20492	0.73293	FALSE	30.3505	19.9138	0.60795	0.079674	0.31187	FALSE	29.831
c105603_g1	40.4363	32.3818	0.32046	0.24527	0.89208	FALSE	38.0745	27.6051	0.46389	0.11102	0.62619	FALSE	35.4179	10.9759	1.6901	8.5067e-05	0.00086655	TRUE	44.0652	31.0006	0.50734	0.077141	0.28754	FALSE	42.4823	2.39883	4.1465	3.9886e-18	9.9722e-17	TRUE	31.1269	28.4105	0.13173	0.694	1	FALSE	29.085	11.1879	1.3783	0.0020344	0.019575	TRUE	36.1264	31.6003	0.19312	0.55912	0.98551	FALSE	35.5112
c105617_g1	18.6469	11.1069	0.74748	0.085511	0.50469	FALSE	17.5579	6.82295	1.3637	0.004662	0.061981	FALSE	16.3323	11.1213	0.55441	0.27755	0.70326	FALSE	20.3195	19.6431	0.048845	0.93836	1	FALSE	19.5881	7.6663	1.3534	0.0037285	0.019483	TRUE	10.6715	7.02643	0.60289	0.27952	1	FALSE	9.97304	11.3157	-0.18222	0.84005	1	FALSE	12.3936	20.0158	-0.69154	0.10779	0.38727	FALSE	12.1831
c105624_g1	5.23964	29.9331	-2.5142	3.7781e-09	1.5372e-07	TRUE	4.93331	17.9419	-1.8627	0.00015393	0.0032459	TRUE	4.59116	14.2026	-1.6292	0.0068134	0.041923	TRUE	5.71307	13.1914	-1.2073	0.088825	0.31985	FALSE	5.51273	18.634	-1.7571	0.00042449	0.0028228	TRUE	28.7737	18.4527	0.64092	0.054856	1	FALSE	26.884	14.478	0.89288	0.039678	0.23523	FALSE	33.3953	13.4404	1.3131	0.00010602	0.001062	TRUE	32.8285
c105626_g1	14.4972	8.95373	0.69521	0.17484	0.75431	FALSE	13.6509	5.85683	1.2208	0.020466	0.19875	FALSE	12.6967	5.0899	1.3187	0.041184	0.18523	FALSE	15.7957	0.826997	4.2555	5.6318e-08	8.7395e-07	TRUE	15.2237	1.54074	3.3046	2.2648e-06	2.2355e-05	TRUE	8.59425	6.039	0.50906	0.36657	1	FALSE	8.034	5.18984	0.63043	0.3884	0.99547	FALSE	9.99515	0.843956	3.566	0.00014811	0.0014427	TRUE	9.82682
c105630_g1	101.166	102.845	-0.023753	0.86259	1	FALSE	95.2572	93.6823	0.024051	0.9331	1	FALSE	88.6066	65.6696	0.43219	0.12135	0.41807	FALSE	110.238	14.7216	2.9046	1.0816e-31	6.3463e-30	TRUE	106.269	0	Inf	7.2983e-59	6.1097e-57	TRUE	98.8316	96.439	0.035356	0.82964	1	FALSE	92.3539	66.9405	0.46429	0.079799	0.39138	FALSE	114.753	15.0024	2.9353	8.0743e-35	4.2601e-33	TRUE	112.805
c105645_g1	20.0771	23.4879	-0.22637	0.47281	1	FALSE	18.9049	18.3212	0.045249	0.98503	1	FALSE	17.5866	26.4766	-0.59024	0.16214	0.50494	FALSE	21.8803	353.801	-4.0152	4.0393e-108	1.0047e-105	TRUE	21.0945	205.529	-3.2844	3.2259e-50	2.2073e-48	TRUE	22.5568	18.8723	0.2573	0.44237	1	FALSE	21.0831	26.9635	-0.35492	0.43783	1	FALSE	26.2139	360.58	-3.7819	3.1967e-114	5.401e-112	TRUE	25.7705
c105646_g1	205.709	139.274	0.56268	0.00034766	0.0061005	TRUE	193.683	138.127	0.48771	0.00044744	0.0084187	TRUE	180.134	135.676	0.4089	0.088679	0.32743	FALSE	224.107	190.691	0.23296	0.07463	0.28149	FALSE	216.026	132.575	0.70439	9.5572e-06	8.5923e-05	TRUE	133.876	142.18	-0.08682	0.61154	1	FALSE	125.079	138.39	-0.14591	0.54436	1	FALSE	155.388	194.352	-0.3228	0.018301	0.099473	FALSE	152.758
c105648_g1	2870.46	1391.46	1.0447	8.4093e-12	4.4781e-10	TRUE	2702.76	1259.76	1.1013	2.6721e-12	1.6686e-10	TRUE	2514.25	456.898	2.4602	2.302e-31	1.983e-29	TRUE	3128.15	1692.01	0.88657	1.9646e-10	3.8874e-09	TRUE	3016.06	297.247	3.3429	7.6195e-58	6.2332e-56	TRUE	1337.08	1296.21	0.044777	0.78096	1	FALSE	1249.57	465.401	1.4249	3.802e-13	1.3639e-11	TRUE	1552.54	1724.34	-0.15141	0.16544	0.51315	FALSE	1526.09
c105656_g1	13.521	33.8774	-1.3251	0.00012525	0.0024553	TRUE	12.7311	31.8886	-1.3247	0.00017361	0.0036177	TRUE	11.8406	23.6151	-0.99596	0.030264	0.1427	FALSE	14.7308	13.7155	0.10303	0.84811	1	FALSE	14.1983	30.304	-1.0938	0.0034867	0.01841	TRUE	32.5606	32.8215	-0.011516	0.99055	1	FALSE	30.4257	24.0843	0.3372	0.40512	1	FALSE	37.7968	13.9779	1.4351	1.6751e-05	0.00019192	TRUE	37.1538
c105667_g1	53.1026	34.6016	0.61794	0.012268	0.12308	FALSE	49.9977	34.0238	0.55532	0.034182	0.28963	FALSE	46.5085	15.421	1.5926	3.2272e-05	0.00035585	TRUE	57.8656	33.1795	0.80241	0.0019088	0.013839	TRUE	55.7967	22.7903	1.2918	7.0213e-06	6.4378e-05	TRUE	33.2785	35.0397	-0.074399	0.76679	1	FALSE	31.0887	15.7095	0.98475	0.018267	0.12454	FALSE	38.5952	33.8131	0.19084	0.56745	0.98551	FALSE	37.937
c105668_g1	178.723	324.095	-0.8587	9.4017e-07	2.7711e-05	TRUE	168.28	302.235	-0.84481	1.0297e-11	6.0917e-10	TRUE	156.536	242.661	-0.63245	0.0053331	0.034089	TRUE	194.757	353.664	-0.86071	8.778e-13	2.0823e-11	TRUE	187.771	410.318	-1.1278	1.5358e-15	3.3352e-14	TRUE	311.331	311.072	0.0011985	0.95005	1	FALSE	290.983	247.285	0.23477	0.24752	0.81169	FALSE	361.662	360.464	0.0047858	0.9536	1	FALSE	355.515
c105675_g1	47.7342	31.0395	0.62092	0.014468	0.14038	FALSE	44.9442	29.8769	0.58911	0.023052	0.21791	FALSE	41.7949	19.3012	1.1146	0.0019517	0.014302	TRUE	51.9954	24.5384	1.0833	8.9703e-05	0.00088246	TRUE	50.1085	12.6716	1.9835	8.3201e-10	1.2019e-08	TRUE	29.833	30.7632	-0.044299	0.94166	1	FALSE	27.8745	19.6419	0.50501	0.19031	0.71615	FALSE	34.632	25.0106	0.46957	0.12712	0.43186	FALSE	34.0453
c105687_g2	57.0528	29.6987	0.9419	0.00020336	0.0037923	TRUE	53.7178	36.2227	0.5685	0.025146	0.23274	FALSE	49.9727	33.1246	0.59324	0.088524	0.32696	FALSE	62.1764	52.7188	0.23805	0.3597	0.76153	FALSE	59.9575	20.5669	1.5436	1.0292e-07	1.2003e-06	TRUE	28.5618	37.2975	-0.38499	0.16079	1	FALSE	26.6826	33.7801	-0.34027	0.33177	0.94311	FALSE	33.1271	53.7293	-0.69769	0.0052223	0.034729	TRUE	32.5625
c105699_g1	105.933	96.1997	0.13904	0.48763	1	FALSE	99.7429	79.8423	0.32106	0.09425	0.56682	FALSE	92.7879	62.8107	0.56293	0.044005	0.19622	FALSE	115.445	77.5298	0.57438	0.0018209	0.013272	TRUE	111.314	93.4128	0.25295	0.21666	0.50991	FALSE	92.4428	82.2064	0.16931	0.33692	1	FALSE	86.3882	63.979	0.43324	0.10377	0.4791	FALSE	107.337	79.008	0.44208	0.010678	0.063624	FALSE	105.512
c105700_g1	27.974	18.3777	0.60613	0.18012	0.76798	FALSE	26.341	17.4314	0.59563	0.24803	0.93116	FALSE	24.5067	11.8632	1.0467	0.023093	0.11662	FALSE	30.4906	2.59535	3.5544	9.5108e-11	1.9303e-09	TRUE	29.3992	0	Inf	5.1046e-16	1.139e-14	TRUE	17.635	17.9133	-0.022587	1	1	FALSE	16.4894	12.0735	0.4497	0.33952	0.94311	FALSE	20.5162	2.64585	2.955	5.1466e-05	0.00054402	TRUE	20.1687
c105703_g1	5.01529	9.65813	-0.94541	0.18936	0.7841	FALSE	4.72315	7.60649	-0.68748	0.55771	1	FALSE	4.39099	6.49361	-0.56448	0.59397	1	FALSE	5.46151	25.582	-2.2278	4.5884e-06	5.5913e-05	TRUE	5.25784	13.0824	-1.3151	0.03575	0.13246	FALSE	9.28699	7.84322	0.24376	0.7022	1	FALSE	8.67646	6.62634	0.38889	0.64524	1	FALSE	10.7737	26.0681	-1.2748	0.0013643	0.01069	TRUE	10.5902
c105709_g1	240.524	342.908	-0.51164	3.094e-06	8.3945e-05	TRUE	226.472	300.407	-0.40758	0.00052162	0.0096346	TRUE	210.659	205.061	0.038856	0.88848	1	FALSE	262.089	279.884	-0.094776	0.43918	0.85153	FALSE	252.663	187.938	0.42696	0.0054765	0.027268	TRUE	329.641	309.162	0.092531	0.41905	1	FALSE	307.992	209.044	0.55909	0.0090771	0.070873	FALSE	382.56	285.229	0.42357	3.8117e-05	0.00041158	TRUE	376.06
c105748_g1	5.3389	5.41279	-0.019829	1	1	FALSE	5.02747	3.40834	0.56076	0.56124	1	FALSE	4.67707	2.64199	0.82398	0.4322	0.88494	FALSE	5.81883	5.48037	0.086457	0.93721	1	FALSE	5.60923	19.6365	-1.8077	0.00035956	0.002426	TRUE	5.21372	3.516	0.56838	0.67199	1	FALSE	4.86857	2.68446	0.85887	0.50706	1	FALSE	6.0336	5.58144	0.11238	1	1	FALSE	5.92935
c105748_g2	0.378193	2.29379	-2.6005	0.18103	0.76954	FALSE	0.356183	1.3579	-1.9307	0.46198	1	FALSE	0.331887	2.19688	-2.7267	0.19664	0.58067	FALSE	0.413071	3.71013	-3.167	0.051032	0.2123	FALSE	0.399037	7.8872	-4.3049	0.00028045	0.0019372	TRUE	2.2078	1.39583	0.66149	0.77088	1	FALSE	2.06188	2.23862	-0.11865	1	1	FALSE	2.55778	3.77716	-0.56241	0.69385	1	FALSE	2.51406
c105750_g1	34.8578	49.2636	-0.49904	0.10266	0.56585	FALSE	32.8205	41.5298	-0.33955	0.16648	0.7787	FALSE	30.5372	35.0014	-0.19685	0.73314	1	FALSE	37.9962	6.27177	2.5989	5.1421e-06	6.2201e-05	TRUE	36.6483	3.58227	3.3548	1.4038e-07	1.6139e-06	TRUE	47.3796	42.7411	0.14864	0.61814	1	FALSE	44.2629	35.5957	0.3144	0.48662	1	FALSE	54.9489	6.39479	3.1031	1.0578e-16	3.0271e-15	TRUE	54.0109
c105757_g1	17.9217	13.2998	0.4303	0.32363	0.99863	FALSE	16.8742	12.1751	0.47089	0.29361	0.98296	FALSE	15.6948	9.16695	0.77577	0.15303	0.4825	FALSE	19.5263	13.2073	0.56408	0.17347	0.50289	FALSE	18.8231	4.85118	1.9561	0.00017524	0.001263	TRUE	12.782	12.5263	0.029144	1	1	FALSE	11.9433	9.33861	0.35492	0.55624	1	FALSE	14.8394	13.4596	0.1408	0.76547	1	FALSE	14.588
c105761_g2	727.267	775.994	-0.09356	0.26288	0.91256	FALSE	684.772	667.98	0.035817	0.69861	1	FALSE	636.917	615.335	0.049734	0.80841	1	FALSE	792.403	622.56	0.34802	0.00019695	0.0018136	TRUE	763.853	687.325	0.1523	0.18696	0.46356	FALSE	745.819	687.505	0.11746	0.14948	1	FALSE	696.9	627.297	0.1518	0.43554	1	FALSE	865.79	634.482	0.44844	2.2328e-08	3.6162e-07	TRUE	851.084
c105764_g1	11.83	9.323	0.34359	0.55463	1	FALSE	11.1385	9.45403	0.23655	0.74802	1	FALSE	10.3621	9.23263	0.1665	0.84651	1	FALSE	12.8927	2.4791	2.3787	0.00059956	0.0049535	TRUE	12.4328	8.0023	0.63567	0.2537	0.56549	FALSE	8.96061	9.72008	-0.11737	0.85667	1	FALSE	8.37358	9.40033	-0.16687	0.85481	1	FALSE	10.4013	2.52948	2.0399	0.0057962	0.037979	TRUE	10.2239
c105768_g1	105.8	61.106	0.79195	1.4449e-05	0.00034655	TRUE	99.6173	94.6824	0.0733	0.63026	1	FALSE	92.6477	79.085	0.22835	0.38463	0.83246	FALSE	115.262	37.336	1.6263	9.3188e-16	2.688e-14	TRUE	111.096	40.0722	1.4711	1.2934e-11	2.1708e-10	TRUE	58.7385	97.4678	-0.73062	9.5991e-05	0.023348	TRUE	54.8782	80.6286	-0.55506	0.048797	0.27123	FALSE	68.1757	38.0467	0.84148	0.00016214	0.0015688	TRUE	67.0217
c105771_g1	33.6215	25.4393	0.40233	0.20315	0.81902	FALSE	31.6591	23.6011	0.42377	0.27962	0.97145	FALSE	29.4468	27.9745	0.073998	0.87008	1	FALSE	36.634	27.4253	0.41767	0.15144	0.46358	FALSE	35.3073	13.4575	1.3916	0.00014876	0.0010866	TRUE	24.4394	24.263	0.010453	1	1	FALSE	22.8389	28.5276	-0.32087	0.4437	1	FALSE	28.3885	27.9486	0.022532	0.92476	1	FALSE	27.9085
c105777_g1	3.40012	1.93163	0.81577	0.53262	1	FALSE	3.20153	0	Inf	0.018457	0.18375	FALSE	2.97878	0.359511	3.0506	0.12554	0.42881	FALSE	3.70628	24.7898	-2.7417	8.3086e-08	1.2643e-06	TRUE	3.57431	0	Inf	0.010356	0.04717	TRUE	1.8574	0	Inf	0.11754	1	FALSE	1.73529	0.367598	2.239	0.41647	1	FALSE	2.15474	25.2673	-3.5517	4.4779e-10	8.5019e-09	TRUE	2.11803
c105803_g1	121.715	130.563	-0.10125	0.58194	1	FALSE	114.6	132.105	-0.20507	0.20824	0.86655	FALSE	106.585	96.0354	0.15036	0.53722	0.97845	FALSE	132.603	124.615	0.089644	0.52783	0.9163	FALSE	127.82	102.282	0.32157	0.075782	0.24011	FALSE	125.567	135.98	-0.11494	0.40029	1	FALSE	117.297	97.8547	0.26146	0.30011	0.90442	FALSE	145.639	126.994	0.19763	0.18957	0.56271	FALSE	143.164
c105808_g1	7.82107	5.74082	0.44611	0.58618	1	FALSE	7.36518	3.35186	1.1358	0.19293	0.83344	FALSE	6.85376	7.709	-0.16965	0.84319	1	FALSE	8.52739	8.58956	-0.010479	1	1	FALSE	8.22284	14.0582	-0.77371	0.13126	0.36108	FALSE	5.52414	3.45066	0.67888	0.45314	1	FALSE	5.15846	7.8517	-0.60607	0.44411	1	FALSE	6.40279	8.75274	-0.45103	0.53165	0.95925	FALSE	6.29459
c105812_g1	12.1053	13.6763	-0.17604	0.79705	1	FALSE	11.3964	11.403	-0.00083659	1	1	FALSE	10.5999	8.46235	0.32492	0.64161	1	FALSE	13.1886	1.08108	3.6087	0.00057223	0.00475	TRUE	12.7184	0.866142	3.8762	0.0003428	0.0023225	TRUE	13.1471	11.7186	0.16595	0.87741	1	FALSE	12.2861	8.6208	0.51113	0.42458	1	FALSE	15.2565	1.10309	3.7898	6.9244e-07	9.5384e-06	TRUE	14.9949
c105817_g1	0.673793	2.39467	-1.8295	0.33075	1	FALSE	0.634576	0.323786	0.97075	1	1	FALSE	0.590515	2.15409	-1.867	0.33904	0.80005	FALSE	0.734674	1.19733	-0.70464	0.92302	1	FALSE	0.708249	5.74149	-3.0191	0.011002	0.049612	TRUE	2.3051	0.334014	2.7869	0.23054	1	FALSE	2.15351	2.19951	-0.030492	1	1	FALSE	2.66973	1.21946	1.1304	0.50895	0.9438	FALSE	2.62323
c105819_g1	3.35544	8.69232	-1.3732	0.053603	0.36971	FALSE	3.15923	7.3628	-1.2207	0.096038	0.57256	FALSE	2.93868	11.8604	-2.0129	0.0042783	0.0278	TRUE	3.65627	11.3761	-1.6376	0.01213	0.067208	FALSE	3.52545	13.9299	-1.9823	0.001392	0.0082013	TRUE	8.35829	7.57838	0.14132	0.93472	1	FALSE	7.80881	12.1116	-0.63322	0.27188	0.85865	FALSE	9.69631	11.5935	-0.25781	0.64416	1	FALSE	9.53114
c105833_g1	8.33063	0	Inf	0.002025	0.028091	TRUE	7.8428	0	Inf	0.0026834	0.039391	TRUE	7.29742	0	Inf	0.0038642	0.026135	TRUE	9.08063	14.7216	-0.69707	0.15886	0.47672	FALSE	8.76203	0	Inf	0.0015941	0.0092402	TRUE	0	0	NA	NA	NA	NA	0	0	NA	NA	NA	NA	0	15.0024	#NAME?	3.6368e-09	6.3682e-08	TRUE	0
c105836_g1	914.507	851.835	0.10242	0.16613	0.73716	FALSE	861.067	787.957	0.12801	0.12697	0.67587	FALSE	800.841	816.127	-0.027279	0.91324	1	FALSE	996.326	1039.42	-0.061084	0.57659	0.96139	FALSE	960.34	1276.99	-0.41113	0.00045456	0.0030059	TRUE	818.817	811.106	0.01365	0.85578	1	FALSE	765.069	832.125	-0.12121	0.51933	1	FALSE	950.362	1059.29	-0.15655	0.039233	0.18386	FALSE	934.215
c105850_g1	0.378193	0.677503	-0.84111	1	1	FALSE	0.356183	0.36353	-0.029455	1	1	FALSE	0.331887	0.750374	-1.1769	0.8969	1	FALSE	0.413071	12.1497	-4.8784	1.5509e-06	2.0178e-05	TRUE	0.399037	26.4448	-6.0503	3.5137e-14	7.0803e-13	TRUE	0.651566	0.375721	0.79425	1	1	FALSE	0.608973	0.763014	-0.32533	1	1	FALSE	0.75556	12.3853	-4.0349	4.914e-06	6.0702e-05	TRUE	0.7424
c105853_g1	80.4663	84.2279	-0.065913	0.73553	1	FALSE	75.7669	70.9742	0.094273	0.65905	1	FALSE	70.4766	58.9304	0.25813	0.37328	0.81816	FALSE	87.6816	328.488	-1.9055	4.7174e-41	3.6793e-39	TRUE	84.5235	384.477	-2.1855	5.2198e-25	1.7746e-23	TRUE	80.94	73.0744	0.14749	0.44246	1	FALSE	75.6391	60.0466	0.33305	0.23268	0.77816	FALSE	93.9781	334.802	-1.8329	1.4623e-44	9.6682e-43	TRUE	92.3792
c105872_g1	1.75693	6.57327	-1.9036	0.033321	0.26585	FALSE	1.65399	8.78345	-2.4088	0.0021953	0.033269	TRUE	1.53912	7.28678	-2.2432	0.016014	0.08682	FALSE	1.91532	6.81932	-1.832	0.038668	0.17199	FALSE	1.8486	12.4988	-2.7573	0.00016	0.0011611	TRUE	6.32106	9.03398	-0.5152	0.36132	1	FALSE	5.90648	7.42847	-0.33077	0.65453	1	FALSE	7.33171	6.94845	0.077459	1	1	FALSE	7.20566
c105878_g1	70.1807	85.9901	-0.2931	0.12515	0.63336	FALSE	66.079	92.5321	-0.48576	0.010604	0.11981	FALSE	61.4584	83.5756	-0.44347	0.12252	0.42109	FALSE	76.4614	88.7636	-0.21524	0.27118	0.65995	FALSE	73.7043	122.885	-0.73749	0.00014014	0.0010285	TRUE	82.6544	95.1915	-0.20374	0.2369	1	FALSE	77.2289	85.1512	-0.14088	0.62423	1	FALSE	95.9377	90.4666	0.084713	0.65083	1	FALSE	94.3088
c105879_g1	4.0983	25.1835	-2.6194	4.1063e-05	0.00090146	TRUE	3.85794	23.475	-2.6052	1.026e-07	3.7945e-06	TRUE	3.58855	20.6219	-2.5227	0.0014622	0.011189	TRUE	4.4653	5.18691	-0.21612	0.81286	1	FALSE	4.30772	0.282478	3.9307	0.064741	0.21082	FALSE	24.1968	24.1577	0.002332	0.95047	1	FALSE	22.6082	20.9932	0.10693	0.79509	1	FALSE	28.1032	5.28691	2.4102	3.2482e-05	0.0003547	TRUE	27.6306
c105883_g1	15.0203	16.5125	-0.13665	0.81622	1	FALSE	14.1421	9.56698	0.56386	0.25103	0.93802	FALSE	13.1543	13.5836	-0.046335	0.98558	1	FALSE	16.366	17.4574	-0.09314	0.94124	1	FALSE	15.7786	31.0712	-0.9776	0.0060039	0.029505	TRUE	15.8864	9.85077	0.68948	0.14203	1	FALSE	14.8384	13.8385	0.10065	0.91272	1	FALSE	18.4163	17.7809	0.050659	0.90688	1	FALSE	18.1026
c105886_g1	92.1456	78.9769	0.22249	0.20639	0.82683	FALSE	86.7621	71.2524	0.28413	0.14212	0.7071	FALSE	80.7057	75.935	0.087906	0.78196	1	FALSE	100.41	142.362	-0.50366	0.0070798	0.042966	TRUE	96.803	86.1287	0.16856	0.62126	0.9405	FALSE	75.9218	73.3664	0.049396	0.86016	1	FALSE	70.9421	77.3985	-0.12566	0.61646	1	FALSE	88.1055	145.079	-0.71954	0.0007791	0.006496	TRUE	86.6019
c105901_g1	65.1234	126.789	-0.96118	1.927e-08	7.1737e-07	TRUE	61.319	120.138	-0.97028	8.5378e-08	3.1949e-06	TRUE	57.0359	149.636	-1.3915	1.1823e-07	1.8644e-06	TRUE	70.9597	97.9541	-0.46511	0.012612	0.069484	FALSE	68.404	86.8706	-0.34479	0.11396	0.32591	FALSE	121.82	123.712	-0.022227	0.98113	1	FALSE	113.842	152.443	-0.42123	0.087985	0.42113	FALSE	141.479	99.8377	0.50293	0.0012668	0.010013	TRUE	139.08
c105908_g1	412.192	333.689	0.30481	0.0019002	0.026572	TRUE	388.1	322.319	0.26794	0.014192	0.15006	FALSE	360.972	264.211	0.4502	0.039194	0.17745	FALSE	449.096	236.976	0.92228	4.4001e-16	1.2925e-14	TRUE	432.924	92.2594	2.2303	9.3148e-48	6.058e-46	TRUE	320.805	331.833	-0.048758	0.58883	1	FALSE	299.737	269.36	0.15416	0.49883	1	FALSE	372.258	241.513	0.6242	9.6457e-09	1.6229e-07	TRUE	365.921
c105915_g1	84.2352	184.934	-1.1345	5.1827e-14	3.337e-12	TRUE	79.3123	155.31	-0.96954	2.2623e-09	1.0302e-07	TRUE	73.7717	198.002	-1.4244	1.0184e-08	1.8039e-07	TRUE	91.7825	234.231	-1.3516	3.0193e-19	1.0594e-17	TRUE	88.4825	687.875	-2.9587	4.0251e-87	5.5319e-85	TRUE	177.726	159.909	0.1524	0.25036	1	FALSE	166.08	201.727	-0.28052	0.21996	0.75224	FALSE	206.339	238.698	-0.21017	0.092927	0.35031	FALSE	202.83
c105924_g1	24.8523	14.426	0.78471	0.038356	0.29411	FALSE	23.4001	17.9754	0.38049	0.30109	0.99778	FALSE	21.7644	18.8133	0.21022	0.62355	1	FALSE	27.0775	15.8625	0.77147	0.042359	0.18441	FALSE	26.1013	11.1602	1.2258	0.0022416	0.012498	TRUE	13.8665	18.5	-0.41592	0.33444	1	FALSE	12.9543	19.157	-0.56444	0.27697	0.86447	FALSE	16.096	16.1649	-0.0061663	1	1	FALSE	15.8247
c105926_g1	8.77694	11.3952	-0.37664	0.46125	1	FALSE	8.26449	10.8057	-0.38679	0.46411	1	FALSE	7.68901	8.43648	-0.13384	0.8843	1	FALSE	9.56656	6.94313	0.46241	0.49051	0.89192	FALSE	9.22451	4.32104	1.0941	0.10864	0.31357	FALSE	10.9486	11.1215	-0.022603	1	1	FALSE	10.2317	8.59212	0.25196	0.71003	1	FALSE	12.7154	7.0744	0.8459	0.096729	0.35986	FALSE	12.4997
c105933_g2	17.0069	12.5287	0.44088	0.31706	0.98664	FALSE	16.0131	15.6399	0.034025	0.94524	1	FALSE	14.8914	12.665	0.23363	0.67321	1	FALSE	18.5258	2.28219	3.021	4.898e-07	6.7992e-06	TRUE	17.8533	0.327947	5.7666	1.7646e-10	2.7052e-09	TRUE	12.0319	16.1077	-0.42088	0.37705	1	FALSE	11.2459	12.9251	-0.20077	0.77094	1	FALSE	13.9828	2.32734	2.5869	7.2862e-05	0.00075187	TRUE	13.7463
c105935_g1	44.0805	13.0439	1.7568	4.4652e-08	1.5895e-06	TRUE	41.5053	9.09573	2.19	8.1118e-10	3.8936e-08	TRUE	38.6083	6.97007	2.4697	7.0876e-08	1.1492e-06	TRUE	48.0345	82.7542	-0.78476	0.00025692	0.0023081	TRUE	46.3091	36.8643	0.32907	0.24174	0.54583	FALSE	12.5565	9.35896	0.42401	0.4278	1	FALSE	11.7224	7.09999	0.72338	0.24912	0.81531	FALSE	14.5464	84.328	-2.5354	6.67e-21	2.3071e-19	TRUE	14.3013
c105938_g1	50.7946	276.475	-2.4444	3.1942e-57	1.1431e-54	TRUE	47.8265	255.959	-2.42	6.9506e-51	2.5499e-48	TRUE	44.4844	224.321	-2.3342	2.4532e-19	1.0251e-17	TRUE	55.3442	290.712	-2.3931	3.3673e-51	3.4027e-49	TRUE	53.3509	463.903	-3.1202	9.8162e-36	4.756e-34	TRUE	265.805	263.492	0.012611	0.94306	1	FALSE	248.34	228.626	0.11933	0.59603	1	FALSE	308.433	296.269	0.058052	0.60029	1	FALSE	303.19
c105942_g1	3.10452	2.00548	0.63042	0.65473	1	FALSE	2.92314	3.76664	-0.36576	0.75781	1	FALSE	2.72015	1.10989	1.2933	0.45878	0.91763	FALSE	3.38467	11.0395	-1.7056	0.011132	0.062592	FALSE	3.2651	9.62494	-1.5597	0.023753	0.094569	FALSE	1.93067	3.87712	-1.0059	0.33677	1	FALSE	1.80321	1.13061	0.67346	0.8525	1	FALSE	2.23597	11.2463	-2.3305	0.0013342	0.010483	TRUE	2.19745
c105943_g2	9.15513	12.6495	-0.46643	0.34814	1	FALSE	8.62067	18.2364	-1.081	0.013205	0.14171	FALSE	8.02089	10.1684	-0.34225	0.57747	1	FALSE	9.97964	6.87271	0.53811	0.3871	0.79385	FALSE	9.62354	10.049	-0.062415	0.94436	1	FALSE	12.1373	18.7742	-0.62931	0.15084	1	FALSE	11.3483	10.3684	0.13028	0.8195	1	FALSE	14.1223	7.00065	1.0124	0.080812	0.31519	FALSE	13.8841
c105955_g1	2.72632	9.42388	-1.7894	0.013008	0.12882	FALSE	2.56696	9.03298	-1.8151	0.010307	0.11742	FALSE	2.38827	3.61204	-0.59685	0.62341	1	FALSE	2.9716	2.44994	0.27849	0.89703	1	FALSE	2.86606	0	Inf	0.02838	0.10943	FALSE	9.05791	9.29919	-0.037926	0.9421	1	FALSE	8.46521	3.68642	1.1993	0.14639	0.59612	FALSE	10.5133	2.49352	2.076	0.0032647	0.022994	TRUE	10.3331
c105957_g1	3.19025	4.43987	-0.47685	0.70369	1	FALSE	3.00365	2.05672	0.54637	0.66364	1	FALSE	2.79216	3.31523	-0.24773	0.9781	1	FALSE	3.47333	0.626307	2.4714	0.069604	0.26855	FALSE	3.3458	0	Inf	0.011256	0.050542	FALSE	4.26906	2.1146	1.0135	0.32402	1	FALSE	3.98793	3.37445	0.24099	0.88966	1	FALSE	4.95309	0.63703	2.9589	0.01484	0.083761	FALSE	4.8693
c105972_g1	161.527	185.161	-0.19701	0.12151	0.6215	FALSE	152.086	161.503	-0.086673	0.51643	1	FALSE	141.469	150.577	-0.090012	0.70508	1	FALSE	176.011	184.244	-0.065955	0.63102	0.98048	FALSE	169.697	260.389	-0.6177	3.6816e-05	0.0003007	TRUE	177.957	166.271	0.097986	0.45434	1	FALSE	166.288	153.41	0.11629	0.60134	1	FALSE	206.588	187.757	0.13789	0.25218	0.66087	FALSE	203.077
c105981_g1	258.587	218.01	0.24626	0.034338	0.2713	FALSE	243.471	218.87	0.15367	0.20945	0.86934	FALSE	226.442	189.857	0.25423	0.2633	0.68029	FALSE	281.721	240.362	0.22906	0.058638	0.236	FALSE	271.568	320.707	-0.23995	0.094099	0.28135	FALSE	209.57	225.355	-0.10476	0.38939	1	FALSE	195.806	193.58	0.016498	0.9576	1	FALSE	243.223	244.972	-0.010342	0.93416	1	FALSE	239.093
c105982_g1	6.30153	7.27069	-0.20639	0.80521	1	FALSE	5.93362	8.97589	-0.59714	0.37582	1	FALSE	5.51926	4.35097	0.34314	0.76283	1	FALSE	6.86656	18.278	-1.4124	0.00403	0.026509	TRUE	6.6188	12.6084	-0.92975	0.11181	0.32074	FALSE	6.9807	9.24809	-0.40578	0.56492	1	FALSE	6.52616	4.43813	0.55628	0.53312	1	FALSE	8.11484	18.6302	-1.199	0.010759	0.064045	FALSE	7.97678
c105989_g1	6929.64	3960.62	0.80705	4.7709e-35	8.7481e-33	TRUE	6524.68	4056.32	0.68574	1.8469e-19	1.9333e-17	TRUE	6068.53	4571.09	0.40881	0.036909	0.16886	FALSE	7549.96	6141.34	0.29792	6.579e-05	0.00066422	TRUE	7277.76	11774.1	-0.69405	8.3905e-11	1.3205e-09	TRUE	3807.04	4175.08	-0.13313	0.041007	1	FALSE	3557.13	4660.59	-0.3898	0.035507	0.21373	FALSE	4418.77	6259.2	-0.50233	7.0583e-17	2.0361e-15	TRUE	4343.74
c105991_g1	49.3748	62.3526	-0.33668	0.12579	0.63549	FALSE	46.4905	63.5277	-0.45045	0.041328	0.33254	FALSE	43.2453	53.2559	-0.3004	0.35198	0.80385	FALSE	53.8033	63.5341	-0.23984	0.27437	0.6626	FALSE	51.8695	42.4749	0.28828	0.27674	0.60064	FALSE	59.9798	65.3779	-0.12433	0.53847	1	FALSE	56.0209	54.251	0.046313	0.88663	1	FALSE	69.5485	64.7524	0.10309	0.65055	1	FALSE	68.3698
c105995_g1	1411.71	2096.97	-0.57086	1.1766e-06	3.4248e-05	TRUE	1329.26	1702.61	-0.35713	1.4011e-05	0.00036898	TRUE	1236.46	1586.43	-0.35957	0.073375	0.29067	FALSE	1538.32	2644.57	-0.78168	2.604e-19	9.1657e-18	TRUE	1482.97	3402.69	-1.1982	9.9439e-13	1.8181e-11	TRUE	2014.99	1752.47	0.20138	0.021047	1	FALSE	1883.07	1616.62	0.22011	0.23296	0.77877	FALSE	2339.77	2695.15	-0.204	0.029173	0.14514	FALSE	2299.97
c105995_g2	247.985	337.625	-0.44517	4.0507e-05	0.0008904	TRUE	233.493	306.286	-0.3915	0.00095341	0.016265	TRUE	217.183	188.749	0.20244	0.37763	0.82456	FALSE	270.206	203.481	0.40917	0.0013247	0.010036	TRUE	260.488	61.6135	2.0799	6.9562e-33	3.0997e-31	TRUE	324.582	315.242	0.042124	0.67473	1	FALSE	303.245	192.354	0.65672	0.0020571	0.01978	TRUE	376.665	207.379	0.86101	2.6309e-15	7.0347e-14	TRUE	370.277
c106001_g1	69.9776	71.5768	-0.032598	0.91623	1	FALSE	65.8879	82.8156	-0.32989	0.092892	0.56172	FALSE	61.2787	66.8165	-0.12482	0.67915	1	FALSE	76.237	88.3622	-0.21294	0.29452	0.69144	FALSE	73.4837	139.349	-0.92321	1.784e-06	1.7867e-05	TRUE	68.7972	85.2233	-0.3089	0.090369	1	FALSE	64.2822	68.1423	-0.084133	0.76656	1	FALSE	79.8584	90.0527	-0.17332	0.36078	0.79371	FALSE	78.503
c106007_g2	11.3033	12.6962	-0.16765	0.83272	1	FALSE	10.6431	18.2364	-0.7769	0.084232	0.52671	FALSE	9.89635	12.3339	-0.31766	0.64305	1	FALSE	12.311	18.7366	-0.60591	0.18276	0.52076	FALSE	11.8608	26.6631	-1.1686	0.0046047	0.023401	TRUE	12.2037	18.7742	-0.62144	0.12865	1	FALSE	11.4022	12.5792	-0.14172	0.83796	1	FALSE	14.1651	19.101	-0.43131	0.29564	0.73134	FALSE	13.925
c106009_g1	118.343	441.719	-1.9002	1.2063e-49	3.5293e-47	TRUE	111.43	445.953	-2.0008	2.032e-57	8.9535e-55	TRUE	103.662	336.624	-1.6993	1.2278e-06	1.6988e-05	TRUE	128.974	63.4864	1.0226	1.3009e-07	1.9342e-06	TRUE	124.356	0.892903	7.1218	3.3785e-49	2.2657e-47	TRUE	424.461	458.997	-0.11285	0.26216	1	FALSE	396.655	342.733	0.2108	0.2767	0.86379	FALSE	492.867	64.7074	2.9292	3.8572e-92	5.1978e-90	TRUE	484.495
c106015_g1	7.88652	12.0475	-0.61127	0.45207	1	FALSE	7.4252	10.6461	-0.51982	0.40018	1	FALSE	6.90492	10.505	-0.60538	0.35961	0.80469	FALSE	8.59039	22.7318	-1.4039	0.0013468	0.010187	TRUE	8.27985	23.4997	-1.505	0.00089515	0.0055283	TRUE	11.5645	10.9689	0.076284	0.96928	1	FALSE	10.8159	10.7134	0.013738	1	1	FALSE	13.4453	23.1756	-0.7855	0.11975	0.4159	FALSE	13.2132
c106016_g1	95.6549	154.408	-0.69084	5.6783e-06	0.00014661	TRUE	90.0673	117.615	-0.385	0.026546	0.24199	FALSE	83.7761	120.865	-0.52879	0.040106	0.18096	FALSE	104.228	397.33	-1.9306	8.7817e-47	8.0124e-45	TRUE	100.473	704.656	-2.8101	2.7574e-81	3.4358e-79	TRUE	148.395	121.004	0.29439	0.039221	1	FALSE	138.663	123.182	0.17079	0.46576	1	FALSE	172.281	404.885	-1.2328	3.2127e-27	1.3858e-25	TRUE	169.357
c106019_g1	42.3994	39.056	0.1185	0.64001	1	FALSE	39.9223	43.6765	-0.12966	0.62981	1	FALSE	37.1355	31.0158	0.25979	0.49138	0.94993	FALSE	46.2021	29.2266	0.66067	0.019501	0.099437	FALSE	44.5424	24.461	0.8647	0.0040846	0.021038	TRUE	37.5452	44.9683	-0.26028	0.28509	1	FALSE	35.0831	31.6127	0.15027	0.73147	1	FALSE	43.5701	29.7912	0.54845	0.058815	0.25045	FALSE	42.826
c106028_g1	34.0241	66.0777	-0.95761	0.00013997	0.0027135	TRUE	32.0372	63.6689	-0.99084	4.4657e-05	0.0010614	TRUE	29.798	107.388	-1.8495	3.9559e-10	8.0801e-09	TRUE	37.0714	21.5587	0.78204	0.011004	0.062045	FALSE	35.7315	12.6984	1.4926	2.7258e-05	0.00022744	TRUE	63.4666	65.5412	-0.046405	0.93168	1	FALSE	59.3186	109.465	-0.88391	0.00099302	0.010226	TRUE	73.7424	21.9724	1.7468	1.3923e-09	2.5273e-08	TRUE	72.493
c106036_g1	18.9191	7.86711	1.2659	0.0073756	0.082071	FALSE	17.8131	11.4417	0.63864	0.16922	0.78538	FALSE	16.5714	11.1926	0.56614	0.31862	0.76627	FALSE	20.6183	12.4375	0.72922	0.083598	0.30534	FALSE	19.8828	7.52184	1.4024	0.0037021	0.019374	TRUE	7.56018	11.7805	-0.63991	0.23349	1	FALSE	7.06401	11.4208	-0.6931	0.27328	0.86121	FALSE	8.77827	12.6726	-0.52971	0.36574	0.80034	FALSE	8.62992
c106038_g1	0	15.2855	#NAME?	5.7229e-10	2.562e-08	TRUE	0	1.97723	#NAME?	0.081924	0.51715	FALSE	0	551.941	#NAME?	1.8247e-64	8.6696e-62	TRUE	0	0	NA	NA	NA	NA	0	0	NA	NA	NA	NA	14.6874	2.03119	2.8542	1.6032e-05	0.0050426	TRUE	13.726	563.038	-5.3582	2.6707e-39	7.3934e-37	TRUE	17.0556	0	Inf	2.5383e-11	5.3239e-10	TRUE	16.7655
c106043_g1	38.8752	27.7005	0.48894	0.069112	0.43751	FALSE	36.6034	34.5285	0.084188	0.73266	1	FALSE	34.0421	29.3696	0.213	0.53935	0.9788	FALSE	42.3515	45.859	-0.11479	0.74468	1	FALSE	40.8203	85.8129	-1.0719	1.1044e-05	9.831e-05	TRUE	26.6299	35.5788	-0.41797	0.15242	1	FALSE	24.8826	29.9147	-0.26572	0.49053	1	FALSE	30.902	46.7305	-0.59666	0.025259	0.12946	FALSE	30.3749
c106048_g1	651.43	2356.73	-1.8551	1.1817e-75	6.1055e-73	TRUE	613.375	2160.75	-1.8167	4.6761e-49	1.6351e-46	TRUE	570.531	2293.03	-2.0069	4.1762e-22	2.0889e-20	TRUE	709.813	1206.82	-0.7657	1.0413e-17	3.3657e-16	TRUE	684.253	1064.45	-0.63751	0.0027109	0.014705	TRUE	2264.77	2223.72	0.02639	0.74759	1	FALSE	2116.4	2336.95	-0.14302	0.45518	1	FALSE	2629.54	1229.97	1.0962	2.9797e-35	1.5877e-33	TRUE	2584.84
c106071_g1	29.4728	19.41	0.60258	0.067933	0.43328	FALSE	27.7507	16.0892	0.78644	0.022446	0.2136	FALSE	25.8109	21.1901	0.28459	0.49611	0.95463	FALSE	32.1116	15.0526	1.0931	0.0017356	0.012726	TRUE	30.9534	18.2738	0.76032	0.030547	0.11585	FALSE	18.6553	16.5613	0.17177	0.66577	1	FALSE	17.4316	21.6015	-0.30943	0.50435	1	FALSE	21.6562	15.3425	0.49725	0.21239	0.60004	FALSE	21.2884
c106075_g1	25.4305	27.1634	-0.095108	0.77824	1	FALSE	23.9446	25.9004	-0.11327	0.70627	1	FALSE	22.2772	26.2054	-0.23429	0.55423	0.99342	FALSE	27.7178	3.90892	2.826	3.7559e-09	6.5989e-08	TRUE	26.7301	0	Inf	1.6382e-16	3.7529e-15	TRUE	26.1261	26.6626	-0.029328	0.92616	1	FALSE	24.4062	26.7114	-0.13021	0.7281	1	FALSE	30.2981	3.98169	2.9278	2.0453e-10	3.9959e-09	TRUE	29.7815
c106080_g1	991.056	1663.64	-0.7473	1.8763e-23	2.1506e-21	TRUE	933.146	1285.29	-0.46191	9.3041e-08	3.4635e-06	TRUE	867.975	1353.76	-0.64125	0.0014822	0.011331	TRUE	1079.88	854.623	0.33751	0.00020208	0.0018567	TRUE	1041.06	862.054	0.2722	0.01787	0.074804	FALSE	1599.12	1322.85	0.27362	0.00010675	0.025672	TRUE	1494.15	1379.62	0.11505	0.53059	1	FALSE	1856.09	871.019	1.0915	2.3621e-52	1.8217e-50	TRUE	1824.57
c106091_g1	39.2923	43.9843	-0.16274	0.52814	1	FALSE	36.9936	54.0166	-0.54612	0.027175	0.24633	FALSE	34.4068	33.1844	0.05219	0.92403	1	FALSE	42.8075	51.1837	-0.25782	0.3072	0.7128	FALSE	41.2709	36.8752	0.16247	0.56735	0.91012	FALSE	42.2805	55.6067	-0.39527	0.093676	1	FALSE	39.5042	33.8296	0.22372	0.53	1	FALSE	49.0715	52.1602	-0.088063	0.74471	1	FALSE	48.2382
c106093_g1	55.9345	146.882	-1.3928	2.7189e-16	2.0404e-14	TRUE	52.6684	110.823	-1.0732	1.0421e-08	4.3726e-07	TRUE	48.9995	98.7192	-1.0106	0.00085106	0.0068996	TRUE	60.9642	13.6621	2.1578	8.8625e-10	1.653e-08	TRUE	58.7827	4.95984	3.567	1.3341e-14	2.7487e-13	TRUE	141.189	114.08	0.30758	0.032984	1	FALSE	131.916	100.552	0.39168	0.099683	0.46422	FALSE	163.873	13.9257	3.5568	2.8276e-58	2.4305e-56	TRUE	161.093
c106095_g1	17.5471	107.36	-2.6132	2.9914e-28	4.2479e-26	TRUE	16.5222	110.18	-2.7374	1.2477e-24	1.7202e-22	TRUE	15.3711	193.048	-3.6507	6.102e-34	6.0816e-32	TRUE	19.1246	128.05	-2.7432	2.3618e-32	1.4177e-30	TRUE	18.4411	222.143	-3.5905	3.1625e-58	2.6083e-56	TRUE	103.214	113.441	-0.1363	0.41367	1	FALSE	96.438	196.735	-1.0286	9.0558e-06	0.00014161	TRUE	119.769	130.526	-0.12408	0.34071	0.7755	FALSE	117.728
c106110_g1	29922.1	26510.6	0.17464	0.013848	0.13548	FALSE	28174.1	23507.6	0.26124	0.00031795	0.0062032	TRUE	26204.9	18147.6	0.53006	0.0064226	0.040363	TRUE	32601.8	25005	0.38273	1.5812e-06	2.055e-05	TRUE	31425.2	12876.5	1.2872	2.9445e-34	1.3707e-32	TRUE	25486.9	24199.1	0.074808	0.20327	1	FALSE	23811.9	18503	0.36393	0.050221	0.27761	FALSE	29575.5	25483.8	0.21482	0.00018986	0.001812	TRUE	29073.4
c106118_g1	1008.24	1310.7	-0.37851	7.2212e-07	2.1641e-05	TRUE	949.32	1157.52	-0.28607	0.0010573	0.017809	TRUE	882.99	996.76	-0.17485	0.38677	0.83426	FALSE	1098.56	1221.27	-0.15277	0.075924	0.28438	FALSE	1059.01	1261.89	-0.25286	0.027981	0.1083	FALSE	1259.79	1191.32	0.080624	0.26644	1	FALSE	1177.14	1016.01	0.21237	0.26565	0.84757	FALSE	1462.35	1244.63	0.23257	0.00094569	0.0077272	TRUE	1437.51
c106119_g1	404.565	481.425	-0.25094	0.0089523	0.09598	FALSE	380.929	386.565	-0.02119	0.83871	1	FALSE	354.321	363.672	-0.03758	0.88544	1	FALSE	440.821	221.38	0.99367	3.6775e-18	1.2151e-16	TRUE	424.95	223.613	0.92629	1.83e-11	3.0365e-10	TRUE	462.702	397.899	0.21768	0.022252	1	FALSE	432.363	370.519	0.22269	0.26294	0.84256	FALSE	537.131	225.597	1.2515	1.3519e-35	7.2781e-34	TRUE	527.999
c106133_g1	950.364	991.05	-0.060478	0.43607	1	FALSE	894.838	764.701	0.22673	0.011017	0.12327	FALSE	832.321	672.668	0.30725	0.12513	0.42775	FALSE	1035.51	752.782	0.46004	2.5873e-07	3.7168e-06	TRUE	998.22	708.667	0.49425	2.4017e-05	0.00020211	TRUE	952.601	787.339	0.27489	0.00036718	0.072551	FALSE	890.077	685.354	0.37708	0.048001	0.268	FALSE	1105.7	767.131	0.52741	3.1736e-12	7.0987e-11	TRUE	1086.92
c106140_g1	2.8536	3.43447	-0.26731	0.81196	1	FALSE	2.68706	3.3916	-0.33594	0.7564	1	FALSE	2.50163	5.92289	-1.2434	0.24012	0.63984	FALSE	3.11308	11.3208	-1.8626	0.0041948	0.027468	TRUE	3.00475	8.12421	-1.435	0.046894	0.16468	FALSE	3.28993	3.49236	-0.086148	1	1	FALSE	3.07929	6.02501	-0.96837	0.4	1	FALSE	3.83607	11.5389	-1.5888	0.014541	0.082373	FALSE	3.77047
c106169_g1	2003.95	1869.62	0.1001	0.31893	0.98985	FALSE	1886.86	1537.51	0.2954	0.017942	0.1797	FALSE	1755.17	1141.74	0.62038	0.0021321	0.015546	TRUE	2183.7	1602.77	0.44621	8.0033e-08	1.2211e-06	TRUE	2105.31	1196.33	0.81542	8.6527e-08	1.018e-06	TRUE	1796.62	1581.98	0.18355	0.11846	1	FALSE	1678.91	1163.56	0.52898	0.0048767	0.041304	TRUE	2086.09	1633.44	0.35289	1.748e-06	2.2881e-05	TRUE	2050.65
c106172_g1	604.832	387.144	0.64366	5.3525e-12	2.892e-10	TRUE	569.497	382.806	0.57308	2.3007e-08	9.2927e-07	TRUE	529.732	262.222	1.0145	3.0034e-06	3.9161e-05	TRUE	659.059	851.012	-0.36877	6.5922e-05	0.00066534	TRUE	635.352	488.61	0.37887	0.0021238	0.011907	TRUE	372.142	394.004	-0.082358	0.38641	1	FALSE	347.722	267.425	0.3788	0.078854	0.38774	FALSE	431.916	867.284	-1.0058	3.5741e-32	1.7672e-30	TRUE	424.568
c106173_g1	116.375	110.806	0.07074	0.72701	1	FALSE	109.578	109.874	-0.00389	1	1	FALSE	101.927	81.8922	0.31574	0.23355	0.62952	FALSE	126.81	133.886	-0.07834	0.70064	1	FALSE	122.242	73.3425	0.73702	0.00012295	0.00091172	TRUE	106.473	113.102	-0.087131	0.64762	1	FALSE	99.4965	83.4574	0.25361	0.30806	0.92024	FALSE	123.64	136.423	-0.14195	0.49888	0.9352	FALSE	121.543
c106182_g1	15.5501	27.3114	-0.81258	0.017408	0.16226	FALSE	14.6402	20.7822	-0.50541	0.18215	0.81278	FALSE	13.6188	25.0158	-0.87724	0.03926	0.17769	FALSE	16.9449	42.6449	-1.3315	2.4103e-05	0.00026208	TRUE	16.3415	108.304	-2.7285	4.2033e-18	1.0493e-16	TRUE	26.2383	21.3841	0.29514	0.36867	1	FALSE	24.5225	25.5147	-0.057223	0.9104	1	FALSE	30.476	43.4572	-0.51192	0.072166	0.28949	FALSE	29.958
c106183_g1	1.29615	0.650474	0.99466	0.7386	1	FALSE	1.22002	2.10169	-0.78465	0.76493	1	FALSE	1.13398	2.20833	-0.96156	0.64393	1	FALSE	1.41079	16.1121	-3.5136	1.4874e-06	1.9391e-05	TRUE	1.35974	39.6197	-4.8648	4.0045e-18	1.0009e-16	TRUE	0.627538	2.17091	-1.7905	0.37713	1	FALSE	0.585263	2.24992	-1.9427	0.32269	0.93976	FALSE	0.724853	16.4192	-4.5016	4.3823e-08	6.9005e-07	TRUE	0.712645
c106191_g1	19.9769	17.5252	0.1889	0.70844	1	FALSE	18.8121	26.9007	-0.51598	0.23967	0.91434	FALSE	17.501	20.4994	-0.22814	0.63565	1	FALSE	21.7731	56.5198	-1.3762	0.00021996	0.0020063	TRUE	20.9874	57.5894	-1.4563	2.4239e-05	0.00020387	TRUE	16.8472	27.6831	-0.7165	0.030362	1	FALSE	15.7405	20.888	-0.4082	0.38257	0.99162	FALSE	19.5519	57.6168	-1.5592	5.2509e-07	7.3325e-06	TRUE	19.2201
c106203_g1	32.5051	57.7238	-0.8285	0.0057887	0.067622	FALSE	30.607	46.4724	-0.60251	0.019563	0.19196	FALSE	28.4729	36.5822	-0.36155	0.31012	0.75303	FALSE	35.4248	35.6006	-0.0071441	0.97902	1	FALSE	34.1536	19.0903	0.8392	0.013687	0.059634	FALSE	55.5082	47.8292	0.21481	0.3759	1	FALSE	51.8474	37.2762	0.47602	0.12429	0.53681	FALSE	64.3959	36.2856	0.82757	0.0062321	0.040377	TRUE	63.3099
c106211_g1	2.39281	5.88866	-1.2992	0.11676	0.60649	FALSE	2.25308	7.53851	-1.7424	0.027884	0.25135	FALSE	2.09648	8.36531	-1.9964	0.017907	0.094967	FALSE	2.60854	25.5362	-3.2912	2.0764e-09	3.7457e-08	TRUE	2.51589	16.0997	-2.6779	2.5461e-05	0.00021343	TRUE	5.65354	7.76884	-0.45855	0.57118	1	FALSE	5.28451	8.53126	-0.69099	0.37778	0.98536	FALSE	6.57301	26.0255	-1.9853	1.1968e-05	0.00013999	TRUE	6.46223
c106220_g3	18.2999	43.2742	-1.2417	4.3348e-05	0.00094599	TRUE	17.2304	34.3026	-0.99336	0.0020454	0.031339	TRUE	16.0266	48.6767	-1.6028	1.2144e-05	0.00014405	TRUE	19.9394	31.0756	-0.64017	0.048636	0.20506	FALSE	19.2222	51.2498	-1.4148	3.2004e-06	3.091e-05	TRUE	41.6116	35.3174	0.23661	0.4152	1	FALSE	38.877	49.6442	-0.35271	0.23998	0.79423	FALSE	48.2717	31.6789	0.60766	0.030055	0.1487	FALSE	47.4483
c106224_g1	10.4097	9.34292	0.15599	0.82945	1	FALSE	9.8011	7.40254	0.40492	0.49054	1	FALSE	9.11352	12.8932	-0.50053	0.39606	0.84502	FALSE	11.3376	20.7571	-0.87249	0.043865	0.18953	FALSE	10.9253	5.87951	0.89391	0.13995	0.37533	FALSE	8.96868	7.62008	0.23509	0.70771	1	FALSE	8.3843	13.1692	-0.65141	0.29779	0.90106	FALSE	10.4289	21.1596	-1.0207	0.018438	0.10013	FALSE	10.2526
c106227_g1	12.7859	71.1532	-2.4764	1.2548e-18	1.0955e-16	TRUE	12.0378	64.2987	-2.4172	1.1935e-16	1.0417e-14	TRUE	11.1974	74.1034	-2.7264	3.66e-14	1.0684e-12	TRUE	13.9318	24.5911	-0.81975	0.082265	0.30157	FALSE	13.4345	1.55945	3.1068	2.2168e-05	0.00018754	TRUE	68.417	66.2058	0.047398	0.83322	1	FALSE	63.9147	75.4954	-0.24024	0.40227	1	FALSE	79.3753	25.0753	1.6624	1.0369e-11	2.2358e-10	TRUE	78.0288
c106228_g1	39.0995	58.5455	-0.58241	0.011406	0.11604	FALSE	36.8135	60.4132	-0.71463	0.0025293	0.037453	TRUE	34.2423	49.7749	-0.53964	0.098943	0.35609	FALSE	42.6031	13.0263	1.7095	2.9363e-07	4.1929e-06	TRUE	41.0752	16.5979	1.3073	7.6276e-05	0.00058823	TRUE	56.2671	62.1976	-0.14457	0.53577	1	FALSE	52.577	50.7193	0.0519	0.87034	1	FALSE	65.321	13.2767	2.2987	1.39e-15	3.7773e-14	TRUE	64.2117
c106229_g1	38.7204	54.0511	-0.48123	0.059892	0.40027	FALSE	36.4587	47.3308	-0.37652	0.13783	0.70052	FALSE	33.9107	46.4139	-0.45282	0.18361	0.55411	FALSE	42.1885	32.0317	0.39735	0.1161	0.3844	FALSE	40.6656	28.3818	0.51884	0.079399	0.24788	FALSE	52.0014	48.7005	0.094614	0.81532	1	FALSE	48.571	47.2996	0.038268	0.97699	1	FALSE	60.2833	32.6285	0.88562	0.0034853	0.024353	TRUE	59.2565
c106231_g2	264.921	314.121	-0.24576	0.032718	0.26244	FALSE	249.445	314.958	-0.33644	0.0044669	0.059793	FALSE	232.016	243.883	-0.071965	0.75264	1	FALSE	288.654	362.312	-0.32789	0.004811	0.030925	TRUE	278.246	261.788	0.087963	0.53571	0.8798	FALSE	301.931	324.22	-0.10275	0.29483	1	FALSE	282.132	248.642	0.1823	0.41625	1	FALSE	350.451	369.234	-0.075325	0.42615	0.87993	FALSE	344.482
c106236_g1	1143.66	698.36	0.71161	2.7271e-18	2.3282e-16	TRUE	1076.83	708.624	0.6037	2.7509e-11	1.5563e-09	TRUE	1001.63	509.509	0.97517	2.5134e-06	3.3015e-05	TRUE	1246.17	395.439	1.656	4.0224e-68	5.6094e-66	TRUE	1201.36	957.625	0.32714	0.020592	0.083947	FALSE	671.025	729.212	-0.11997	0.29772	1	FALSE	627.092	519.419	0.27178	0.16448	0.64985	FALSE	779.243	403.022	0.95121	7.8253e-17	2.2526e-15	TRUE	766.003
c106243_g1	23.5806	11.5087	1.0349	0.008274	0.08997	FALSE	22.2019	15.0603	0.55994	0.13694	0.69827	FALSE	20.6497	18.8676	0.13021	0.76521	1	FALSE	25.6911	15.3403	0.74394	0.041182	0.18037	FALSE	24.7667	9.81908	1.3347	0.0016544	0.009543	TRUE	11.0723	15.514	-0.48662	0.29183	1	FALSE	10.3406	19.2074	-0.89334	0.077612	0.38263	FALSE	12.8363	15.6298	-0.28407	0.57501	0.98601	FALSE	12.6189
c106245_g1	16.0343	10.3429	0.63253	0.16249	0.73014	FALSE	15.0974	11.9925	0.33217	0.47968	1	FALSE	14.0435	6.98449	1.0077	0.089339	0.32921	FALSE	17.4723	27.1235	-0.63448	0.074167	0.28037	FALSE	16.845	19.4011	-0.20382	0.59548	0.92223	FALSE	9.93737	12.3557	-0.31424	0.54678	1	FALSE	9.28864	7.11737	0.38412	0.61152	1	FALSE	11.5401	27.6444	-1.2603	0.00091413	0.0075016	TRUE	11.3424
c106248_g1	12.9095	24.623	-0.93157	0.031742	0.25634	FALSE	12.1538	35.5465	-1.5483	6.512e-06	0.00018217	TRUE	11.3025	33.0786	-1.5493	0.00030991	0.0028006	TRUE	14.062	34.0046	-1.2739	0.00029442	0.0026138	TRUE	13.5562	45.051	-1.7326	2.3947e-07	2.6788e-06	TRUE	23.6457	36.6027	-0.63038	0.028002	1	FALSE	22.106	33.6906	-0.60791	0.11203	0.50701	FALSE	27.4787	34.6547	-0.33474	0.26139	0.67604	FALSE	27.0091
c106253_g1	70.9412	134.227	-0.91998	2.3025e-08	8.4989e-07	TRUE	66.7969	104.312	-0.64306	0.00030088	0.0059024	TRUE	62.1398	189.722	-1.6103	1.5869e-10	3.3919e-09	TRUE	77.3131	116.543	-0.59208	0.00071217	0.0057829	TRUE	74.5455	272.914	-1.8723	1.9276e-28	7.4309e-27	TRUE	129.007	107.37	0.26486	0.086764	1	FALSE	120.544	193.305	-0.68131	0.0033232	0.02997	TRUE	149.76	118.771	0.33447	0.022476	0.11775	FALSE	147.218
c106258_g1	0	0	NA	NA	NA	NA	0	0	NA	NA	NA	NA	0	0.390863	#NAME?	0.94511	1	FALSE	0	70.9847	#NAME?	6.5563e-23	2.7499e-21	TRUE	0	0	NA	NA	NA	NA	0	0	NA	NA	NA	NA	0	0.395415	#NAME?	0.93688	1	FALSE	0	72.3701	#NAME?	5.7404e-23	2.1349e-21	TRUE	0
c106260_g1	0.673793	4.0975	-2.6044	0.046706	0.33667	FALSE	0.634576	3.05108	-2.2655	0.13039	0.68559	FALSE	0.590515	5.79748	-3.2954	0.0083087	0.049643	TRUE	0.734674	12.0748	-4.0387	6.1144e-05	0.00062063	TRUE	0.708249	16.5551	-4.5469	3.9269e-08	4.8165e-07	TRUE	3.94387	3.13471	0.33128	0.80276	1	FALSE	3.68184	5.91374	-0.68364	0.46493	1	FALSE	4.56986	12.3067	-1.4292	0.031693	0.15489	FALSE	4.49317
c106266_g1	10.245	7.65265	0.42089	0.53307	1	FALSE	9.64691	5.03354	0.93849	0.16625	0.77799	FALSE	8.97645	7.78314	0.20579	0.82969	1	FALSE	11.1688	12.851	-0.2024	0.61515	0.97905	FALSE	10.7718	21.6539	-1.0074	0.014498	0.06269	FALSE	7.35632	5.1805	0.50589	0.50421	1	FALSE	6.87325	7.91864	-0.20426	0.85256	1	FALSE	8.5377	13.1009	-0.61775	0.21919	0.61009	FALSE	8.39271
c106273_g1	1.34082	0.630679	1.0881	0.73798	1	FALSE	1.26233	1.7779	-0.49409	0.92911	1	FALSE	1.17408	1.4266	-0.28105	1	1	FALSE	1.4608	2.16216	-0.56572	0.72978	1	FALSE	1.4086	6.02657	-2.0971	0.036293	0.13415	FALSE	0.602321	1.8369	-1.6087	0.59451	1	FALSE	0.564765	1.45909	-1.3693	0.62322	1	FALSE	0.70503	2.20617	-1.6458	0.42694	0.88052	FALSE	0.692741
c106274_g1	1.05199	1.30095	-0.30645	1	1	FALSE	0.990759	0.33529	1.5631	0.76457	1	FALSE	0.922402	0.390863	1.2387	0.86037	1	FALSE	1.14775	15.0957	-3.7173	1.4071e-06	1.8404e-05	TRUE	1.10729	0	Inf	0.35291	0.69545	FALSE	1.25508	0.343048	1.8713	0.57657	1	FALSE	1.17053	0.395415	1.5657	0.69037	1	FALSE	1.44971	15.3827	-3.4075	2.7983e-06	3.5741e-05	TRUE	1.42529
c106290_g1	0	0	NA	NA	NA	NA	0	0	NA	NA	NA	NA	0	0	NA	NA	NA	NA	0	6.27177	#NAME?	0.00035943	0.0031203	TRUE	0	5.67186	#NAME?	0.00075645	0.0047527	TRUE	0	0	NA	NA	NA	NA	0	0	NA	NA	NA	NA	0	6.39479	#NAME?	0.00027268	0.0025191	TRUE	0
c106299_g1	1.00731	0	Inf	0.38226	1	FALSE	0.948451	0	Inf	0.42779	1	FALSE	0.882298	0	Inf	0.53169	0.97181	FALSE	1.09773	17.2579	-3.9747	1.0568e-07	1.5882e-06	TRUE	1.05842	0	Inf	0.35772	0.69743	FALSE	0	0	NA	NA	NA	NA	0	0	NA	NA	NA	NA	0	17.5888	#NAME?	1.0878e-10	2.1723e-09	TRUE	0
c106315_g1	17.9185	10.5898	0.75878	0.11155	0.58779	FALSE	16.8715	8.17562	1.0452	0.0302	0.26373	FALSE	15.696	8.48226	0.88788	0.11428	0.39886	FALSE	19.5291	8.29421	1.2354	0.0097578	0.056282	FALSE	18.8323	6.16037	1.6121	0.0012945	0.0076921	TRUE	10.1757	8.40766	0.27535	0.60443	1	FALSE	9.5074	8.63731	0.13847	0.82452	1	FALSE	11.8172	8.45581	0.48287	0.3719	0.80814	FALSE	11.6184
c106318_g1	17.3643	9.7986	0.82548	0.11698	0.60717	FALSE	16.3516	11.1639	0.55058	0.27052	0.96136	FALSE	15.2122	12.528	0.28008	0.60783	1	FALSE	18.9258	20.277	-0.099483	0.8407	1	FALSE	18.2442	37.2664	-1.0304	0.0018449	0.010515	TRUE	9.43472	11.4826	-0.2834	0.55099	1	FALSE	8.80908	12.7583	-0.53437	0.35002	0.94366	FALSE	10.9253	20.6624	-0.91934	0.027532	0.13861	FALSE	10.7391
c106319_g1	4.10506	7.93373	-0.95059	0.15994	0.72587	FALSE	3.86476	7.09026	-0.87546	0.21554	0.87852	FALSE	3.5955	3.32668	0.11211	1	1	FALSE	4.47385	7.2703	-0.7005	0.32611	0.73706	FALSE	4.31562	2.1057	1.0353	0.36942	0.70921	FALSE	7.63464	7.2951	0.065632	1	1	FALSE	7.12871	3.38575	1.0742	0.20555	0.73293	FALSE	8.84863	7.40972	0.25603	0.71711	1	FALSE	8.69948
c106327_g1	11.3859	13.6078	-0.25719	0.70632	1	FALSE	10.7209	10.8904	-0.022627	1	1	FALSE	9.96961	14.6278	-0.5531	0.34606	0.80385	FALSE	12.4024	5.6182	1.1424	0.036959	0.16599	FALSE	11.9507	2.70002	2.146	0.0013486	0.0079802	TRUE	13.1015	11.2195	0.22372	0.71232	1	FALSE	12.2322	14.9074	-0.28533	0.58176	1	FALSE	15.1733	5.7242	1.4064	0.0085482	0.052951	FALSE	14.9157
c106329_g1	139.664	168.465	-0.27048	0.043241	0.3193	FALSE	131.504	161.836	-0.29942	0.035816	0.30027	FALSE	122.326	130.378	-0.091971	0.69565	1	FALSE	152.192	153.436	-0.011743	0.88723	1	FALSE	146.727	210.813	-0.52283	0.00082156	0.0051242	TRUE	161.93	166.545	-0.040547	0.78283	1	FALSE	151.298	132.897	0.18708	0.41723	1	FALSE	187.955	156.379	0.26534	0.045997	0.2065	FALSE	184.767
c106332_g1	7.72181	14.0655	-0.86515	0.14904	0.69777	FALSE	7.27101	10.0382	-0.46528	0.48837	1	FALSE	6.76785	7.96301	-0.23461	0.68944	1	FALSE	8.42163	9.49532	-0.17312	0.69999	1	FALSE	8.12634	5.40549	0.58818	0.5574	0.90026	FALSE	13.5216	10.3426	0.38667	0.50014	1	FALSE	12.6364	8.12455	0.63722	0.33362	0.94311	FALSE	15.6903	9.68006	0.69678	0.18286	0.55177	FALSE	15.4207
c106339_g1	9.68812	19.5702	-1.0144	0.050645	0.35496	FALSE	9.1215	20.8041	-1.1895	0.0053639	0.069437	FALSE	8.48415	16.6565	-0.97324	0.063722	0.25894	FALSE	10.5557	7.38466	0.51542	0.38144	0.78622	FALSE	10.1773	3.91827	1.3771	0.040945	0.14762	FALSE	18.8454	21.4224	-0.1849	0.57998	1	FALSE	17.5945	16.9956	0.04996	1	1	FALSE	21.8198	7.5237	1.5361	0.0065496	0.042044	TRUE	21.4485
c106348_g1	52.2704	48.397	0.11108	0.67036	1	FALSE	49.2143	35.9968	0.45121	0.084561	0.52837	FALSE	45.7785	40.3826	0.18094	0.63292	1	FALSE	56.9565	40.8727	0.47872	0.050713	0.21172	FALSE	54.9167	64.529	-0.2327	0.30422	0.64019	FALSE	46.5427	37.0361	0.32962	0.20287	1	FALSE	43.4782	41.1738	0.078568	0.86306	1	FALSE	53.9861	41.6505	0.37425	0.11885	0.41406	FALSE	53.069
c106350_g1	0	8.73204	#NAME?	5.1967e-06	0.0001354	TRUE	0	7.82882	#NAME?	1.5368e-05	0.000402	TRUE	0	1045.61	#NAME?	1.5782e-144	2.2549e-140	TRUE	0	0	NA	NA	NA	NA	0	0.629132	#NAME?	0.70313	0.97933	FALSE	8.39158	8.05558	0.058953	0.9485	1	FALSE	7.84003	1066.1	-7.0873	2.6518e-128	1.0483e-123	TRUE	9.7437	0	Inf	8.4387e-07	1.1492e-05	TRUE	9.57976
c106350_g2	0	4.9967	#NAME?	0.0011671	0.017584	TRUE	0	2.05672	#NAME?	0.079719	0.50987	FALSE	0	853.678	#NAME?	6.7871e-83	7.9859e-80	TRUE	0	0	NA	NA	NA	NA	0	0.282478	#NAME?	1	1	FALSE	4.79811	2.1146	1.1821	0.20918	1	FALSE	4.48478	870.754	-7.6011	1.2919e-65	2.4792e-62	TRUE	5.57688	0	Inf	0.0004133	0.003667	TRUE	5.48262
c106351_g1	190.78	218.788	-0.19762	0.10831	0.57781	FALSE	179.63	184.924	-0.041906	0.72686	1	FALSE	167.088	157.205	0.08796	0.72275	1	FALSE	207.884	173.932	0.25725	0.055933	0.22747	FALSE	200.423	127.099	0.65709	0.0013665	0.0080739	TRUE	210.354	190.439	0.14349	0.26117	1	FALSE	196.526	160.166	0.29516	0.18896	0.71424	FALSE	244.075	177.232	0.46168	0.00013365	0.0013145	TRUE	239.927
c106354_g1	0	0	NA	NA	NA	NA	0	0	NA	NA	NA	NA	0	0	NA	NA	NA	NA	0	12.7696	#NAME?	0.0022841	0.016207	TRUE	0	0	NA	NA	NA	NA	0	0	NA	NA	NA	NA	0	0	NA	NA	NA	NA	0	13.0151	#NAME?	0.0020666	0.015388	TRUE	0
c106367_g1	3.94664	0.362164	3.4459	0.020105	0.18153	FALSE	3.71601	0	Inf	0.0079165	0.094859	FALSE	3.45594	0.390863	3.1443	0.071314	0.28416	FALSE	4.29947	17.6695	-2.039	0.00018434	0.0017078	TRUE	4.14387	0	Inf	0.0039801	0.020604	TRUE	0.350405	0	Inf	1	1	FALSE	0.32659	0.395415	-0.27589	1	1	FALSE	0.403045	18.0147	-5.4821	5.61e-10	1.0552e-08	TRUE	0.396029
c106367_g2	1.96994	0.362164	2.4434	0.2306	0.87315	FALSE	1.85459	0	Inf	0.11401	0.63427	FALSE	1.72449	0.359511	2.2621	0.39828	0.84703	FALSE	2.14546	21.3448	-3.3145	1.5625e-06	2.0323e-05	TRUE	2.06799	0	Inf	0.08029	0.24953	FALSE	0.350405	0	Inf	1	1	FALSE	0.32659	0.367598	-0.17065	1	1	FALSE	0.403045	21.7487	-5.7538	2.8402e-09	5.0246e-08	TRUE	0.396029
c106368_g1	4.11859	1.32798	1.6329	0.15887	0.72316	FALSE	3.87842	1.32966	1.5444	0.221	0.88218	FALSE	3.6094	1.44651	1.3192	0.35861	0.80385	FALSE	4.49096	0.255976	4.1329	0.011457	0.064096	FALSE	4.33142	0	Inf	0.0037211	0.019453	TRUE	1.2791	1.36316	-0.09182	1	1	FALSE	1.19424	1.47561	-0.30522	0.99053	1	FALSE	1.48041	0.261524	2.501	0.4279	0.88072	FALSE	1.45505
c106368_g2	6.45996	3.32635	0.95758	0.29542	0.95207	FALSE	6.08237	6.81145	-0.16333	0.84531	1	FALSE	5.65883	5.59771	0.015669	1	1	FALSE	7.04094	1.08297	2.7008	0.0080487	0.04778	TRUE	6.79055	0	Inf	0.00011226	0.00083911	TRUE	3.19382	7.0174	-1.1357	0.16288	1	FALSE	2.98445	5.69131	-0.9313	0.39268	0.99547	FALSE	3.71324	1.10548	1.748	0.17892	0.54378	FALSE	3.65145
c106371_g1	6.29477	7.24353	-0.20254	0.89132	1	FALSE	5.92679	5.85683	0.017132	1	1	FALSE	5.51232	9.86308	-0.83938	0.2265	0.61618	FALSE	6.858	15.3676	-1.164	0.024911	0.12136	FALSE	6.6109	23.0631	-1.8027	0.00015594	0.0011338	TRUE	6.97381	6.039	0.20764	0.85885	1	FALSE	6.51224	10.0512	-0.62614	0.3211	0.93976	FALSE	8.07639	15.6634	-0.95561	0.042795	0.1966	FALSE	7.93821
c106372_g1	2.77415	5.74082	-1.0492	0.28149	0.93478	FALSE	2.61198	6.18061	-1.2426	0.18253	0.81349	FALSE	2.42712	4.65922	-0.94084	0.49367	0.95245	FALSE	3.0188	19.5757	-2.697	7.217e-06	8.5543e-05	TRUE	2.9058	10.5098	-1.8547	0.012524	0.055292	FALSE	5.52414	6.37301	-0.20623	0.85942	1	FALSE	5.15846	4.7614	0.11556	1	1	FALSE	6.40279	19.9468	-1.6394	0.000847	0.0070088	TRUE	6.29459
c106378_g1	21.1498	26.4517	-0.32271	0.38824	1	FALSE	19.9134	25.0876	-0.33324	0.35167	1	FALSE	18.5201	19.4522	-0.070847	0.94259	1	FALSE	23.0411	12.8257	0.84518	0.032099	0.14896	FALSE	22.2099	16.8975	0.39439	0.28541	0.61375	FALSE	25.4517	25.8333	-0.021474	0.93722	1	FALSE	23.7703	19.8131	0.26271	0.56904	1	FALSE	29.5009	13.0697	1.1745	0.0014817	0.011497	TRUE	28.9995
c106380_g1	107.99	173.393	-0.68314	2.6425e-06	7.2424e-05	TRUE	101.682	172.745	-0.76458	4.3587e-07	1.4755e-05	TRUE	94.5835	114.634	-0.27738	0.27352	0.69657	FALSE	117.675	507.121	-2.1075	2.9036e-63	3.7384e-61	TRUE	113.443	493.221	-2.1203	3.252e-24	1.0702e-22	TRUE	166.62	177.762	-0.093391	0.47725	1	FALSE	155.711	116.847	0.41425	0.081017	0.39591	FALSE	193.466	516.855	-1.4177	1.9026e-41	1.1808e-39	TRUE	190.172
c106384_g1	2.00785	5.39845	-1.4269	0.12776	0.64142	FALSE	1.89007	6.05092	-1.6787	0.058336	0.4176	FALSE	1.75765	4.49927	-1.356	0.25231	0.66003	FALSE	2.18692	0.943245	1.2132	0.47046	0.88369	FALSE	2.10895	0	Inf	0.079165	0.24739	FALSE	5.19895	6.21868	-0.25839	0.76265	1	FALSE	4.85237	4.572	0.085863	0.97867	1	FALSE	6.01957	0.960332	2.6481	0.011033	0.065471	FALSE	5.91846
c106389_g1	9.10369	6.78772	0.42352	0.51687	1	FALSE	8.57154	3.33513	1.3618	0.065572	0.45279	FALSE	7.97384	3.22118	1.3077	0.12947	0.43334	FALSE	9.92107	1.59303	2.6387	0.0015805	0.011743	TRUE	9.56678	1.2128	2.9797	0.00062619	0.0040059	TRUE	6.52492	3.42702	0.92901	0.26637	1	FALSE	6.09723	3.291	0.88963	0.3704	0.97588	FALSE	7.57228	1.62613	2.2193	0.016294	0.090441	FALSE	7.44287
c106389_g2	8.67405	4.19852	1.0468	0.20928	0.83145	FALSE	8.16622	3.82312	1.0949	0.11458	0.63641	FALSE	7.5949	1.39227	2.4476	0.016525	0.089206	FALSE	9.44944	3.02853	1.6416	0.018405	0.095074	FALSE	9.11099	0.892903	3.351	0.00037074	0.0024938	TRUE	4.02403	3.94246	0.029542	0.96796	1	FALSE	3.76368	1.42519	1.401	0.40406	1	FALSE	4.68955	3.08553	0.60393	0.54881	0.97793	FALSE	4.61115
c106390_g1	50.555	39.5246	0.3551	0.17643	0.75887	FALSE	47.5999	43.6321	0.12557	0.7134	1	FALSE	44.2807	39.7919	0.1542	0.70254	1	FALSE	55.094	130.73	-1.2466	4.7147e-10	9.0148e-09	TRUE	53.126	53.8834	-0.020422	0.85719	1	FALSE	37.9862	44.8978	-0.24117	0.32723	1	FALSE	35.4958	40.5559	-0.19226	0.58328	1	FALSE	44.0986	133.235	-1.5952	6.3521e-16	1.7574e-14	TRUE	43.3491
c106391_g1	16.1684	10.9862	0.55748	0.2605	0.91256	FALSE	15.2243	11.8785	0.35803	0.47959	1	FALSE	14.1638	6.23114	1.1846	0.053081	0.22235	FALSE	17.6223	2.7097	2.7012	4.8619e-06	5.905e-05	TRUE	16.9916	2.09765	3.018	3.1707e-06	3.0639e-05	TRUE	10.5489	12.2452	-0.21512	0.74049	1	FALSE	9.86092	6.34827	0.63536	0.33843	0.94311	FALSE	12.2618	2.75983	2.1515	0.00080951	0.0067284	TRUE	12.054
c106402_g1	84.7984	67.3621	0.3321	0.089161	0.51775	FALSE	79.8431	72.0066	0.14904	0.42226	1	FALSE	74.2615	47.8721	0.63343	0.027345	0.1348	FALSE	92.39	50.4101	0.87402	1.552e-05	0.0001743	TRUE	89.0587	34.478	1.3691	5.4981e-09	7.3383e-08	TRUE	64.77	74.1707	-0.19552	0.4455	1	FALSE	60.5034	48.7553	0.31146	0.26726	0.8506	FALSE	75.1498	51.3684	0.54889	0.009118	0.055674	FALSE	73.8801
c106405_g1	69.8431	129.996	-0.89628	1.1825e-07	3.9731e-06	TRUE	65.7638	140.63	-1.0965	2.5508e-10	1.2951e-08	TRUE	61.1682	183.437	-1.5844	6.4855e-10	1.2947e-08	TRUE	76.0996	178.852	-1.2328	1.1004e-13	2.7791e-12	TRUE	73.3526	160.043	-1.1255	1.5721e-09	2.2097e-08	TRUE	124.897	144.809	-0.21341	0.16543	1	FALSE	116.723	186.888	-0.67908	0.0039922	0.034283	TRUE	145.057	182.256	-0.32934	0.021962	0.11553	FALSE	142.594
c106412_g1	64.5503	44.5085	0.53634	0.016531	0.15643	FALSE	60.7786	41.8369	0.53879	0.02429	0.22688	FALSE	56.5404	28.9817	0.96414	0.0039286	0.026526	TRUE	70.3465	39.4448	0.83464	0.00039444	0.0034041	TRUE	67.829	38.1484	0.83028	0.00099119	0.0060639	TRUE	42.7922	43.0515	-0.0087143	0.95526	1	FALSE	39.9828	29.5253	0.43743	0.2243	0.7618	FALSE	49.651	40.2007	0.3046	0.24987	0.659	FALSE	48.804
c106424_g1	34.7972	64.3257	-0.88643	0.0002224	0.0041109	TRUE	32.7659	62.4187	-0.92978	0.00015714	0.0033072	TRUE	30.4744	43.1875	-0.50302	0.14988	0.47481	FALSE	37.9119	93.6589	-1.3048	4.3326e-09	7.5612e-08	TRUE	36.5363	80.8331	-1.1456	3.3077e-06	3.1868e-05	TRUE	61.8588	64.2615	-0.054975	0.81073	1	FALSE	57.7863	44.0537	0.39146	0.21874	0.75007	FALSE	71.7557	95.4488	-0.41163	0.025977	0.13222	FALSE	70.5373
c106429_g1	321.78	296.578	0.11766	0.25805	0.91162	FALSE	302.976	296.219	0.032539	0.7187	1	FALSE	281.786	265.906	0.083685	0.69677	1	FALSE	350.571	261.385	0.42353	0.00017096	0.0015943	TRUE	337.914	356.831	-0.078584	0.63347	0.95076	FALSE	285.024	304.99	-0.09768	0.39597	1	FALSE	266.339	271.11	-0.025615	0.90642	1	FALSE	330.905	266.365	0.31301	0.0028101	0.020234	TRUE	325.285
c106440_g1	126.118	145.921	-0.21041	0.14236	0.68321	FALSE	118.75	106.196	0.1612	0.33333	1	FALSE	110.457	102.083	0.11373	0.66289	1	FALSE	137.423	81.7697	0.74898	7.476e-06	8.8352e-05	TRUE	132.478	86.3308	0.6178	0.0010778	0.0065347	TRUE	140.288	109.357	0.35934	0.014532	0.92916	FALSE	131.063	104.022	0.33337	0.16354	0.64682	FALSE	162.793	83.3173	0.96636	2.5313e-10	4.9049e-09	TRUE	160.034
c106442_g1	18.0453	27.3563	-0.60025	0.088682	0.51634	FALSE	16.9902	25.2529	-0.57174	0.12548	0.67098	FALSE	15.7999	26.3113	-0.73577	0.092902	0.33944	FALSE	19.6564	9.66685	1.0239	0.017465	0.090923	FALSE	18.9448	8.07874	1.2296	0.0085813	0.040044	TRUE	26.3164	25.9946	0.017748	0.97974	1	FALSE	24.5776	26.8192	-0.12592	0.78399	1	FALSE	30.5137	9.85104	1.6311	1.6646e-05	0.00019082	TRUE	29.998
c106443_g1	219.899	190.399	0.20781	0.11293	0.59265	FALSE	207.046	239.311	-0.20894	0.09443	0.56738	FALSE	192.586	123.841	0.63701	0.0079216	0.047524	TRUE	239.607	223.413	0.10096	0.47234	0.88446	FALSE	231.003	103.115	1.1637	1.672e-12	3.0064e-11	TRUE	182.983	246.395	-0.42927	0.00039805	0.076618	FALSE	170.987	126.219	0.43796	0.057937	0.31194	FALSE	212.436	227.697	-0.10009	0.42412	0.87882	FALSE	208.827
c106454_g1	17240.5	13810.8	0.32	0.0011041	0.016812	TRUE	16233	11947.7	0.44221	0.00019009	0.0039111	TRUE	15100.3	9466.82	0.67363	0.00070577	0.0057938	TRUE	18787.3	9528.79	0.97939	3.3612e-19	1.1756e-17	TRUE	18113.7	9688.06	0.9028	3.1907e-11	5.1936e-10	TRUE	13272.9	12294.6	0.11046	0.20719	1	FALSE	12402.7	9649.35	0.36216	0.048683	0.27067	FALSE	15409.2	9711.51	0.66603	3.9924e-28	1.7691e-26	TRUE	15147.5
c106457_g1	2.60582	1.8848	0.46732	0.79845	1	FALSE	2.45369	2.7273	-0.15252	1	1	FALSE	2.28185	2.23968	0.026915	1	1	FALSE	2.83868	10.8127	-1.9294	0.007052	0.042836	TRUE	2.73527	2.47911	0.14186	0.97834	1	FALSE	1.80815	2.8007	-0.63127	0.693	1	FALSE	1.69108	2.27774	-0.42965	0.91013	1	FALSE	2.10421	11.0207	-2.3889	0.0014427	0.011225	TRUE	2.06837
c106459_g1	6.67296	12.1197	-0.86095	0.098864	0.55172	FALSE	6.28297	11.0441	-0.81376	0.16688	0.77996	FALSE	5.8442	11.6805	-0.99903	0.11663	0.40544	FALSE	7.27107	18.6597	-1.3597	0.0047869	0.030788	TRUE	7.00993	34.5422	-2.3009	2.7024e-08	3.366e-07	TRUE	11.6323	11.3717	0.032681	0.90965	1	FALSE	10.8751	11.9057	-0.13062	0.91742	1	FALSE	13.5292	19.02	-0.49144	0.28538	0.71584	FALSE	13.3006
c106467_g1	6.71088	8.90677	-0.4084	0.51432	1	FALSE	6.31845	4.70349	0.42584	0.64275	1	FALSE	5.87736	11.8261	-1.0087	0.097739	0.35293	FALSE	7.31253	12.6363	-0.78913	0.15208	0.46471	FALSE	7.0509	19.9039	-1.4972	0.0030533	0.016331	TRUE	8.56215	4.85206	0.81938	0.22049	1	FALSE	7.99957	12.0777	-0.59435	0.30969	0.92364	FALSE	9.93688	12.8772	-0.37395	0.50327	0.93868	FALSE	9.76835
c106473_g1	337.7	395.216	-0.2269	0.066596	0.42845	FALSE	317.957	310.239	0.035451	0.81056	1	FALSE	295.75	281.444	0.07153	0.73849	1	FALSE	367.961	745.429	-1.0185	3.2599e-15	9.0858e-14	TRUE	354.76	228.482	0.63476	8.3732e-06	7.5929e-05	TRUE	379.765	319.318	0.25011	0.012077	0.84535	FALSE	354.899	286.699	0.30787	0.12526	0.53681	FALSE	440.978	759.667	-0.78466	2.1518e-11	4.5354e-10	TRUE	433.479
c106478_g1	12.2217	8.4238	0.53691	0.32684	1	FALSE	11.5083	6.20885	0.89028	0.12952	0.68372	FALSE	10.7079	6.57074	0.70455	0.3126	0.75657	FALSE	13.3229	2.59156	2.362	0.00041303	0.0035516	TRUE	12.8477	4.30234	1.5783	0.0099376	0.045532	TRUE	8.10637	6.40568	0.3397	0.63258	1	FALSE	7.57064	6.69936	0.17639	0.89743	1	FALSE	9.39432	2.64106	1.8307	0.01448	0.082134	FALSE	9.23443
c106484_g1	6.0127	1.95866	1.6181	0.070665	0.44296	FALSE	5.66205	3.40311	0.73447	0.40241	1	FALSE	5.26759	5.80892	-0.14113	0.92082	1	FALSE	6.55351	41.9913	-2.6798	6.1523e-12	1.3684e-10	TRUE	6.31748	34.3159	-2.4415	8.6398e-09	1.1347e-07	TRUE	1.88143	3.5014	-0.8961	0.43489	1	FALSE	1.759	5.92504	-1.7521	0.077376	0.38187	FALSE	2.18544	42.7992	-4.2916	6.0004e-19	1.9082e-17	TRUE	2.14779
c106492_g1	10.5749	8.33739	0.34298	0.54325	1	FALSE	9.95668	4.81748	1.0474	0.087788	0.54302	FALSE	9.26003	8.28521	0.16048	0.89088	1	FALSE	11.5205	6.69739	0.78254	0.16957	0.49469	FALSE	11.1049	15.7289	-0.50222	0.30622	0.64252	FALSE	8.0067	4.96257	0.69012	0.30442	1	FALSE	7.48544	8.45216	-0.17523	0.85665	1	FALSE	9.30415	6.82489	0.44707	0.50254	0.938	FALSE	9.14496
c106494_g1	83.2767	60.5294	0.46028	0.022095	0.19483	FALSE	78.4075	54.4487	0.52609	0.010943	0.12256	FALSE	72.928	42.7138	0.77177	0.010424	0.06096	FALSE	90.7335	23.524	1.9475	4.4355e-16	1.3025e-14	TRUE	87.4744	48.5721	0.84873	0.00011781	0.00087669	TRUE	58.1842	56.0425	0.054105	0.78806	1	FALSE	54.3608	43.5419	0.32016	0.29369	0.89184	FALSE	67.532	23.9765	1.494	2.7433e-09	4.8577e-08	TRUE	66.3884
c106501_g1	35.6028	40.2417	-0.1767	0.49051	1	FALSE	33.5233	40.7405	-0.2813	0.29789	0.99155	FALSE	31.1861	33.6379	-0.10918	0.75955	1	FALSE	38.8009	64.6341	-0.73621	0.0015493	0.011545	TRUE	37.4108	48.6459	-0.37886	0.15238	0.39979	FALSE	38.6882	41.924	-0.11588	0.69451	1	FALSE	36.1458	34.2807	0.076432	0.85396	1	FALSE	44.8938	65.8794	-0.55331	0.013122	0.076017	FALSE	44.1313
c106503_g1	14.188	12.2943	0.20669	0.6389	1	FALSE	13.3588	6.34019	1.0752	0.047426	0.3656	FALSE	12.4242	11.6149	0.09718	0.91188	1	FALSE	15.4569	16.1814	-0.066078	0.92329	1	FALSE	14.8986	25.279	-0.76276	0.04906	0.17019	FALSE	11.82	6.52559	0.85705	0.14196	1	FALSE	11.0444	11.844	-0.10084	0.86793	1	FALSE	13.7147	16.4906	-0.26592	0.51826	0.94973	FALSE	13.4803
c106511_g1	0.66703	0	Inf	0.65572	1	FALSE	0.627749	0	Inf	0.68965	1	FALSE	0.583566	0	Inf	0.75606	1	FALSE	0.726121	9.55061	-3.7173	0.00016885	0.0015758	TRUE	0.700351	0	Inf	0.62895	0.94569	FALSE	0	0	NA	NA	NA	NA	0	0	NA	NA	NA	NA	0	9.73466	#NAME?	3.3486e-06	4.2345e-05	TRUE	0
c106515_g1	11.1417	1.54967	2.8459	0.00018763	0.0035277	TRUE	10.4916	0	Inf	4.8155e-07	1.6171e-05	TRUE	9.75804	0	Inf	1.2567e-05	0.00014883	TRUE	12.1394	23.4422	-0.94941	0.10406	0.35902	FALSE	11.6982	0	Inf	7.6703e-08	9.0876e-07	TRUE	1.48178	0	Inf	0.28729	1	FALSE	1.3882	0	Inf	0.31994	0.93976	FALSE	1.73187	23.8758	-3.7851	2.091e-05	0.00023615	TRUE	1.7021
c106536_g1	59.6067	96.9635	-0.70197	0.00020472	0.0038147	TRUE	56.1209	79.4161	-0.50089	0.01285	0.13874	FALSE	52.198	80.0434	-0.61679	0.030941	0.14547	FALSE	64.9424	51.3329	0.33928	0.13736	0.4331	FALSE	62.6099	113.997	-0.86453	1.7911e-05	0.00015415	TRUE	93.2112	81.7709	0.18892	0.30538	1	FALSE	87.0921	81.575	0.094415	0.74268	1	FALSE	108.175	52.3173	1.048	3.8379e-08	6.0762e-07	TRUE	106.335
c106537_g1	2.94609	0.28831	3.3531	0.071341	0.44535	FALSE	2.77439	0	Inf	0.030169	0.26351	FALSE	2.58059	0	Inf	0.064621	0.26165	FALSE	3.21029	16.8546	-2.3924	8.039e-05	0.00079666	TRUE	3.09335	0	Inf	0.017931	0.075011	FALSE	0.277133	0	Inf	1	1	FALSE	0.258673	0	Inf	1	1	FALSE	0.321807	17.1726	-5.7378	2.9283e-09	5.1731e-08	TRUE	0.316616
c106543_g1	1670.61	1510.84	0.14502	0.045124	0.32849	FALSE	1573	1520.31	0.049157	0.54819	1	FALSE	1463.12	493.772	1.5671	3.7875e-14	1.1049e-12	TRUE	1820.31	491.178	1.8899	7.3318e-98	1.6009e-95	TRUE	1754.78	4.87795	8.4908	0	0	TRUE	1452.38	1564.74	-0.1075	0.12884	1	FALSE	1357.01	503.318	1.4309	3.3429e-13	1.208e-11	TRUE	1685.55	500.596	1.7515	6.3676e-115	1.0873e-112	TRUE	1656.91
c106546_g1	103.432	46.8763	1.1418	6.0652e-09	2.4043e-07	TRUE	97.3916	44.378	1.134	8.507e-06	0.00023416	TRUE	90.5992	31.812	1.5099	7.1158e-07	1.0163e-05	TRUE	112.719	47.1998	1.2559	2.4837e-10	4.8696e-09	TRUE	108.673	27.3125	1.9924	1.2602e-16	2.9063e-15	TRUE	45.0562	45.6325	-0.018338	0.93093	1	FALSE	42.1029	32.4209	0.37699	0.28299	0.87391	FALSE	52.2978	48.0999	0.12072	0.63991	1	FALSE	51.4063
c106554_g1	57.7564	75.119	-0.3792	0.075205	0.46087	FALSE	54.381	68.4686	-0.33234	0.12538	0.67055	FALSE	50.5803	57.0478	-0.17359	0.58879	1	FALSE	62.9283	98.677	-0.649	0.00081722	0.0065406	TRUE	60.6621	112.912	-0.89633	1.275e-05	0.00011231	TRUE	72.2346	70.5003	0.035061	0.93194	1	FALSE	67.4856	58.1434	0.21497	0.48825	1	FALSE	83.7941	100.567	-0.26324	0.11156	0.39677	FALSE	82.366
c106563_g2	14.119	14.1521	-0.0033763	1	1	FALSE	13.2947	8.17038	0.70237	0.16593	0.77695	FALSE	12.3648	10.2654	0.26845	0.64265	1	FALSE	15.3826	25.0757	-0.70499	0.07593	0.28438	FALSE	14.8246	25.1374	-0.76184	0.12266	0.3455	FALSE	13.6041	8.39306	0.69677	0.17187	1	FALSE	12.7118	10.4579	0.28157	0.66026	1	FALSE	15.7882	25.5522	-0.6946	0.062205	0.2622	FALSE	15.519
c106564_g1	27.4961	25.8211	0.090673	0.80175	1	FALSE	25.8893	28.2475	-0.12577	0.73525	1	FALSE	24.0794	20.1484	0.25714	0.54647	0.98511	FALSE	29.9576	5.44667	2.4595	1.9656e-08	3.2102e-07	TRUE	28.8776	0	Inf	4.7789e-18	1.1906e-16	TRUE	24.8322	29.064	-0.22702	0.48254	1	FALSE	23.1958	20.5256	0.17643	0.69515	1	FALSE	28.8036	5.55323	2.3749	6.5743e-08	1.0167e-06	TRUE	28.3156
c106573_g1	81.4393	96.3705	-0.24287	0.20583	0.82542	FALSE	76.6798	72.7295	0.076306	0.6483	1	FALSE	71.3147	66.3745	0.10357	0.6848	1	FALSE	88.7223	99.0306	-0.15858	0.44516	0.85965	FALSE	85.5162	71.2549	0.26321	0.20796	0.50028	FALSE	92.6881	74.8873	0.30766	0.085586	1	FALSE	86.5792	67.6272	0.35642	0.18785	0.71331	FALSE	107.497	100.923	0.091034	0.59922	1	FALSE	105.673
c106576_g1	0	5.31191	#NAME?	0.0010288	0.015859	TRUE	0	1.3694	#NAME?	0.22172	0.88218	FALSE	0	130.849	#NAME?	1.0281e-23	5.6952e-22	TRUE	0	0	NA	NA	NA	NA	0	0.327947	#NAME?	1	1	FALSE	5.11642	1.40487	1.8647	0.080848	1	FALSE	4.77694	133.536	-4.805	2.6911e-15	1.1546e-13	TRUE	5.92165	0	Inf	0.00036568	0.0032893	TRUE	5.82018
c106580_g1	0	1.25412	#NAME?	0.26671	0.91256	FALSE	0	0.69882	#NAME?	0.59697	1	FALSE	0	1.79756	#NAME?	0.40168	0.85092	FALSE	0	40.0018	#NAME?	3.5146e-23	1.4912e-21	TRUE	0	7.46572	#NAME?	6.8537e-05	0.00053336	TRUE	1.20583	0.718769	0.74643	0.85788	1	FALSE	1.12632	1.83799	-0.70651	0.84567	1	FALSE	1.39918	40.7789	-4.8652	1.4888e-19	4.8564e-18	TRUE	1.37563
c106586_g1	273.861	256.95	0.091956	0.43071	1	FALSE	257.858	224.444	0.20022	0.098799	0.58321	FALSE	239.843	189.68	0.33852	0.14227	0.45564	FALSE	298.396	142.782	1.0634	1.2258e-15	3.513e-14	TRUE	287.655	131.948	1.1244	2.3345e-13	4.4593e-12	TRUE	247.004	231.09	0.096079	0.38204	1	FALSE	230.782	193.411	0.25486	0.2525	0.82272	FALSE	286.667	145.54	0.97796	4.3435e-15	1.1482e-13	TRUE	281.799
c106588_g1	26.5926	27.7204	-0.059924	0.83509	1	FALSE	25.0377	25.2535	-0.012379	0.93383	1	FALSE	23.2909	20.8903	0.15693	0.76139	1	FALSE	28.9785	73.3369	-1.3396	3.1641e-08	5.0399e-07	TRUE	27.9432	111.854	-2.001	1.2855e-17	3.1296e-16	TRUE	26.638	25.9804	0.036064	0.98768	1	FALSE	24.8933	21.2834	0.22602	0.59379	1	FALSE	30.9296	74.7438	-1.273	6.3171e-08	9.7928e-07	TRUE	30.4037
c106589_g1	13.4353	22.9776	-0.7742	0.047043	0.33804	FALSE	12.6506	26.7802	-1.082	0.0035643	0.049975	TRUE	11.7686	36.357	-1.6273	7.892e-05	0.00080809	TRUE	14.6422	39.112	-1.4175	2.3631e-05	0.00025738	TRUE	14.1176	56.6675	-2.005	1.3962e-10	2.1589e-09	TRUE	22.1113	27.5865	-0.31918	0.33172	1	FALSE	20.65	37.0381	-0.84287	0.021906	0.14682	FALSE	25.6252	39.8582	-0.63731	0.026968	0.13632	FALSE	25.1892
c106599_g1	92.7612	119.79	-0.36892	0.021704	0.19231	FALSE	87.3407	125.566	-0.52372	0.0015007	0.023943	TRUE	81.2422	121.839	-0.58467	0.021683	0.11024	FALSE	101.077	100.328	0.010733	1	1	FALSE	97.4466	116.727	-0.26045	0.15398	0.40298	FALSE	115.085	129.246	-0.16742	0.27046	1	FALSE	107.562	124.204	-0.20754	0.39808	1	FALSE	133.668	102.253	0.38652	0.013972	0.079901	FALSE	131.393
c106609_g1	12.4176	14.9304	-0.26587	0.66654	1	FALSE	11.6912	11.0615	0.079879	0.92746	1	FALSE	10.8712	4.01137	1.4383	0.040496	0.18254	FALSE	13.5245	5.87418	1.2031	0.024462	0.11951	FALSE	13.0342	2.15117	2.5991	0.00013079	0.00096476	TRUE	14.353	11.3811	0.33471	0.55745	1	FALSE	13.4124	4.08705	1.7144	0.011754	0.086407	FALSE	16.6557	5.98572	1.4764	0.0043705	0.029706	TRUE	16.3705
c106621_g1	184.488	236.897	-0.36073	0.0040316	0.050065	FALSE	173.704	217.212	-0.32247	0.015761	0.16325	FALSE	161.565	211.896	-0.39124	0.09069	0.33293	FALSE	201.009	263.466	-0.39036	0.0023872	0.016834	TRUE	193.777	239.062	-0.30299	0.040214	0.14552	FALSE	227.771	223.637	0.026424	0.85547	1	FALSE	212.797	215.97	-0.02135	0.91275	1	FALSE	264.273	268.498	-0.022883	0.83076	1	FALSE	259.781
c106649_g1	85.0529	74.0038	0.20076	0.28809	0.94502	FALSE	80.0833	88.8925	-0.15056	0.43476	1	FALSE	74.4883	70.0833	0.087943	0.76998	1	FALSE	92.6729	93.5847	-0.014125	0.97176	1	FALSE	89.3361	67.1799	0.41121	0.054113	0.18398	FALSE	71.1539	91.5233	-0.3632	0.04608	1	FALSE	66.4735	71.4343	-0.10384	0.71871	1	FALSE	82.5569	95.3702	-0.20815	0.25816	0.67066	FALSE	81.1562
c106658_g1	96.0824	78.1156	0.29866	0.10385	0.56945	FALSE	90.4685	72.1662	0.32609	0.09315	0.56259	FALSE	84.1559	58.6137	0.52183	0.067162	0.27014	FALSE	104.704	47.1896	1.1498	2.0446e-08	3.3327e-07	TRUE	100.948	33.8586	1.576	1.5103e-11	2.5216e-10	TRUE	75.1125	74.3233	0.01524	0.97504	1	FALSE	70.1715	59.7181	0.23272	0.42052	1	FALSE	87.1408	48.1004	0.8573	3.7421e-05	0.00040451	TRUE	85.6602
c106662_g1	0.629115	2.50825	-1.9953	0.25016	0.89851	FALSE	0.592268	1.31815	-1.1542	0.70861	1	FALSE	0.550412	0.390863	0.49385	1	1	FALSE	0.684664	82.4892	-6.9127	2.5484e-42	2.0722e-40	TRUE	0.659388	26.1826	-5.3113	3.9759e-13	7.4709e-12	TRUE	2.41166	1.35412	0.83267	0.63045	1	FALSE	2.25264	0.395415	2.5102	0.24564	0.8072	FALSE	2.79835	84.0693	-4.9089	3.5058e-38	2.026e-36	TRUE	2.75126
c106666_g1	268.277	634.143	-1.2411	9.1296e-38	1.8585e-35	TRUE	252.605	612.169	-1.2771	8.0786e-15	6.1355e-13	TRUE	234.993	717.892	-1.6111	4.59e-14	1.3341e-12	TRUE	292.373	1780.25	-2.6062	4.997e-161	2.0236e-158	TRUE	281.907	1694.16	-2.5873	1.1861e-95	1.8121e-93	TRUE	609.53	629.924	-0.047481	0.67869	1	FALSE	569.523	731.488	-0.36108	0.070911	0.3694	FALSE	707.511	1814.35	-1.3586	4.8653e-75	5.3276e-73	TRUE	695.502
c106667_g1	64.1161	134.195	-1.0656	4.6271e-10	2.094e-08	TRUE	60.3706	115.295	-0.93341	3.5358e-07	1.2162e-05	TRUE	56.1536	117.014	-1.0592	9.3534e-05	0.00093206	TRUE	69.862	193.748	-1.4716	4.0525e-19	1.411e-17	TRUE	67.3456	339.759	-2.3349	4.3066e-44	2.5796e-42	TRUE	128.955	118.656	0.12009	0.41381	1	FALSE	120.506	119.222	0.015455	0.92794	1	FALSE	149.731	197.461	-0.39919	0.0033247	0.023356	TRUE	147.188
c106672_g1	1209.3	1349.66	-0.15842	0.029954	0.24501	FALSE	1138.64	1173.85	-0.043938	0.57725	1	FALSE	1059.16	1246.53	-0.23499	0.23022	0.62351	FALSE	1317.76	574.396	1.198	5.5486e-39	4.1204e-37	TRUE	1270.45	155.253	3.0327	4.1271e-114	8.0491e-112	TRUE	1297.31	1208.3	0.10254	0.16132	1	FALSE	1212.19	1270.32	-0.067577	0.71444	1	FALSE	1505.77	585.425	1.3629	7.0252e-71	7.2872e-69	TRUE	1480.16
c106673_g2	155.254	119.395	0.37889	0.0090516	0.096778	FALSE	146.184	112.08	0.38326	0.012798	0.13828	FALSE	135.977	99.459	0.45119	0.076905	0.30196	FALSE	169.174	132.392	0.35369	0.018731	0.096394	FALSE	163.09	185.082	-0.18249	0.24865	0.55741	FALSE	114.849	115.348	-0.0062591	0.98286	1	FALSE	107.273	101.405	0.081159	0.79415	1	FALSE	133.173	134.92	-0.018802	0.87923	1	FALSE	130.911
c106679_g1	6576.23	2562.89	1.3595	8.6132e-33	1.4553e-30	TRUE	6192	3075.43	1.0096	1.1758e-18	1.1717e-16	TRUE	5759.95	1363	2.0793	4.0616e-24	2.3041e-22	TRUE	7166.31	7591.84	-0.08322	0.29347	0.68956	FALSE	6909.27	3563.12	0.95539	2.3801e-18	6.0102e-17	TRUE	2463.14	3165	-0.3617	1.4941e-05	0.0047435	TRUE	2301.64	1389.25	0.72835	0.0001144	0.0014722	TRUE	2859.48	7736.93	-1.436	8.8951e-103	1.3269e-100	TRUE	2810.89
c106685_g1	239.073	278.272	-0.21904	0.060429	0.40287	FALSE	225.103	269.192	-0.25805	0.036054	0.30169	FALSE	209.374	222.37	-0.086877	0.71746	1	FALSE	260.488	353.791	-0.44168	0.0034246	0.023047	TRUE	251.107	343.937	-0.45384	0.0095294	0.043881	TRUE	267.525	277.084	-0.050648	0.63418	1	FALSE	249.947	226.611	0.14141	0.51559	1	FALSE	310.442	360.597	-0.21606	0.12372	0.42457	FALSE	305.168
c106694_g1	0	14.507	#NAME?	2.0569e-09	8.6245e-08	TRUE	0	5.38034	#NAME?	0.00053001	0.0097654	TRUE	0	281.356	#NAME?	3.0491e-46	5.8589e-44	TRUE	0	0	NA	NA	NA	NA	0	0.655893	#NAME?	0.71616	0.9806	FALSE	13.9557	5.53258	1.3348	0.014971	0.94281	FALSE	13.0352	287.031	-4.4607	7.7723e-26	7.8182e-24	TRUE	16.1803	0	Inf	1.1121e-10	2.2187e-09	TRUE	15.9051
c106701_g1	0	0	NA	NA	NA	NA	0	0	NA	NA	NA	NA	0	0	NA	NA	NA	NA	0	10.4113	#NAME?	2.0939e-06	2.6767e-05	TRUE	0	0	NA	NA	NA	NA	0	0	NA	NA	NA	NA	0	0	NA	NA	NA	NA	0	10.6068	#NAME?	1.3353e-06	1.7743e-05	TRUE	0
c106704_g1	47.0375	36.957	0.34796	0.18147	0.77038	FALSE	44.2879	33.746	0.39219	0.14136	0.7057	FALSE	41.1943	36.6023	0.17051	0.66944	1	FALSE	51.252	41.6274	0.30007	0.23434	0.6057	FALSE	49.4118	25.5122	0.95367	0.0019061	0.010829	TRUE	35.4989	34.7418	0.031101	0.92657	1	FALSE	33.1817	37.337	-0.17022	0.62135	1	FALSE	41.2408	42.4183	-0.040617	0.93076	1	FALSE	40.5381
c106709_g1	3278.47	3713.64	-0.17981	0.0058545	0.068282	FALSE	3086.89	3470.09	-0.16882	0.026857	0.24422	FALSE	2871.29	2868.53	0.0013829	0.98968	1	FALSE	3572.28	3898.44	-0.12605	0.094874	0.33716	FALSE	3443.85	4352.23	-0.33773	0.0016185	0.0093624	TRUE	3569.94	3571.6	-0.00067156	0.99481	1	FALSE	3335.45	2922.82	0.19052	0.29582	0.89673	FALSE	4143.11	3973	0.060486	0.30325	0.74428	FALSE	4072.78
c106710_g1	26.574	29.9061	-0.17042	0.63063	1	FALSE	25.0241	24.5373	0.028341	0.97079	1	FALSE	23.2789	18.0485	0.36714	0.42469	0.87841	FALSE	28.9612	25.9262	0.15971	0.70918	1	FALSE	27.9154	55.9768	-1.0038	0.00036432	0.0024549	TRUE	28.7497	25.2522	0.18714	0.55381	1	FALSE	26.8603	18.3766	0.54761	0.17877	0.69036	FALSE	33.3645	26.4249	0.33642	0.27351	0.69632	FALSE	32.7987
c106714_g1	2969.01	3263.76	-0.13656	0.032485	0.26099	FALSE	2795.51	2604.69	0.102	0.23261	0.90146	FALSE	2600.28	2046.67	0.34539	0.082682	0.31016	FALSE	3235.14	3855.71	-0.25317	0.00096577	0.0075934	TRUE	3118.89	3573.94	-0.19648	0.066903	0.21684	FALSE	3136.94	2680.5	0.22686	0.0008954	0.1454	FALSE	2931.13	2085.68	0.49094	0.0082404	0.064875	FALSE	3641.41	3929.36	-0.1098	0.095219	0.35646	FALSE	3579.57
c106717_g1	56.2752	43.3268	0.37724	0.14249	0.68375	FALSE	52.9863	51.5666	0.039182	0.94425	1	FALSE	49.2884	38.2656	0.3652	0.26641	0.68558	FALSE	61.3231	29.806	1.0408	3.7231e-05	0.00039314	TRUE	59.1252	33.1475	0.83487	0.0017995	0.010282	TRUE	41.6199	53.1098	-0.35171	0.17533	1	FALSE	38.8962	38.97	-0.0027356	0.96007	1	FALSE	48.3512	30.3707	0.67087	0.0071629	0.045417	TRUE	47.5334
c106718_g1	16.4468	22.8246	-0.47278	0.23428	0.87702	FALSE	15.485	25.5835	-0.72435	0.064327	0.44677	FALSE	14.4004	23.1499	-0.6849	0.14141	0.45345	FALSE	17.9155	36.2315	-1.016	0.0020491	0.014745	TRUE	17.2679	32.0711	-0.89318	0.012095	0.053704	FALSE	21.9372	26.3088	-0.26217	0.39915	1	FALSE	20.5001	23.5777	-0.20179	0.64956	1	FALSE	25.4647	36.9274	-0.5362	0.062889	0.26453	FALSE	25.0302
c106757_g1	16.1959	18.1487	-0.16424	0.72676	1	FALSE	15.2489	14.3667	0.085976	0.86185	1	FALSE	14.1818	13.4552	0.075879	0.93172	1	FALSE	17.6439	26.3461	-0.57843	0.11932	0.39176	FALSE	17.0076	47.6759	-1.4871	3.9726e-05	0.00032315	TRUE	17.4507	14.8099	0.23672	0.56516	1	FALSE	16.302	13.7211	0.24865	0.65287	1	FALSE	20.2461	26.8479	-0.40716	0.25338	0.6628	FALSE	19.903
c106759_g1	218.292	186.096	0.23021	0.084883	0.50203	FALSE	205.538	166.244	0.3061	0.028502	0.25513	FALSE	191.19	154.825	0.30436	0.2093	0.60196	FALSE	237.868	115.098	1.0473	1.7276e-13	4.305e-12	TRUE	229.323	109.739	1.0633	1.3025e-10	2.0201e-09	TRUE	178.885	171.096	0.064224	0.61773	1	FALSE	167.134	157.835	0.082589	0.71931	1	FALSE	207.625	117.287	0.82393	1.1616e-09	2.123e-08	TRUE	204.105
c106764_g1	9.66374	8.51034	0.18336	0.83022	1	FALSE	9.09967	8.53915	0.091723	0.93824	1	FALSE	8.46489	10.8759	-0.36158	0.56427	1	FALSE	10.5314	30.3433	-1.5267	7.7342e-05	0.00076932	TRUE	10.1521	22.0515	-1.1191	0.0095291	0.043881	TRUE	8.1889	8.78338	-0.10111	0.96183	1	FALSE	7.64606	11.0923	-0.53677	0.40535	1	FALSE	9.49224	30.9249	-1.7039	1.4376e-05	0.00016643	TRUE	9.33271
c106767_g1	0	0	NA	NA	NA	NA	0	0	NA	NA	NA	NA	0	0	NA	NA	NA	NA	0	41.7982	#NAME?	4.8137e-24	2.1264e-22	TRUE	0	1.17538	#NAME?	0.3212	0.65558	FALSE	0	0	NA	NA	NA	NA	0	0	NA	NA	NA	NA	0	42.6018	#NAME?	4.9158e-25	1.9689e-23	TRUE	0
c106779_g1	7.09583	26.1239	-1.8803	7.3859e-06	0.00018705	TRUE	6.68146	23.6628	-1.8244	2.4143e-05	0.00060859	TRUE	6.21619	13.5637	-1.1256	0.058352	0.24058	FALSE	7.73415	3.30231	1.2278	0.13874	0.43646	FALSE	7.45783	0	Inf	4.2002e-05	0.00033998	TRUE	25.107	24.343	0.044583	0.95426	1	FALSE	23.4609	13.8219	0.7633	0.089334	0.42666	FALSE	29.1472	3.36864	3.1131	2.0638e-10	4.0312e-09	TRUE	28.6519
c106801_g1	0	0	NA	NA	NA	NA	0	0	NA	NA	NA	NA	0	0	NA	NA	NA	NA	0	64.7765	#NAME?	1.6315e-36	1.114e-34	TRUE	0	101.295	#NAME?	1.0937e-52	7.9375e-51	TRUE	0	0	NA	NA	NA	NA	0	0	NA	NA	NA	NA	0	66.027	#NAME?	3.012e-38	1.7417e-36	TRUE	0
c106802_g1	95.6102	126.68	-0.40595	0.0128	0.12723	FALSE	90.025	99.9763	-0.15126	0.42053	1	FALSE	83.736	95.1678	-0.18463	0.49036	0.94933	FALSE	104.178	106.859	-0.036668	0.90926	1	FALSE	100.424	64.0684	0.64841	0.0015008	0.0087579	TRUE	121.81	102.937	0.24287	0.12128	1	FALSE	113.796	97.0168	0.23015	0.37381	0.98131	FALSE	141.317	108.886	0.37611	0.012581	0.073408	FALSE	138.917
c106814_g1	1.71225	6.15704	-1.8463	0.045525	0.33054	FALSE	1.61168	4.35146	-1.4329	0.2181	0.88053	FALSE	1.49902	2.23968	-0.57927	0.79743	1	FALSE	1.86531	2.08718	-0.16214	1	1	FALSE	1.79974	0.282478	2.6716	0.37626	0.71897	FALSE	5.9226	4.48537	0.401	0.6952	1	FALSE	5.53247	2.27774	1.2803	0.21408	0.73866	FALSE	6.86725	2.12759	1.6905	0.049123	0.21727	FALSE	6.75012
c106849_g2	7.55662	3.13892	1.2675	0.1161	0.60421	FALSE	7.11544	4.82899	0.55923	0.48427	1	FALSE	6.62134	2.21977	1.5767	0.10642	0.3775	FALSE	8.23869	8.78835	-0.093177	0.8828	1	FALSE	7.94669	1.86869	2.0883	0.014682	0.063387	FALSE	3.01398	4.97161	-0.72204	0.47106	1	FALSE	2.8174	2.26122	0.31726	0.8805	1	FALSE	3.50338	8.95727	-1.3543	0.064169	0.26876	FALSE	3.444
c106850_g1	345.059	232.766	0.56797	7.5187e-06	0.00018996	TRUE	324.902	263.243	0.30361	0.0076889	0.092726	FALSE	302.189	254.416	0.24826	0.23185	0.62689	FALSE	375.953	369.488	0.025026	0.79385	1	FALSE	362.375	241.603	0.58485	1.9237e-05	0.00016452	TRUE	223.639	270.973	-0.27698	0.014737	0.93681	FALSE	209.013	259.182	-0.31037	0.16097	0.63933	FALSE	259.725	376.566	-0.53592	2.1814e-06	2.8202e-05	TRUE	255.304
c106854_g1	63.6901	17.1702	1.8912	2.691e-12	1.4929e-10	TRUE	59.9694	18.6303	1.6866	1.0795e-09	5.1042e-08	TRUE	55.7828	3.35803	4.0541	5.8116e-17	2.0814e-15	TRUE	69.4017	1.19922	5.8548	1.9142e-37	1.3548e-35	TRUE	66.9068	2.13246	4.9716	6.244e-31	2.6088e-29	TRUE	16.5127	19.1423	-0.21319	0.66731	1	FALSE	15.4269	3.41357	2.1761	0.0011053	0.011288	TRUE	19.152	1.22186	3.9704	5.0695e-09	8.7651e-08	TRUE	18.8251
c106857_g1	1.00055	0.28831	1.7951	0.76297	1	FALSE	0.941623	0.687316	0.45418	1	1	FALSE	0.875349	0	Inf	0.6077	1	FALSE	1.08918	6.18733	-2.5061	0.018709	0.096313	FALSE	1.05053	5.3252	-2.3417	0.035981	0.13315	FALSE	0.277133	0.709735	-1.3567	0.93038	1	FALSE	0.258673	0	Inf	1	1	FALSE	0.321807	6.30424	-4.2921	0.0020511	0.015284	TRUE	0.316616
c106858_g1	46.291	60.2409	-0.38001	0.11415	0.59702	FALSE	43.5892	57.5144	-0.39995	0.1465	0.71969	FALSE	40.5554	61.9636	-0.61153	0.071704	0.28552	FALSE	50.4585	35.1402	0.52197	0.22882	0.59878	FALSE	48.6542	25.7931	0.91558	0.026412	0.10339	FALSE	57.9242	59.2412	-0.032435	0.91712	1	FALSE	54.1119	63.0952	-0.22158	0.48668	1	FALSE	67.2025	35.8249	0.90755	0.00014881	0.0014491	TRUE	66.063
c106863_g1	18.3446	22.502	-0.2947	0.44509	1	FALSE	17.2727	16.2874	0.084735	0.89915	1	FALSE	16.0667	24.8076	-0.6267	0.14418	0.46044	FALSE	19.9894	46.2706	-1.2109	7.0681e-05	0.00070894	TRUE	19.271	43.4191	-1.1719	0.0017051	0.0098013	TRUE	21.6372	16.7757	0.36714	0.35065	1	FALSE	20.2145	25.287	-0.32301	0.42757	1	FALSE	25.1013	47.1438	-0.90931	0.0013384	0.010512	TRUE	24.674
c106863_g2	10.8295	9.62399	0.17025	0.90339	1	FALSE	10.1969	9.9985	0.028344	1	1	FALSE	9.48676	16.5164	-0.79992	0.12347	0.42358	FALSE	11.8035	19.013	-0.68777	0.10372	0.35861	FALSE	11.3823	29.7771	-1.3874	0.0023051	0.012808	TRUE	9.247	10.3009	-0.15571	0.92251	1	FALSE	8.63976	16.8227	-0.96135	0.084656	0.40903	FALSE	10.7398	19.374	-0.85115	0.064023	0.26829	FALSE	10.5594
c106866_g1	0.2956	18.518	-5.9691	1.3009e-10	6.2221e-09	TRUE	0.278394	6.09589	-4.4526	0.001123	0.018732	TRUE	0.258629	0.696134	-1.4285	0.89476	1	FALSE	0.321603	0	Inf	0.94102	1	FALSE	0.309213	6.17102	-4.3188	0.0025144	0.013782	TRUE	17.817	6.27499	1.5056	0.0022758	0.28307	FALSE	16.6416	0.712597	4.5456	6.0958e-07	1.1286e-05	TRUE	20.6523	0	Inf	2.1426e-13	5.1714e-12	TRUE	20.3
c106880_g1	32.052	41.7985	-0.38304	0.14726	0.69387	FALSE	30.1785	36.9295	-0.29125	0.32255	1	FALSE	28.0744	29.8147	-0.086768	0.82952	1	FALSE	34.9303	23.4891	0.57248	0.075185	0.28299	FALSE	33.6833	17.7653	0.92297	0.0090318	0.041844	TRUE	40.186	37.9763	0.081593	0.83725	1	FALSE	37.547	30.3605	0.3065	0.39495	0.99791	FALSE	46.6288	23.9333	0.9622	0.00063777	0.0054326	TRUE	45.8344
c106890_g1	3414.12	10860.1	-1.6694	9.377e-50	2.7529e-47	TRUE	3214.66	10471	-1.7037	7.3218e-27	1.1267e-24	TRUE	2990.46	8735.42	-1.5465	9.6652e-15	2.9507e-13	TRUE	3720.64	1246.5	1.5777	8.1953e-21	3.0968e-19	TRUE	3587.32	213.175	4.0728	6.8277e-69	6.8954e-67	TRUE	10435.9	10774.6	-0.046072	0.68655	1	FALSE	9752.29	8898.87	0.13212	0.44194	1	FALSE	12117.5	1270.51	3.2536	1.1314e-130	2.2791e-128	TRUE	11911.6
c106891_g1	162.318	107.759	0.59101	0.00016839	0.0032086	TRUE	152.832	106.001	0.52786	0.00085193	0.014787	TRUE	142.168	116.86	0.28281	0.28226	0.71215	FALSE	176.881	112.166	0.65715	2.7994e-05	0.00030191	TRUE	170.545	126.04	0.43628	0.022475	0.090323	FALSE	103.569	109.082	-0.074822	0.73815	1	FALSE	96.7686	119.165	-0.30035	0.23821	0.78964	FALSE	120.232	114.319	0.072755	0.62183	1	FALSE	118.198
c106895_g1	3572.43	3791.66	-0.085921	0.17569	0.75665	FALSE	3363.68	2744.12	0.2937	0.00022727	0.0045877	TRUE	3128.76	1481.33	1.0787	8.09e-08	1.2999e-06	TRUE	3892.62	832.715	2.2248	6.0508e-154	2.3463e-151	TRUE	3752.68	2791.13	0.42707	6.082e-05	0.00047887	TRUE	3644.41	2824.19	0.36785	1.8845e-08	1.0904e-05	TRUE	3405.32	1510.32	1.1729	6.5997e-10	1.7171e-08	TRUE	4230.32	848.699	2.3174	1.3521e-250	7.5289e-248	TRUE	4158.44
c106900_g1	1.3855	4.36589	-1.6559	0.26153	0.91256	FALSE	1.30463	2.76077	-1.0814	0.44525	1	FALSE	1.21419	4.28528	-1.8194	0.15101	0.47739	FALSE	1.51081	4.36748	-1.5315	0.1646	0.48578	FALSE	1.45746	10.6878	-2.8744	0.005924	0.029174	TRUE	4.21294	2.84797	0.56489	0.71938	1	FALSE	3.9298	4.37641	-0.15529	0.89197	1	FALSE	4.86411	4.45253	0.12755	1	1	FALSE	4.78107
c106908_g1	41.5735	59.4301	-0.51553	0.033274	0.26556	FALSE	39.1444	55.7888	-0.51117	0.041121	0.33152	FALSE	36.4029	52.8966	-0.53912	0.10662	0.37804	FALSE	45.2874	76.1159	-0.74909	0.00092345	0.0073012	TRUE	43.6442	92.6963	-1.0867	2.6273e-06	2.5693e-05	TRUE	57.1409	57.4349	-0.0074046	0.9964	1	FALSE	53.3833	53.9277	-0.014636	0.97318	1	FALSE	66.2985	77.575	-0.22662	0.24031	0.64451	FALSE	65.1727
c106913_g1	6.4288	12.4745	-0.95636	0.07517	0.46076	FALSE	6.05371	10.9929	-0.86067	0.13357	0.68972	FALSE	5.63263	7.66918	-0.44526	0.55631	0.9958	FALSE	7.00803	14.6072	-1.0596	0.040362	0.17757	FALSE	6.75748	27.2039	-2.0093	5.1226e-06	4.7958e-05	TRUE	12.001	11.321	0.084156	0.90478	1	FALSE	11.2083	7.81867	0.51957	0.42564	1	FALSE	13.9137	14.8884	-0.097686	0.87453	1	FALSE	13.6779
c106916_g1	122.973	145.276	-0.24046	0.11985	0.61641	FALSE	115.785	130.369	-0.17115	0.29912	0.99441	FALSE	107.685	99.9783	0.10714	0.67051	1	FALSE	133.973	56.5293	1.2449	7.7974e-12	1.7227e-10	TRUE	129.139	61.5235	1.0697	3.4739e-08	4.2833e-07	TRUE	139.608	134.145	0.057597	0.72304	1	FALSE	130.465	101.918	0.35625	0.14801	0.60114	FALSE	162.092	57.6162	1.4923	7.1363e-19	2.2617e-17	TRUE	159.333
c106919_g1	14.5974	0	Inf	9.9133e-10	4.3151e-08	TRUE	13.7437	0	Inf	5.6077e-09	2.4349e-07	TRUE	12.7823	0	Inf	4.4383e-07	6.4934e-06	TRUE	15.9029	24.9519	-0.64986	0.09013	0.32357	FALSE	15.3307	0	Inf	5.5301e-10	8.1221e-09	TRUE	0	0	NA	NA	NA	NA	0	0	NA	NA	NA	NA	0	25.4263	#NAME?	3.8033e-15	1.0084e-13	TRUE	0
c106921_g1	14.0342	0	Inf	6.9203e-06	0.00017614	TRUE	13.2128	0	Inf	1.1892e-05	0.00031784	TRUE	12.2925	0	Inf	2.3905e-05	0.00026712	TRUE	15.2954	28.3527	-0.89038	0.041342	0.18094	FALSE	14.7545	0	Inf	4.5025e-06	4.2502e-05	TRUE	0	0	NA	NA	NA	NA	0	0	NA	NA	NA	NA	0	28.9023	#NAME?	2.8112e-13	6.7328e-12	TRUE	0
c106927_g1	18.5332	193.036	-3.3807	1.4833e-62	6.0754e-60	TRUE	17.4515	165.348	-3.2441	2.4532e-51	9.226e-49	TRUE	16.2329	242.513	-3.9011	2.9142e-40	4.0284e-38	TRUE	20.1951	73.1616	-1.8571	4.2009e-12	9.4458e-11	TRUE	19.4653	421.665	-4.4371	5.0442e-49	3.3632e-47	TRUE	185.498	170.266	0.12361	0.30898	1	FALSE	173.345	247.182	-0.51192	0.020145	0.13614	FALSE	215.385	74.5554	1.5305	3.7681e-25	1.5167e-23	TRUE	211.726
c106944_g1	8.98994	7.47791	0.26568	0.75001	1	FALSE	8.46509	9.86776	-0.2212	0.73813	1	FALSE	7.87438	5.01575	0.6507	0.43496	0.88536	FALSE	9.7967	9.90124	-0.015314	1	1	FALSE	9.44389	2.78835	1.76	0.014701	0.063455	FALSE	7.18574	10.1667	-0.50064	0.428	1	FALSE	6.71371	5.12291	0.39015	0.66309	1	FALSE	8.34452	10.0862	-0.27348	0.77777	1	FALSE	8.20413
c106945_g1	47.7342	80.4999	-0.75396	0.0014022	0.020617	TRUE	44.9442	84.7121	-0.91443	1.9356e-05	0.00049691	TRUE	41.7949	78.0806	-0.90164	0.0028062	0.019479	TRUE	51.9954	17.8213	1.5448	7.3376e-08	1.1253e-06	TRUE	50.1085	17.3125	1.5332	3.6815e-07	4.0238e-06	TRUE	77.3282	87.1996	-0.17333	0.35819	1	FALSE	72.2773	79.5928	-0.13909	0.62254	1	FALSE	89.8299	18.1617	2.3063	1.2275e-17	3.6776e-16	TRUE	88.3007
c106960_g1	16.1616	34.5335	-1.0954	0.0005143	0.0086163	TRUE	15.2175	24.7193	-0.6999	0.055722	0.40544	FALSE	14.1569	22.6251	-0.67642	0.12503	0.42747	FALSE	17.6138	22.2074	-0.33434	0.39559	0.80468	FALSE	16.9837	29.6256	-0.8027	0.059831	0.19935	FALSE	33.1814	25.4371	0.38344	0.19652	1	FALSE	31.0055	23.0658	0.42677	0.25043	0.81763	FALSE	38.5352	22.6233	0.76837	0.012342	0.072209	FALSE	37.8843
c106961_g1	4.06715	3.71554	0.13044	1	1	FALSE	3.82928	8.79495	-1.1996	0.070506	0.47488	FALSE	3.56235	4.37088	-0.29509	0.81103	1	FALSE	4.4324	4.53334	-0.032487	1	1	FALSE	4.27466	0.903557	2.2421	0.076992	0.24307	FALSE	3.56825	9.04302	-1.3416	0.050181	1	FALSE	3.33475	4.45465	-0.41773	0.76444	1	FALSE	4.147	4.61633	-0.15468	1	1	FALSE	4.07724
c106962_g1	0	0.28831	#NAME?	1	1	FALSE	0	0	NA	NA	NA	NA	0	0	NA	NA	NA	NA	0	9.9819	#NAME?	3.2696e-06	4.0709e-05	TRUE	0	0	NA	NA	NA	NA	0.277133	0	Inf	1	1	FALSE	0.258673	0	Inf	1	1	FALSE	0.321807	10.1719	-4.9823	1.7586e-05	0.00020056	TRUE	0.316616
c106969_g1	2.47855	4.92271	-0.98996	0.38598	1	FALSE	2.33359	4.22116	-0.85509	0.63292	1	FALSE	2.16849	2.90446	-0.42158	0.88491	1	FALSE	2.6972	19.6843	-2.8675	2.995e-06	3.7492e-05	TRUE	2.59659	13.7196	-2.4016	0.00054254	0.0035246	TRUE	4.74198	4.34529	0.12604	0.97622	1	FALSE	4.42665	2.96252	0.57939	0.66611	1	FALSE	5.4879	20.0536	-1.8695	0.00018511	0.0017706	TRUE	5.3944
c106972_g1	1607.87	2723.46	-0.76029	2.4666e-18	2.1208e-16	TRUE	1513.92	2556.77	-0.75603	1.1667e-16	1.0194e-14	TRUE	1408.2	2226.48	-0.66091	0.00096769	0.0076893	TRUE	1752	543.223	1.6894	2.2576e-79	3.8266e-77	TRUE	1689	373.637	2.1765	6.2896e-72	6.7307e-70	TRUE	2617.09	2631.2	-0.0077557	0.9436	1	FALSE	2445.68	2268.48	0.10851	0.5362	1	FALSE	3038.77	553.626	2.4565	1.1907e-85	1.4942e-83	TRUE	2987.11
c106979_g1	10.6887	13.4548	-0.33203	0.51416	1	FALSE	10.0631	12.5386	-0.3173	0.53477	1	FALSE	9.3595	12.4195	-0.4081	0.49297	0.9515	FALSE	11.6449	4.47994	1.3781	0.022543	0.11201	FALSE	11.2278	3.61163	1.6364	0.013245	0.057964	FALSE	12.9273	12.9021	0.0028212	1	1	FALSE	12.0823	12.6574	-0.067085	0.94603	1	FALSE	15.0128	4.56412	1.7178	0.001844	0.01396	TRUE	14.7567
c106999_g1	0	9.7986	#NAME?	1.76e-06	4.9727e-05	TRUE	0	1.39764	#NAME?	0.21731	0.88044	FALSE	0	268.289	#NAME?	1.7115e-52	4.4231e-50	TRUE	0	0	NA	NA	NA	NA	0	0	NA	NA	NA	NA	9.43472	1.43754	2.7144	0.00097435	0.15408	FALSE	8.80908	273.686	-4.9574	1.9324e-33	3.3476e-31	TRUE	10.9253	0	Inf	2.5222e-07	3.6718e-06	TRUE	10.7391
c107002_g1	16.4193	8.18245	1.0048	0.04002	0.3034	FALSE	15.4604	5.42008	1.5122	0.0045875	0.061188	FALSE	14.3824	3.28388	2.1308	0.0019228	0.014102	TRUE	17.8939	19.6226	-0.13305	0.71548	1	FALSE	17.2519	3.86474	2.1583	0.00015791	0.0011469	TRUE	7.86134	5.57429	0.49599	0.46037	1	FALSE	7.34639	3.34664	1.1343	0.1778	0.68856	FALSE	9.13079	20.0043	-1.1315	0.011489	0.067865	FALSE	8.97629
c107004_g1	0	0.31534	#NAME?	1	1	FALSE	0	0	NA	NA	NA	NA	0	0.359511	#NAME?	0.9451	1	FALSE	0	4.36937	#NAME?	0.015233	0.081239	FALSE	0	45.4212	#NAME?	1.7183e-25	5.9622e-24	TRUE	0.301161	0	Inf	1	1	FALSE	0.282383	0.367598	-0.38048	1	1	FALSE	0.352515	4.45493	-3.6596	0.04034	0.18815	FALSE	0.346371
c107006_g1	20.6449	11.4691	0.84803	0.04702	0.33798	FALSE	19.4385	10.8851	0.83655	0.05701	0.41122	FALSE	18.0843	9.38663	0.94606	0.083826	0.31389	FALSE	22.5007	7.90229	1.5096	0.00078359	0.0062987	TRUE	21.6983	3.61163	2.5869	1.6759e-06	1.6851e-05	TRUE	11.0219	11.2049	-0.02376	1	1	FALSE	10.2996	9.57756	0.10486	0.94169	1	FALSE	12.7966	8.05393	0.668	0.20632	0.58872	FALSE	12.5791
c107009_g1	545.017	677.18	-0.31324	0.00026317	0.0047742	TRUE	513.173	606.811	-0.2418	0.01232	0.13448	FALSE	477.337	481.128	-0.011414	0.95389	1	FALSE	593.874	639.265	-0.10626	0.26682	0.65617	FALSE	572.519	457.839	0.32248	0.011045	0.049776	TRUE	650.919	624.667	0.059391	0.45891	1	FALSE	608.181	490.332	0.31074	0.11143	0.50519	FALSE	755.52	651.485	0.21374	0.0071096	0.045124	TRUE	742.7
c107012_g1	819.771	647.209	0.34099	6.7738e-05	0.001418	TRUE	771.871	436.784	0.82144	6.5639e-17	5.8408e-15	TRUE	717.972	405.761	0.8233	9.4146e-05	0.00093775	TRUE	893.261	893.429	-0.00027131	0.98026	1	FALSE	861.155	308.422	1.4814	6.8249e-32	2.9327e-30	TRUE	621.924	449.423	0.46867	0.00015135	0.035101	TRUE	581.2	413.693	0.49047	0.014735	0.10621	FALSE	722.14	910.517	-0.33441	0.00010441	0.0010472	TRUE	709.855
c107015_g1	45.4728	29.5855	0.62011	0.026411	0.22311	FALSE	42.8168	20.2879	1.0776	0.00032488	0.0063159	TRUE	39.8294	24.5795	0.69638	0.056564	0.23449	FALSE	49.5538	18.4018	1.4291	1.4599e-06	1.9056e-05	TRUE	47.7745	75.6482	-0.66307	0.003436	0.01816	TRUE	28.4038	20.8742	0.44436	0.16093	1	FALSE	26.5541	25.0429	0.084533	0.81103	1	FALSE	33.0217	18.7561	0.81606	0.018389	0.099887	FALSE	32.4609
c107022_g1	1955.33	1459.52	0.42191	4.8637e-09	1.954e-07	TRUE	1841.07	1316.44	0.4839	3.8513e-09	1.7038e-07	TRUE	1712.42	1245.36	0.45947	0.020815	0.10632	FALSE	2130.46	1492.79	0.51316	4.9123e-10	9.3749e-09	TRUE	2053.73	1444.01	0.50817	3.202e-06	3.0923e-05	TRUE	1402.71	1354.94	0.049989	0.5345	1	FALSE	1310.75	1269.28	0.04639	0.80249	1	FALSE	1628.42	1521.49	0.09799	0.18151	0.5492	FALSE	1600.74
c107030_g1	34.3685	21.2858	0.69119	0.049633	0.35042	FALSE	32.3592	24.1508	0.42211	0.16596	0.77695	FALSE	30.0951	37.3156	-0.31025	0.40828	0.85976	FALSE	37.4417	49.2128	-0.39439	0.1429	0.4463	FALSE	36.0911	22.749	0.66584	0.038972	0.14212	FALSE	20.4763	24.8584	-0.27978	0.51117	1	FALSE	19.1205	38.0288	-0.99197	0.0099199	0.076411	FALSE	23.7444	50.1489	-1.0786	0.000349	0.0031563	TRUE	23.3461
c107033_g1	26.8669	12.3881	1.1169	0.0027426	0.036203	TRUE	25.297	7.79431	1.6985	5.3173e-05	0.0012422	TRUE	23.529	4.0457	2.54	8.3851e-06	0.00010176	TRUE	29.273	6.13772	2.2538	1.3412e-07	1.9913e-06	TRUE	28.2182	3.88345	2.8612	4.0925e-09	5.5253e-08	TRUE	11.9013	8.02848	0.56792	0.28495	1	FALSE	11.1231	4.12095	1.4325	0.041007	0.24247	FALSE	13.8235	6.25682	1.1436	0.032279	0.15714	FALSE	13.5885
c107040_g1	24.7463	18.8063	0.396	0.25137	0.90061	FALSE	23.2991	17.3561	0.42484	0.26044	0.9514	FALSE	21.6716	14.953	0.53537	0.25632	0.66765	FALSE	26.9632	12.9495	1.0581	0.0051013	0.032458	TRUE	25.9969	9.20704	1.4975	0.00031608	0.0021606	TRUE	18.0942	17.8646	0.018418	1	1	FALSE	16.9003	15.2411	0.14908	0.83834	1	FALSE	20.9741	13.1957	0.66854	0.10796	0.38769	FALSE	20.6166
c107041_g1	1141.99	1225.22	-0.10149	0.19023	0.78645	FALSE	1075.26	985.106	0.12633	0.14967	0.72981	FALSE	1000.11	835.079	0.26018	0.20197	0.58932	FALSE	1244.27	1204.25	0.047166	0.56081	0.9452	FALSE	1199.45	693.358	0.79069	7.6514e-12	1.3074e-10	TRUE	1177.56	1013.77	0.21607	0.0043439	0.4394	FALSE	1100.34	851.384	0.37007	0.055884	0.30221	FALSE	1366.99	1227.32	0.15549	0.027566	0.13873	FALSE	1343.75
c107044_g1	31.9767	0	Inf	5.8421e-10	2.6133e-08	TRUE	30.1047	0.659077	5.5134	4.6938e-08	1.8113e-06	TRUE	27.9983	0	Inf	4.2704e-09	7.8589e-08	TRUE	34.8347	63.9242	-0.87584	0.00067425	0.0055109	TRUE	33.5858	0	Inf	2.6135e-10	3.9499e-09	TRUE	0	0.677062	#NAME?	0.57337	1	FALSE	0	0	NA	NA	NA	NA	0	65.1519	#NAME?	1.1915e-37	6.7684e-36	TRUE	0
c107048_g1	18.5986	34.2053	-0.87903	0.0076162	0.084219	FALSE	17.5115	39.2796	-1.1655	0.00020887	0.0042479	TRUE	16.284	18.9987	-0.22244	0.6985	1	FALSE	20.2581	13.0816	0.63096	0.11397	0.37982	FALSE	19.5223	22.6387	-0.21367	0.68062	0.97933	FALSE	32.8882	40.4326	-0.29795	0.25069	1	FALSE	30.7254	19.362	0.6662	0.096636	0.45242	FALSE	38.1583	13.3313	1.5172	6.6424e-06	8.0552e-05	TRUE	37.5102
c107050_g1	21.2532	16.8891	0.33159	0.56695	1	FALSE	20.013	12.7494	0.65051	0.3375	1	FALSE	18.6236	15.8118	0.23613	0.7025	1	FALSE	23.1724	34.7763	-0.5857	0.087588	0.31626	FALSE	22.3496	17.9149	0.31908	0.59153	0.92207	FALSE	16.2344	13.1054	0.30889	0.59727	1	FALSE	15.1714	16.1049	-0.086145	0.8786	1	FALSE	18.8411	35.444	-0.91166	0.0033237	0.02335	TRUE	18.5183
c107051_g1	47.7789	27.1491	0.81547	0.0016403	0.023596	TRUE	44.9865	27.1391	0.72912	0.0062592	0.078825	FALSE	41.835	25.5525	0.71125	0.040938	0.18436	FALSE	52.0454	39.1532	0.41064	0.090024	0.32327	FALSE	50.1574	31.3698	0.67709	0.011272	0.050603	FALSE	26.1113	27.9333	-0.097313	0.77157	1	FALSE	24.39	26.0509	-0.095044	0.83545	1	FALSE	30.284	39.9085	-0.39814	0.14961	0.47978	FALSE	29.7706
c107053_g1	296.898	643.869	-1.1168	7.6965e-24	8.9976e-22	TRUE	279.55	497.504	-0.8316	4.3784e-15	3.3879e-13	TRUE	260.053	409.171	-0.6539	0.0021578	0.015718	TRUE	323.552	82.382	1.9736	9.9289e-27	4.8832e-25	TRUE	311.967	59.9683	2.3791	1.8282e-32	8.0071e-31	TRUE	618.726	512.04	0.27304	0.0015521	0.21463	FALSE	578.188	416.866	0.47196	0.016144	0.1151	FALSE	718.418	83.9501	3.0972	7.2392e-114	1.2185e-111	TRUE	706.217
c107054_g1	0	1.32798	#NAME?	0.26009	0.91256	FALSE	0	0.36353	#NAME?	0.97748	1	FALSE	0	1.087	#NAME?	0.35582	0.80385	FALSE	0	7.58157	#NAME?	7.2318e-05	0.00072355	TRUE	0	0.892903	#NAME?	0.47694	0.82536	FALSE	1.2791	0.375721	1.7674	0.57255	1	FALSE	1.19424	1.10801	0.10811	1	1	FALSE	1.48041	7.72584	-2.3837	0.0075504	0.047582	TRUE	1.45505
c107061_g1	7.8969	7.98778	-0.016509	0.9979	1	FALSE	7.43614	5.49957	0.43524	0.59354	1	FALSE	6.92007	5.10134	0.43991	0.66649	1	FALSE	8.61031	27.0353	-1.6507	5.9166e-05	0.0006023	TRUE	8.30477	9.03582	-0.12172	0.82335	1	FALSE	7.6827	5.65771	0.4414	0.52341	1	FALSE	7.17613	5.20114	0.46438	0.5934	1	FALSE	8.91004	27.5491	-1.6285	7.3279e-05	0.00075578	TRUE	8.75899
c107066_g1	22.5141	26.5673	-0.23882	0.51609	1	FALSE	21.1989	16.6347	0.3498	0.4021	1	FALSE	19.7137	25.4953	-0.37103	0.40902	0.86079	FALSE	24.5247	41.4146	-0.7559	0.012278	0.067917	FALSE	23.6331	49.164	-1.0568	0.0055636	0.027637	TRUE	25.5123	17.1219	0.57535	0.16822	1	FALSE	23.8488	25.9944	-0.12429	0.79845	1	FALSE	29.6501	42.2096	-0.50953	0.068231	0.27953	FALSE	29.146
c107069_g1	0	9.24914	#NAME?	3.0404e-06	8.2648e-05	TRUE	0	3.03958	#NAME?	0.017768	0.17846	FALSE	0	261.079	#NAME?	8.9855e-79	8.5997e-76	TRUE	0	0	NA	NA	NA	NA	0	0.327947	#NAME?	1	1	FALSE	8.88734	3.12568	1.5076	0.033157	1	FALSE	8.30566	266.255	-5.0026	2.5813e-58	2.7579e-55	TRUE	10.3201	0	Inf	4.6317e-07	6.5193e-06	TRUE	10.1445
c107069_g2	0	8.39677	#NAME?	1.1363e-05	0.00027839	TRUE	0	2.75554	#NAME?	0.028859	0.25683	FALSE	0	183.366	#NAME?	1.3197e-51	3.2629e-49	TRUE	0	0	NA	NA	NA	NA	0	0.327947	#NAME?	1	1	FALSE	8.08235	2.83337	1.5123	0.043167	1	FALSE	7.54693	187.035	-4.6313	2.5483e-33	4.3801e-31	TRUE	9.36362	0	Inf	2.1085e-06	2.732e-05	TRUE	9.20468
c107070_g1	264.416	421.022	-0.67109	1.1888e-10	5.7065e-09	TRUE	248.963	370.29	-0.57272	4.0829e-07	1.3904e-05	TRUE	231.58	249.942	-0.11008	0.62446	1	FALSE	288.121	471.853	-0.71166	1.2025e-10	2.4202e-09	TRUE	277.776	204.676	0.44058	0.0033481	0.017739	TRUE	404.685	381.112	0.086586	0.40236	1	FALSE	378.138	254.657	0.57036	0.0060148	0.049989	TRUE	469.721	480.834	-0.033736	0.75925	1	FALSE	461.731
c107072_g1	152.529	115.588	0.40009	0.0068299	0.0773	FALSE	143.614	91.622	0.64843	7.3911e-05	0.0016757	TRUE	133.579	93.2595	0.51837	0.039543	0.17873	FALSE	166.19	120.614	0.46244	0.0025035	0.017541	TRUE	160.209	123.337	0.37734	0.023602	0.094079	FALSE	111.119	94.2754	0.23715	0.1669	1	FALSE	103.82	95.0537	0.12727	0.62212	1	FALSE	128.953	122.925	0.06907	0.68487	1	FALSE	126.762
c107074_g1	0	15.2117	#NAME?	5.9004e-10	2.6386e-08	TRUE	0	4.10716	#NAME?	0.003848	0.053136	FALSE	0	1023.93	#NAME?	6.6985e-96	1.2883e-92	TRUE	0	0	NA	NA	NA	NA	0	0.327947	#NAME?	1	1	FALSE	14.6141	4.23477	1.787	0.0011965	0.17669	FALSE	13.6581	1044.38	-6.2567	6.5589e-64	1.0627e-60	TRUE	16.9743	0	Inf	2.6149e-11	5.4743e-10	TRUE	16.6861
c107077_g1	19.0978	27.0482	-0.50213	0.11367	0.59555	FALSE	17.9824	36.5879	-1.0248	0.00071941	0.012781	TRUE	16.7318	20.026	-0.25928	0.5289	0.971	FALSE	20.8183	26.3798	-0.34158	0.31429	0.72245	FALSE	20.0782	22.1253	-0.14007	0.62885	0.94569	FALSE	26.014	37.6388	-0.53293	0.057995	1	FALSE	24.2984	20.4205	0.25084	0.56985	1	FALSE	30.1721	26.8761	0.16689	0.56092	0.98551	FALSE	29.6615
c107083_g1	85.6202	53.2605	0.68489	0.00069227	0.01119	TRUE	80.6197	45.569	0.82308	0.00012134	0.0026233	TRUE	74.9957	32.1058	1.224	9.4874e-05	0.00094443	TRUE	93.306	37.9324	1.2985	2.4302e-09	4.3558e-08	TRUE	89.9555	26.3538	1.7712	9.8507e-13	1.8023e-11	TRUE	51.1919	46.9015	0.12628	0.60127	1	FALSE	47.8336	32.7268	0.54755	0.099976	0.46533	FALSE	59.4223	38.6603	0.62015	0.0089521	0.054871	FALSE	58.4125
c107090_g1	2.98401	0.362164	3.0425	0.069457	0.43894	FALSE	2.80987	0	Inf	0.02974	0.26115	FALSE	2.61374	0	Inf	0.063648	0.25869	FALSE	3.25175	15.8262	-2.283	0.00014871	0.0014061	TRUE	3.13431	0	Inf	0.017667	0.074165	FALSE	0.350405	0	Inf	1	1	FALSE	0.32659	0	Inf	1	1	FALSE	0.403045	16.1342	-5.323	7.2685e-09	1.2363e-07	TRUE	0.396029
c107102_g1	10.922	22.1741	-1.0216	0.013446	0.13231	FALSE	10.2842	16.2707	-0.66185	0.14697	0.72125	FALSE	9.56572	13.9232	-0.54155	0.34955	0.80385	FALSE	11.9007	30.8768	-1.3755	0.00034086	0.0029781	TRUE	11.4709	14.1669	-0.30454	0.55804	0.90099	FALSE	21.3096	16.7521	0.34717	0.38412	1	FALSE	19.9149	14.1895	0.48902	0.31254	0.9294	FALSE	24.7398	31.4618	-0.34676	0.29908	0.73713	FALSE	24.3176
c107107_g1	127.961	140.615	-0.13604	0.37557	1	FALSE	120.482	116.908	0.043445	0.78939	1	FALSE	112.058	98.8256	0.18129	0.48316	0.94538	FALSE	139.414	122.346	0.18841	0.23418	0.6057	FALSE	134.392	177.825	-0.40402	0.015229	0.065339	FALSE	135.119	120.331	0.16722	0.26325	1	FALSE	126.273	100.748	0.32579	0.18743	0.71249	FALSE	156.895	124.696	0.33138	0.023983	0.12443	FALSE	154.226
c107108_g1	177.496	117.22	0.59856	3.0333e-05	0.00068237	TRUE	167.124	101.48	0.71973	3.2436e-06	9.5554e-05	TRUE	155.462	86.945	0.83838	0.0010335	0.0080891	TRUE	193.42	123.059	0.65239	9.1059e-06	0.00010626	TRUE	186.485	85.329	1.128	2.1604e-10	3.2838e-09	TRUE	112.678	104.531	0.10828	0.56354	1	FALSE	105.288	88.6515	0.24812	0.36293	0.96635	FALSE	130.774	125.401	0.060532	0.69807	1	FALSE	128.546
c107111_g1	44.1762	7.86902	2.489	1.234e-11	6.4602e-10	TRUE	41.5953	1.29515	5.0052	5.0783e-21	5.8202e-19	TRUE	38.686	1.45795	4.7298	1.6979e-14	5.0774e-13	TRUE	48.1289	364.29	-2.9201	7.6788e-78	1.2575e-75	TRUE	46.3886	0	Inf	3.9529e-28	1.5116e-26	TRUE	7.53139	1.33606	2.4949	0.22864	1	FALSE	7.05314	1.48691	2.2459	0.23915	0.79209	FALSE	8.79111	371.282	-5.4003	3.2553e-155	8.1185e-153	TRUE	8.63956
c107113_g1	21.7302	10.8852	0.99733	0.012703	0.12655	FALSE	20.462	13.953	0.55237	0.15589	0.74865	FALSE	19.032	11.4066	0.73855	0.12586	0.42955	FALSE	23.677	11.2084	1.0789	0.0078701	0.046877	TRUE	22.8189	4.29428	2.4097	1.3882e-06	1.4111e-05	TRUE	10.4688	14.3632	-0.45629	0.33148	1	FALSE	9.77907	11.6164	-0.24839	0.71474	1	FALSE	12.1421	11.4274	0.087531	0.96189	1	FALSE	11.936
c107124_g1	489.573	579.261	-0.24269	0.0051683	0.061529	FALSE	460.973	494.174	-0.10034	0.33436	1	FALSE	428.817	509.375	-0.24836	0.22468	0.6126	FALSE	533.519	228.528	1.2232	6.3321e-17	1.9584e-15	TRUE	514.388	62.4132	3.0429	1.2302e-52	8.9086e-51	TRUE	556.84	508.768	0.13026	0.1293	1	FALSE	520.271	518.978	0.0035907	0.97586	1	FALSE	646.249	232.923	1.4722	1.3656e-51	1.0338e-49	TRUE	635.274
c107132_g1	28.3662	20.8785	0.44216	0.18076	0.76906	FALSE	26.7081	19.1628	0.47897	0.18678	0.8221	FALSE	24.8427	18.3797	0.43471	0.31014	0.75306	FALSE	30.9081	136.914	-2.1472	7.103e-25	3.2404e-23	TRUE	29.7985	84.6359	-1.506	8.4392e-10	1.2183e-08	TRUE	20.0822	19.72	0.026257	1	1	FALSE	18.7584	18.7224	0.0027706	1	1	FALSE	23.2882	139.536	-2.583	8.3299e-34	4.2914e-32	TRUE	22.8925
c107136_g1	0	1.40183	#NAME?	0.29431	0.95061	FALSE	0	1.65344	#NAME?	0.13486	0.69288	FALSE	0	1.4893	#NAME?	0.21376	0.60196	FALSE	0	33.7448	#NAME?	3.5641e-15	9.9136e-14	TRUE	0	48.9284	#NAME?	2.377e-27	8.8548e-26	TRUE	1.35238	1.69717	-0.32764	0.88044	1	FALSE	1.26215	1.51473	-0.26317	0.99438	1	FALSE	1.56165	34.3758	-4.4602	5.4933e-12	1.2063e-10	TRUE	1.53446
c107137_g1	8.81485	13.3935	-0.60352	0.2134	0.83929	FALSE	8.29997	7.55105	0.13643	0.92243	1	FALSE	7.72216	4.37088	0.82108	0.32917	0.78524	FALSE	9.60802	2.39466	2.0044	0.0071676	0.043405	TRUE	9.26547	0.282478	5.0357	2.6858e-05	0.0002244	TRUE	12.8805	7.7577	0.73148	0.15841	1	FALSE	12.0317	4.45465	1.4335	0.035556	0.21397	FALSE	14.9405	2.43892	2.6149	3.2672e-05	0.00035671	TRUE	14.6873
c107139_g1	49.3825	35.3658	0.48164	0.065828	0.42588	FALSE	46.4959	36.0401	0.3675	0.15781	0.75386	FALSE	43.2519	30.0289	0.52641	0.13852	0.44559	FALSE	53.8134	52.2837	0.041603	0.94216	1	FALSE	51.888	28.4853	0.86518	0.0026522	0.014433	TRUE	33.9955	37.1269	-0.12712	0.70942	1	FALSE	31.7633	30.6003	0.053815	0.90216	1	FALSE	39.4564	53.2872	-0.43353	0.080049	0.31288	FALSE	38.7865
c107141_g1	21.5727	16.2856	0.40561	0.28781	0.94502	FALSE	20.3118	14.9975	0.4376	0.2665	0.95768	FALSE	18.8921	15.8517	0.25315	0.58848	1	FALSE	23.5042	35.2292	-0.58385	0.073303	0.27879	FALSE	22.6578	25.8663	-0.19107	0.63177	0.94884	FALSE	15.639	15.4543	0.017139	1	1	FALSE	14.6206	16.1379	-0.14246	0.82974	1	FALSE	18.1745	35.8951	-0.98187	0.0029378	0.021022	TRUE	17.8641
c107150_g2	8.14468	5.92292	0.45955	0.78416	1	FALSE	7.6695	7.57302	0.018265	1	1	FALSE	7.13984	4.82742	0.56464	0.64267	1	FALSE	8.88471	3.84796	1.2072	0.31805	0.72648	FALSE	8.57424	1.2128	2.8217	0.069732	0.22433	FALSE	5.67637	7.79594	-0.45775	0.5727	1	FALSE	5.31143	4.91178	0.11285	0.92463	1	FALSE	6.6146	3.91991	0.75483	0.36828	0.80292	FALSE	6.50183
c107159_g1	71.5266	126.435	-0.82185	0.00013693	0.0026603	TRUE	67.3455	105.427	-0.6466	0.00027466	0.0054341	TRUE	62.6498	94.9559	-0.59995	0.046	0.20392	FALSE	77.9492	73.4588	0.085599	0.74839	1	FALSE	75.1666	27.4915	1.4511	2.5544e-06	2.5021e-05	TRUE	121.588	108.489	0.16445	0.34449	1	FALSE	113.574	96.7258	0.23166	0.35899	0.95955	FALSE	141.043	74.8548	0.91397	9.1532e-06	0.00010901	TRUE	138.657
c107172_g1	1376.5	1383.63	-0.0074551	0.91815	1	FALSE	1296.07	1242.57	0.060809	0.48201	1	FALSE	1205.53	1099.28	0.1331	0.49517	0.95365	FALSE	1499.83	1746.78	-0.21989	0.0070287	0.042732	TRUE	1445.86	1152.67	0.32696	0.0032362	0.017203	TRUE	1330.07	1278.89	0.056608	0.44606	1	FALSE	1242.73	1120.13	0.14985	0.42097	1	FALSE	1543.64	1780.23	-0.20573	0.0023324	0.017149	TRUE	1517.41
c107180_g1	23.8576	0	Inf	1.9829e-06	5.5404e-05	TRUE	22.4667	0.67058	5.0662	5.1733e-05	0.0012124	TRUE	20.8964	7.00418	1.577	0.10624	0.37699	FALSE	25.9954	20.5818	0.33689	0.53337	0.92226	FALSE	25.0481	0	Inf	1.1499e-06	1.1822e-05	TRUE	0	0.686097	#NAME?	0.63058	1	FALSE	0	7.08966	#NAME?	0.18327	0.70269	FALSE	0	20.9713	#NAME?	2.9898e-08	4.7835e-07	TRUE	0
c10718_g1	18.1347	24.1579	-0.41374	0.28523	0.94147	FALSE	17.0748	18.8499	-0.14269	0.79964	1	FALSE	15.8801	23.3641	-0.55707	0.21702	0.60196	FALSE	19.7564	39.2752	-0.9913	0.0017227	0.012641	TRUE	19.0425	25.2655	-0.40795	0.27805	0.60253	FALSE	23.2439	19.4092	0.26011	0.48301	1	FALSE	21.7084	23.8175	-0.13377	0.74813	1	FALSE	26.9431	40.0321	-0.57124	0.041406	0.19216	FALSE	26.4855
c107193_g1	18.382	5.50657	1.7391	0.0036484	0.045904	TRUE	17.3068	4.45395	1.9582	0.002103	0.03209	TRUE	16.0905	5.39517	1.5765	0.013172	0.072867	FALSE	20.0166	14.204	0.49491	0.23138	0.60171	FALSE	19.2859	4.93147	1.9675	0.0017619	0.010091	TRUE	5.29506	4.58685	0.20714	0.8865	1	FALSE	4.9472	5.50703	-0.15466	0.88739	1	FALSE	6.1424	14.4721	-1.2364	0.022256	0.1168	FALSE	6.03748
c107199_g1	63.3814	55.7957	0.18391	0.46178	1	FALSE	59.6787	49.1646	0.2796	0.24571	0.92602	FALSE	55.5197	41.2128	0.42991	0.18388	0.55477	FALSE	69.0772	36.0505	0.93819	7.9627e-05	0.00078966	TRUE	66.6079	35.6576	0.90148	0.00060115	0.003861	TRUE	53.6276	50.617	0.083353	0.7085	1	FALSE	50.1099	41.9716	0.25568	0.4074	1	FALSE	62.2514	36.7319	0.76107	0.0010042	0.0081553	TRUE	61.1935
c107202_g1	21.7645	28.1366	-0.37047	0.31662	0.9862	FALSE	20.4933	26.8216	-0.38824	0.29494	0.98537	FALSE	19.0569	22.4853	-0.23867	0.63356	1	FALSE	23.7071	20.6295	0.20061	0.60521	0.97885	FALSE	22.8429	15.8682	0.52561	0.14462	0.3842	FALSE	27.0364	27.5938	-0.029436	0.95124	1	FALSE	25.2673	22.9372	0.13958	0.78378	1	FALSE	31.3941	21.0289	0.57812	0.091128	0.34519	FALSE	30.8592
c107203_g1	136.943	101.454	0.43275	0.044322	0.32436	FALSE	128.939	84.7753	0.60497	0.0036336	0.050798	FALSE	119.945	64.9678	0.88458	0.00098967	0.0077787	TRUE	149.235	119.914	0.31558	0.060511	0.24198	FALSE	143.9	32.4755	2.1476	1.2305e-16	2.8396e-15	TRUE	97.4719	87.2534	0.15978	0.44546	1	FALSE	91.1025	66.1846	0.461	0.084589	0.40882	FALSE	113.204	122.211	-0.11045	0.47267	0.91903	FALSE	111.273
c107204_g1	18.9227	28.7258	-0.60223	0.053234	0.36785	FALSE	17.8172	11.5097	0.63042	0.23825	0.91142	FALSE	16.5796	18.665	-0.17093	0.67091	1	FALSE	20.6296	16.7384	0.30156	0.56424	0.94943	FALSE	19.8998	25.983	-0.38481	0.23045	0.53126	FALSE	27.6171	11.8549	1.2201	0.0009542	0.15161	FALSE	25.8019	19.0231	0.43973	0.29644	0.89818	FALSE	32.0466	17.0562	0.90987	0.0063079	0.040763	TRUE	31.5025
c107215_g1	4.35598	3.66859	0.24777	0.81955	1	FALSE	4.10085	5.10153	-0.31501	0.75795	1	FALSE	3.81403	3.79169	0.0084755	1	1	FALSE	4.74545	14.6803	-1.6293	0.0037145	0.024704	TRUE	4.57597	7.26067	-0.66602	0.54229	0.88416	FALSE	3.53615	5.25488	-0.57148	0.47579	1	FALSE	3.30033	3.8481	-0.22154	0.93192	1	FALSE	4.08872	14.9646	-1.8718	0.00086129	0.0071128	TRUE	4.01877
c107216_g1	17.8079	35.045	-0.97669	0.0028268	0.037093	TRUE	16.7678	31.4506	-0.9074	0.069633	0.4709	FALSE	15.5953	24.1142	-0.62877	0.17783	0.54139	FALSE	19.4019	29.163	-0.58794	0.12129	0.39643	FALSE	18.7002	28.1358	-0.58935	0.09788	0.28933	FALSE	33.6839	32.3853	0.056719	0.87714	1	FALSE	31.4766	24.5363	0.35936	0.33901	0.94311	FALSE	39.0981	29.727	0.39533	0.19266	0.56662	FALSE	38.4311
c107219_g1	32.45	11.6565	1.4771	3.8105e-05	0.00084195	TRUE	30.5537	17.1793	0.83068	0.014339	0.15136	FALSE	28.4177	13.9944	1.0219	0.01604	0.086941	FALSE	35.3548	9.78689	1.853	3.5013e-07	4.9545e-06	TRUE	34.0798	14.856	1.1979	0.00045988	0.0030383	TRUE	11.2017	17.6944	-0.65957	0.12382	1	FALSE	10.4667	14.2504	-0.4452	0.45938	1	FALSE	13.0065	9.9722	0.38325	0.4162	0.86877	FALSE	12.7866
c107229_g1	29.2598	36.6344	-0.32428	0.25749	0.9112	FALSE	27.5501	27.0021	0.028986	0.99951	1	FALSE	25.6255	8.67356	1.5629	0.0013379	0.010307	TRUE	31.8815	443.93	-3.7995	5.665e-121	1.6255e-118	TRUE	30.734	393.206	-3.6774	6.4907e-73	7.0535e-71	TRUE	35.1989	27.8048	0.3402	0.25125	1	FALSE	32.8961	8.85453	1.8934	3.0656e-05	0.00043484	TRUE	40.8774	452.417	-3.4683	1.1006e-126	2.1159e-124	TRUE	40.1819
c107230_g1	127.989	93.5684	0.45193	0.0040209	0.049943	TRUE	120.511	176.256	-0.54851	0.00014994	0.0031711	TRUE	112.095	80.0324	0.48607	0.065383	0.26406	FALSE	139.462	176.462	-0.33948	0.022382	0.11147	FALSE	134.449	196.057	-0.54421	0.00074196	0.0046701	TRUE	90.006	181.371	-1.0109	2.3523e-10	1.7803e-07	TRUE	84.0734	81.5768	0.043491	0.92975	1	FALSE	104.363	179.824	-0.78497	6.9697e-08	1.0746e-06	TRUE	102.587
c107245_g1	0	0.28831	#NAME?	1	1	FALSE	0	0.36353	#NAME?	0.97748	1	FALSE	0	0.359511	#NAME?	0.9451	1	FALSE	0	91.7134	#NAME?	2.6377e-50	2.6078e-48	TRUE	0	101.623	#NAME?	7.8979e-53	5.7502e-51	TRUE	0.277133	0.375721	-0.43908	1	1	FALSE	0.258673	0.367598	-0.507	1	1	FALSE	0.321807	93.4687	-8.1821	3.311e-51	2.4842e-49	TRUE	0.316616
c107262_g1	13.869	7.77346	0.83524	0.16659	0.73716	FALSE	13.0572	9.37916	0.47732	0.44544	1	FALSE	12.146	11.1643	0.12159	0.9476	1	FALSE	15.1125	1.82931	3.0464	0.0001586	0.0014877	TRUE	14.5749	0	Inf	2.4323e-07	2.718e-06	TRUE	7.46169	9.66551	-0.37334	0.67698	1	FALSE	6.97559	11.399	-0.70852	0.27298	0.86065	FALSE	8.67721	1.86367	2.2191	0.004151	0.028402	TRUE	8.5306
c107273_g1	4.15288	1.59649	1.3792	0.18897	0.78316	FALSE	3.90979	2.40874	0.69881	0.48354	1	FALSE	3.63436	2.86166	0.34485	0.81664	1	FALSE	4.52105	9.86944	-1.1263	0.10323	0.35761	FALSE	4.35536	1.83127	1.2499	0.21721	0.51054	FALSE	1.53102	2.48129	-0.6966	0.6917	1	FALSE	1.43241	2.9234	-1.0292	0.48256	1	FALSE	1.7824	10.0604	-2.4968	0.0016257	0.012511	TRUE	1.75176
c107276_g1	417.113	394.551	0.080226	0.45843	1	FALSE	392.743	336.804	0.22168	0.040819	0.32971	FALSE	365.304	365.046	0.0010203	1	1	FALSE	454.484	365.85	0.31298	0.0032391	0.021988	TRUE	438.114	420.419	0.059479	0.61435	0.93272	FALSE	379.185	346.673	0.12933	0.17027	1	FALSE	354.315	372.131	-0.070777	0.7539	1	FALSE	440.221	372.855	0.23961	0.010127	0.060733	FALSE	432.753
c107281_g1	7.16804	12.4816	-0.80015	0.22223	0.85813	FALSE	6.74832	9.20345	-0.44765	0.51626	1	FALSE	6.2743	11.5322	-0.87815	0.16993	0.52305	FALSE	7.80571	19.3814	-1.3121	0.010569	0.06003	FALSE	7.52274	19.7194	-1.3903	0.0043943	0.02243	TRUE	12.017	9.47505	0.34287	0.58308	1	FALSE	11.2213	11.7718	-0.069106	0.86927	1	FALSE	13.9168	19.7471	-0.50481	0.23699	0.63839	FALSE	13.679
c107291_g1	0	4.08481	#NAME?	0.026551	0.22401	FALSE	0	5.08479	#NAME?	0.00086237	0.014919	TRUE	0	791.889	#NAME?	1.6025e-45	3.0014e-43	TRUE	0	0	NA	NA	NA	NA	0	0	NA	NA	NA	NA	3.93461	5.23124	-0.41093	0.57502	1	FALSE	3.67433	808.013	-7.7808	6.6155e-36	1.3985e-33	TRUE	4.55318	0	Inf	0.018614	0.10099	FALSE	4.4743
c107296_g1	2.69517	2.50825	0.1037	1	1	FALSE	2.53831	2.69906	-0.08859	1	1	FALSE	2.36206	1.88017	0.32919	0.92082	1	FALSE	2.9387	29.8022	-3.3422	8.4732e-11	1.728e-09	TRUE	2.833	16.9884	-2.5842	0.0029459	0.015809	TRUE	2.41166	2.76802	-0.19883	0.98952	1	FALSE	2.25264	1.91014	0.23794	0.9582	1	FALSE	2.79835	30.3659	-3.4398	2.5411e-11	5.3286e-10	TRUE	2.75126
c107307_g1	92.9544	155.046	-0.7381	1.0954e-06	3.2054e-05	TRUE	87.5222	129.664	-0.56706	0.00053457	0.0098351	TRUE	81.4162	109.844	-0.43206	0.10018	0.35977	FALSE	101.296	58.1427	0.80091	5.4522e-05	0.00055872	TRUE	97.6685	32.2878	1.5969	1.0645e-11	1.798e-10	TRUE	149.031	133.417	0.15967	0.28771	1	FALSE	139.251	111.843	0.31622	0.17191	0.67237	FALSE	172.981	59.2538	1.5456	4.5573e-21	1.5907e-19	TRUE	170.042
c107308_g1	29.8109	26.5472	0.16728	0.6567	1	FALSE	28.0673	32.0528	-0.19156	0.49318	1	FALSE	26.1105	7.31813	1.8351	0.00026805	0.0024409	TRUE	32.4876	24.8057	0.38921	0.29964	0.70005	FALSE	31.3312	4.27557	2.8734	9.4924e-08	1.112e-06	TRUE	25.5214	33.003	-0.37089	0.19572	1	FALSE	23.8479	7.45629	1.6773	0.0010451	0.010705	TRUE	29.6148	25.2865	0.22795	0.57351	0.98551	FALSE	29.1085
c107308_g2	42.2451	54.8014	-0.37543	0.14112	0.67979	FALSE	39.7749	57.2843	-0.52628	0.024826	0.23056	FALSE	36.9943	17.9117	1.0464	0.0071631	0.043401	TRUE	46.0264	40.2389	0.19387	0.45079	0.86581	FALSE	44.3721	13.1911	1.7501	2.1854e-07	2.456e-06	TRUE	52.6522	58.9451	-0.16288	0.55297	1	FALSE	49.2001	18.254	1.4304	5.8803e-05	0.00079621	TRUE	61.1537	41.0039	0.57668	0.021568	0.11389	FALSE	60.1215
c107316_g1	10.5339	18.0676	-0.77837	0.061715	0.40895	FALSE	9.91848	15.168	-0.61284	0.18839	0.8252	FALSE	9.22813	18.8902	-1.0335	0.035413	0.16307	FALSE	11.4819	11.7343	-0.031376	1	1	FALSE	11.0731	8.74269	0.34091	0.62447	0.94376	FALSE	17.3786	15.6301	0.15298	0.68822	1	FALSE	16.2309	19.2612	-0.24695	0.61443	1	FALSE	20.154	11.9546	0.75349	0.0575	0.24603	FALSE	19.8137
c107336_g1	3782.13	2703.64	0.4843	1.857e-12	1.0497e-10	TRUE	3561.13	2592.35	0.45808	8.1851e-09	3.4805e-07	TRUE	3312.48	2055.3	0.68857	0.00051572	0.0044173	TRUE	4121.21	3806.53	0.11459	0.15763	0.47599	FALSE	3973.11	2148.08	0.88722	5.1692e-16	1.1533e-14	TRUE	2598.64	2668.22	-0.038121	0.58665	1	FALSE	2428.11	2094.28	0.21338	0.24159	0.79768	FALSE	3016.45	3879.42	-0.36299	8.2511e-09	1.3957e-07	TRUE	2965.24
c107346_g1	174.345	185.738	-0.091319	0.44054	1	FALSE	164.16	178.328	-0.11943	0.37539	1	FALSE	152.702	144.167	0.082981	0.73656	1	FALSE	189.984	51.4707	1.8841	3.6863e-28	1.9077e-26	TRUE	183.161	15.1962	3.5913	1.058e-52	7.6824e-51	TRUE	178.494	183.538	-0.040206	0.80088	1	FALSE	166.796	146.869	0.18355	0.40326	1	FALSE	207.24	52.4475	1.9824	1.5008e-35	8.0648e-34	TRUE	203.719
c107364_g1	39.1717	23.5004	0.73713	0.020777	0.18624	FALSE	36.8804	20.2183	0.86719	0.0070522	0.086431	FALSE	34.3004	19.8461	0.78937	0.039826	0.17987	FALSE	42.6746	19.993	1.0939	0.00032405	0.0028485	TRUE	41.1401	24.2282	0.76386	0.046358	0.16308	FALSE	22.5832	20.8343	0.11629	0.68804	1	FALSE	21.1004	20.2146	0.061876	0.86353	1	FALSE	26.2229	20.3798	0.36368	0.27619	0.70121	FALSE	25.7806
c107365_g1	29.9751	19.6444	0.60964	0.090236	0.52141	FALSE	28.2243	21.6615	0.3818	0.28789	0.97566	FALSE	26.2574	15.8404	0.72911	0.11054	0.38847	FALSE	32.669	29.3887	0.15266	0.70248	1	FALSE	31.5003	42.4858	-0.43162	0.12264	0.34544	FALSE	18.8672	22.3139	-0.24206	0.58081	1	FALSE	17.633	16.1709	0.12488	0.81036	1	FALSE	21.9243	29.9502	-0.45004	0.20343	0.58534	FALSE	21.5544
c107387_g1	26.4103	31.9046	-0.27266	0.42402	1	FALSE	24.8685	27.6961	-0.15536	0.65612	1	FALSE	23.1415	32.274	-0.47989	0.18013	0.54607	FALSE	28.794	18.8509	0.61113	0.24656	0.62376	FALSE	27.7725	28.5824	-0.041473	0.86664	1	FALSE	30.6472	28.503	0.10464	0.6597	1	FALSE	28.6408	32.8772	-0.19902	0.66728	1	FALSE	35.6051	19.215	0.88985	0.0039589	0.027282	TRUE	35.0039
c107394_g1	0	8.95373	#NAME?	6.6459e-06	0.0001697	TRUE	0	1.39764	#NAME?	0.21731	0.88044	FALSE	0	257.806	#NAME?	4.5751e-78	4.2764e-75	TRUE	0	0	NA	NA	NA	NA	0	0	NA	NA	NA	NA	8.59425	1.43754	2.5798	0.0016357	0.22291	FALSE	8.034	262.8	-5.0317	1.3379e-57	1.3222e-54	TRUE	9.99515	0	Inf	2.2208e-06	2.8682e-05	TRUE	9.82682
c107401_g2	29.2016	29.189	0.00062129	1	1	FALSE	27.4941	23.6674	0.21622	0.49619	1	FALSE	25.5715	26.6049	-0.057157	0.96034	1	FALSE	31.8144	20.0134	0.66871	0.038989	0.17315	FALSE	30.6694	40.6358	-0.40595	0.17519	0.44409	FALSE	28.0477	24.3718	0.20267	0.49506	1	FALSE	26.2104	27.0808	-0.047134	0.98706	1	FALSE	32.5693	20.3913	0.67556	0.031292	0.15332	FALSE	32.0165
c107401_g3	7.01324	6.93556	0.016069	1	1	FALSE	6.60367	7.42555	-0.16923	0.83722	1	FALSE	6.14293	8.63923	-0.49198	0.47741	0.93797	FALSE	7.64269	28.1183	-1.8794	9.5571e-06	0.00011121	TRUE	7.36801	10.5098	-0.51239	0.38215	0.7268	FALSE	6.65432	7.63815	-0.19893	0.82354	1	FALSE	6.22328	8.82063	-0.50321	0.4874	1	FALSE	7.7425	28.6546	-1.8879	7.1711e-06	8.6602e-05	TRUE	7.61051
c107402_g1	760.478	742.323	0.034859	0.7498	1	FALSE	716.039	739.596	-0.046698	0.56089	1	FALSE	666.064	491.898	0.4373	0.035748	0.16443	FALSE	828.692	805.525	0.040907	0.72646	1	FALSE	798.965	467.478	0.77323	5.0811e-10	7.4885e-09	TRUE	713.617	761.269	-0.093256	0.24937	1	FALSE	666.75	501.122	0.41198	0.035329	0.2131	FALSE	828.153	820.918	0.012659	0.87606	1	FALSE	814.079
c107430_g1	30.2951	50.6709	-0.74207	0.003978	0.049464	TRUE	28.5245	45.9614	-0.68822	0.0078245	0.093976	FALSE	26.5353	40.813	-0.62112	0.12192	0.41949	FALSE	33.015	83.5309	-1.3392	4.3325e-09	7.5612e-08	TRUE	31.8347	83.8465	-1.3972	9.8192e-09	1.2827e-07	TRUE	48.7424	47.2957	0.04347	0.9769	1	FALSE	45.5294	41.558	0.13167	0.73628	1	FALSE	56.5163	85.137	-0.59112	0.0022632	0.016685	TRUE	55.5543
c107437_g1	74.2894	76.5317	-0.042901	0.85236	1	FALSE	69.9479	88.8919	-0.34577	0.073507	0.48635	FALSE	65.0621	48.3687	0.42774	0.15454	0.48649	FALSE	80.9466	99.0927	-0.29181	0.094977	0.33741	FALSE	78.0369	65.8275	0.24547	0.26546	0.58291	FALSE	73.6079	91.5376	-0.3145	0.083378	1	FALSE	68.7564	49.2897	0.48021	0.10101	0.46896	FALSE	85.3673	101.013	-0.24278	0.14953	0.47958	FALSE	83.9185
c107441_g1	56.7667	44.206	0.3608	0.16455	0.73399	FALSE	53.4517	41.1716	0.37659	0.1445	0.71325	FALSE	49.7295	35.7607	0.47573	0.17163	0.5265	FALSE	61.8732	51.4809	0.26528	0.30482	0.70884	FALSE	59.6627	29.0635	1.0376	0.0012538	0.007474	TRUE	42.4832	42.38	0.0035083	1	1	FALSE	39.6982	36.4523	0.12306	0.73091	1	FALSE	49.3229	52.4595	-0.088945	0.77798	1	FALSE	48.4853
c107443_g1	0.378193	0	Inf	0.98802	1	FALSE	0.356183	0	Inf	1	1	FALSE	0.331887	1.45795	-2.1352	0.43115	0.88425	FALSE	0.413071	5.55913	-3.7504	0.0051113	0.032512	TRUE	0.399037	3.36396	-3.0756	0.061273	0.20264	FALSE	0	0	NA	NA	NA	NA	0	1.48691	#NAME?	0.20845	0.73293	FALSE	0	5.66481	#NAME?	0.00083437	0.0069117	TRUE	0
c107474_g1	20.3452	0	Inf	5.4096e-07	1.6479e-05	TRUE	19.1546	0	Inf	1.0157e-06	3.2566e-05	TRUE	17.808	0	Inf	2.2396e-06	2.9554e-05	TRUE	22.1536	26.8664	-0.27827	0.66047	0.99437	FALSE	21.3459	0	Inf	2.8871e-07	3.1983e-06	TRUE	0	0	NA	NA	NA	NA	0	0	NA	NA	NA	NA	0	27.3805	#NAME?	8.2704e-10	1.5302e-08	TRUE	0
c107479_g1	3.02192	11.006	-1.8648	0.0043747	0.053501	FALSE	2.84535	12.4988	-2.1351	0.0007552	0.013327	TRUE	2.6469	11.3325	-2.0981	0.0046061	0.029727	TRUE	3.2932	5.39138	-0.71116	0.4053	0.81105	FALSE	3.17527	11.5711	-1.8656	0.0057435	0.028404	TRUE	10.5742	12.8604	-0.28239	0.60171	1	FALSE	9.88141	11.5494	-0.22503	0.76754	1	FALSE	12.2817	5.49863	1.1594	0.045839	0.20593	FALSE	12.0739
c107495_g1	1121.77	2069.53	-0.88353	1.5024e-33	2.6273e-31	TRUE	1056.21	1927.29	-0.86767	1.5036e-16	1.3055e-14	TRUE	982.449	2226.87	-1.1806	4.6351e-09	8.5083e-08	TRUE	1222.31	3081.96	-1.3342	1.1475e-44	9.9353e-43	TRUE	1178.39	3978.48	-1.7554	2.5944e-55	1.9989e-53	TRUE	1989.14	1983.32	0.0042245	0.98303	1	FALSE	1858.66	2269.45	-0.28808	0.12729	0.53681	FALSE	2308.97	3141	-0.44398	8.7345e-09	1.4739e-07	TRUE	2269.72
c107515_g1	23.4456	11.3951	1.0409	0.005308	0.062896	FALSE	22.0764	7.44856	1.5675	0.00030136	0.0059105	TRUE	20.5297	12.8447	0.67655	0.136	0.43909	FALSE	25.5395	9.92283	1.3639	0.00054372	0.004536	TRUE	24.6096	27.8636	-0.17916	0.744	1	FALSE	10.9657	7.65622	0.5183	0.3982	1	FALSE	10.2415	13.0867	-0.35368	0.52486	1	FALSE	12.7077	10.1126	0.32955	0.58601	0.99318	FALSE	12.4909
c107529_g1	5.57992	0.938783	2.5714	0.024074	0.20825	FALSE	5.25401	2.71579	0.95205	0.34739	1	FALSE	4.8899	3.65483	0.42	0.7785	1	FALSE	6.08468	9.17838	-0.59306	0.29051	0.68463	FALSE	5.87081	4.20334	0.48202	0.678	0.97933	FALSE	0.904671	2.79166	-1.6257	0.27039	1	FALSE	0.843937	3.72553	-2.1422	0.13345	0.5559	FALSE	1.04666	9.35676	-3.1602	0.00053133	0.0046048	TRUE	1.02926
c107548_g1	830.145	798.84	0.055457	0.57481	1	FALSE	781.639	780.546	0.0020192	0.92362	1	FALSE	727.081	765.1	-0.073532	0.70169	1	FALSE	904.601	670.386	0.43229	4.1327e-06	5.0737e-05	TRUE	872.129	781.481	0.15833	0.26272	0.57814	FALSE	767.918	803.274	-0.064941	0.39222	1	FALSE	717.486	779.722	-0.12001	0.54499	1	FALSE	891.224	683.206	0.38347	1.2907e-06	1.7184e-05	TRUE	876.089
c107555_g1	11.0046	7.26346	0.59937	0.30915	0.97418	FALSE	10.362	6.16388	0.74939	0.20542	0.85938	FALSE	9.63897	6.26547	0.62146	0.36913	0.8132	FALSE	11.9922	6.44331	0.89622	0.11552	0.383	FALSE	11.5607	3.02536	1.9341	0.004089	0.021057	TRUE	6.98188	6.34937	0.137	0.87819	1	FALSE	6.52295	6.38217	0.031477	1	1	FALSE	8.10395	6.56576	0.30366	0.65838	1	FALSE	7.96693
c107566_g1	19.702	13.5141	0.54387	0.15803	0.72113	FALSE	18.5514	9.81756	0.91809	0.034294	0.29034	FALSE	17.2535	11.3011	0.61042	0.22599	0.61519	FALSE	21.4645	6.90565	1.6361	0.00035423	0.00308	TRUE	20.6863	9.5392	1.1167	0.011749	0.052462	FALSE	13.003	10.0958	0.36509	0.50415	1	FALSE	12.1438	11.5216	0.075883	0.9703	1	FALSE	15.0723	7.04139	1.098	0.036922	0.17461	FALSE	14.8164
c107581_g1	14.9927	16.5469	-0.14229	0.70011	1	FALSE	14.1176	11.9642	0.23877	0.68799	1	FALSE	13.1363	17.5124	-0.41482	0.37044	0.81525	FALSE	16.3445	23.9966	-0.55403	0.12785	0.41164	FALSE	15.7626	28.8687	-0.873	0.030409	0.11544	FALSE	15.8921	12.323	0.36695	0.3979	1	FALSE	14.8555	17.8534	-0.26519	0.60525	1	FALSE	18.4656	24.4641	-0.40582	0.23806	0.64047	FALSE	18.151
c107583_g1	32.4838	232.477	-2.8393	3.1876e-34	5.7155e-32	TRUE	30.5879	224.207	-2.8738	4.4631e-36	1.0021e-33	TRUE	28.4524	233.329	-3.0357	1.422e-28	1.043e-26	TRUE	35.3976	99.9625	-1.4977	6.5966e-12	1.4641e-10	TRUE	34.1193	164.983	-2.2737	6.4329e-27	2.3556e-25	TRUE	223.362	230.695	-0.046607	0.76361	1	FALSE	208.754	237.757	-0.18769	0.40091	1	FALSE	259.404	101.882	1.3483	7.873e-15	2.0549e-13	TRUE	254.987
c107587_g1	3369.2	3851.9	-0.19316	0.10338	0.56799	FALSE	3172.36	2283.13	0.47454	0.0077673	0.093412	FALSE	2951.18	1509.03	0.96767	4.0782e-06	5.1906e-05	TRUE	3671.81	88.8385	5.3692	4.5632e-71	6.7227e-69	TRUE	3540.41	120.206	4.8803	8.4843e-62	7.5321e-60	TRUE	3701.6	2349.2	0.65598	3.7418e-10	2.7581e-07	TRUE	3459.08	1536.77	1.1705	4.4126e-10	1.169e-08	TRUE	4297.81	90.52	5.5692	1.2294e-294	9.7614e-292	TRUE	4224.76
c107594_g1	52.0839	65.3186	-0.32665	0.14047	0.67861	FALSE	49.0397	61.4427	-0.32529	0.14793	0.72422	FALSE	45.6114	43.752	0.060046	0.87683	1	FALSE	56.7464	30.224	0.90883	0.00029421	0.0026126	TRUE	54.7027	19.1412	1.5149	2.548e-07	2.8408e-06	TRUE	62.8116	63.2306	-0.0095926	0.95707	1	FALSE	58.6776	44.5986	0.39581	0.20481	0.73293	FALSE	72.8637	30.7912	1.2427	8.8565e-08	1.3511e-06	TRUE	71.6261
c107594_g2	36.8096	49.3162	-0.42198	0.075061	0.46028	FALSE	34.6587	47.302	-0.44868	0.076195	0.49597	FALSE	32.2399	30.8305	0.064489	0.89383	1	FALSE	40.1117	16.0708	1.3196	6.2466e-05	0.00063326	TRUE	38.6728	14.8147	1.3843	5.5049e-05	0.00043617	TRUE	47.3878	48.6821	-0.038874	0.94678	1	FALSE	44.2821	31.4077	0.49561	0.13013	0.54508	FALSE	55.0284	16.3814	1.7481	1.5408e-09	2.7847e-08	TRUE	54.096
c107595_g1	0.66703	0.28831	1.2101	0.9788	1	FALSE	0.627749	0.33529	0.90478	1	1	FALSE	0.583566	2.9159	-2.321	0.16992	0.52305	FALSE	0.726121	9.18217	-3.6606	0.00024192	0.0021844	TRUE	0.700351	7.56471	-3.4331	0.001491	0.0087108	TRUE	0.277133	0.343048	-0.30783	1	1	FALSE	0.258673	2.97382	-3.5231	0.082623	0.40129	FALSE	0.321807	9.36155	-4.8625	4.0218e-05	0.00043288	TRUE	0.316616
c107607_g1	3.35544	0.946019	1.8266	0.18384	0.774	FALSE	3.15923	1.68168	0.90967	0.51049	1	FALSE	2.93868	5.44941	-0.89093	0.34979	0.80385	FALSE	3.65627	23.5297	-2.686	2.6661e-07	3.8229e-06	TRUE	3.52545	7.54055	-1.0969	0.14912	0.39354	FALSE	0.903482	1.72985	-0.93708	0.68126	1	FALSE	0.847148	5.55744	-2.7137	0.023152	0.15358	FALSE	1.05755	23.9836	-4.5033	2.2371e-11	4.7098e-10	TRUE	1.03911
c107607_g2	4.16327	3.11189	0.41992	0.82431	1	FALSE	3.92073	3.71539	0.077607	1	1	FALSE	3.6495	12.8188	-1.8125	0.0058353	0.037054	TRUE	4.54097	38.1199	-3.0695	9.5716e-13	2.2643e-11	TRUE	4.38028	10.7146	-1.2905	0.083933	0.2578	FALSE	2.98996	3.82638	-0.35585	0.81467	1	FALSE	2.7937	13.0581	-2.2247	0.001849	0.017868	TRUE	3.47267	38.8505	-3.4838	2.0283e-14	5.1704e-13	TRUE	3.41425
c107617_g1	13.7787	10.8384	0.34629	0.46375	1	FALSE	12.974	9.10723	0.51054	0.3134	1	FALSE	12.0661	6.21969	0.95604	0.12492	0.42724	FALSE	15.011	7.01811	1.0969	0.029261	0.13811	FALSE	14.4665	3.81928	1.9213	0.0013161	0.007807	TRUE	10.4195	9.368	0.15348	0.84797	1	FALSE	9.73486	6.33697	0.61937	0.37442	0.98238	FALSE	12.0916	7.15298	0.75739	0.17004	0.52367	FALSE	11.8864
c107625_g1	2.93933	2.14608	0.45378	0.80518	1	FALSE	2.76756	4.75473	-0.78075	0.43558	1	FALSE	2.57364	2.56486	0.0049302	1	1	FALSE	3.20174	16.3249	-2.3501	0.00011777	0.0011336	TRUE	3.08545	18.734	-2.6021	1.2661e-05	0.0001116	TRUE	2.06126	4.9028	-1.2501	0.2123	1	FALSE	1.92605	2.61144	-0.4392	0.87702	1	FALSE	2.39531	16.6405	-2.7964	3.8585e-05	0.00041626	TRUE	2.35523
c107628_g1	219.283	227.354	-0.052145	0.67047	1	FALSE	206.467	219.836	-0.090512	0.46692	1	FALSE	192.05	201.459	-0.069009	0.76632	1	FALSE	238.939	199.601	0.25953	0.047748	0.2026	FALSE	230.359	145.13	0.66654	3.4052e-05	0.00027946	TRUE	218.579	226.241	-0.049706	0.65648	1	FALSE	204.219	205.267	-0.0073849	0.97698	1	FALSE	253.633	203.406	0.31838	0.007694	0.048374	TRUE	249.32
c107639_g1	23.966	33.6018	-0.48755	0.077916	0.47301	FALSE	22.5663	30.3889	-0.42937	0.1479	0.72415	FALSE	20.998	21.5068	-0.034541	0.89209	1	FALSE	26.1269	13.9162	0.90877	0.051108	0.21255	FALSE	25.1998	13.0102	0.95377	0.043314	0.15453	FALSE	32.2927	31.2766	0.046126	0.86648	1	FALSE	30.1746	21.93	0.46043	0.23772	0.78837	FALSE	37.4917	14.1848	1.4022	2.3646e-05	0.00026472	TRUE	36.856
c107643_g1	5.96802	8.75894	-0.5535	0.42672	1	FALSE	5.61974	4.41421	0.34835	0.71407	1	FALSE	5.22748	5.0899	0.038479	1	1	FALSE	6.50349	16.6709	-1.358	0.017961	0.093073	FALSE	6.26862	2.38012	1.3971	0.11715	0.33307	FALSE	8.43275	4.54515	0.89168	0.20052	1	FALSE	7.87352	5.18984	0.60132	0.47668	1	FALSE	9.76666	16.9872	-0.79851	0.12957	0.43786	FALSE	9.60071
c107649_g1	0	3.50109	#NAME?	0.010931	0.1124	FALSE	0	3.33513	#NAME?	0.010904	0.12218	FALSE	0	18.7419	#NAME?	4.0445e-09	7.4534e-08	TRUE	0	0	NA	NA	NA	NA	0	0	NA	NA	NA	NA	3.36439	3.42702	-0.026609	1	1	FALSE	3.14399	19.1273	-2.605	8.3369e-05	0.0010906	TRUE	3.90643	0	Inf	0.0053629	0.035513	TRUE	3.84003
c107651_g1	9.80187	0.362164	4.7583	0.00011569	0.0022904	TRUE	9.22794	0.687316	3.747	0.00058445	0.010609	TRUE	8.58361	1.84882	2.215	0.014625	0.080065	FALSE	10.6801	17.9789	-0.75138	0.11573	0.38341	FALSE	10.3002	0	Inf	1.3879e-05	0.00012165	TRUE	0.350405	0.709735	-1.0183	0.93106	1	FALSE	0.32659	1.88233	-2.527	0.28062	0.87159	FALSE	0.403045	18.3284	-5.507	8.0088e-09	1.3565e-07	TRUE	0.396029
c107660_g1	39.4466	25.0051	0.65768	0.026616	0.22434	FALSE	37.141	32.1668	0.20744	0.47238	1	FALSE	34.548	15.6949	1.1383	0.0052016	0.033295	TRUE	42.9832	7.13436	2.5909	2.6489e-12	6.0529e-11	TRUE	41.4412	0	Inf	4.2779e-25	1.4584e-23	TRUE	24.0041	33.1135	-0.46414	0.14214	1	FALSE	22.4433	15.9989	0.48832	0.26909	0.85352	FALSE	27.9093	7.26936	1.9408	4.4459e-05	0.00047535	TRUE	27.4339
c107677_g1	17474.8	14859.1	0.23393	0.060341	0.40238	FALSE	16453.8	12947.1	0.34579	0.022599	0.21465	FALSE	15306.1	9204.31	0.73373	0.00021288	0.002002	TRUE	19043.5	10431.4	0.86836	1.1025e-10	2.2274e-09	TRUE	18361.2	10027.3	0.87273	7.1762e-09	9.4934e-08	TRUE	14279.8	13321.9	0.10018	0.37086	1	FALSE	13344.1	9378.5	0.50877	0.0054649	0.04599	TRUE	16579	10631.3	0.64104	1.5584e-19	5.0761e-18	TRUE	16297.2
c107680_g1	10.9152	15.3053	-0.48769	0.30413	0.96493	FALSE	10.2774	10.5216	-0.033883	1	1	FALSE	9.55877	11.0158	-0.20467	0.79453	1	FALSE	11.8921	9.03865	0.39583	0.47202	0.88422	FALSE	11.463	4.58481	1.3221	0.030369	0.11532	FALSE	14.7126	10.8292	0.44213	0.35035	1	FALSE	13.7465	11.2209	0.29287	0.61024	1	FALSE	17.0754	9.21161	0.89039	0.0558	0.24021	FALSE	16.7854
c107683_g1	98.8976	87.9434	0.16936	0.35058	1	FALSE	93.1187	82.0072	0.18332	0.30963	1	FALSE	86.615	89.7415	-0.051159	0.86735	1	FALSE	107.761	117.609	-0.12616	0.46136	0.87522	FALSE	103.886	143.145	-0.46248	0.0090471	0.041906	TRUE	84.5082	84.4312	0.0013154	0.97601	1	FALSE	78.9739	91.4508	-0.21162	0.43784	1	FALSE	98.1251	119.855	-0.2886	0.083996	0.32432	FALSE	96.4564
c107700_g1	2.52322	3.50109	-0.47254	0.78475	1	FALSE	2.3759	1.3579	0.8071	0.5922	1	FALSE	2.2086	5.03864	-1.1899	0.27269	0.69532	FALSE	2.74721	10.9214	-1.9911	0.0070307	0.042732	TRUE	2.64545	10.8564	-2.037	0.0057581	0.028471	TRUE	3.36439	1.39583	1.2692	0.31458	1	FALSE	3.14399	5.14551	-0.71072	0.47283	1	FALSE	3.90643	11.1275	-1.5102	0.021717	0.1145	FALSE	3.84003
c107701_g1	938.692	1122.41	-0.25788	0.0036763	0.046207	TRUE	883.845	931.951	-0.07646	0.4878	1	FALSE	822.185	770.343	0.093963	0.67541	1	FALSE	1022.94	921.779	0.15023	0.20911	0.56525	FALSE	986.275	1286.69	-0.3836	0.0010148	0.0061968	TRUE	1078.69	958.983	0.1697	0.073418	1	FALSE	1007.98	785.001	0.36071	0.058507	0.31447	FALSE	1252.32	939.493	0.41464	2.4344e-08	3.9286e-07	TRUE	1231.03
c107708_g1	6.63505	2.5821	1.3616	0.094781	0.53696	FALSE	6.24749	2.05672	1.6029	0.068069	0.46372	FALSE	5.81105	3.99444	0.54081	0.5824	1	FALSE	7.22962	10.5257	-0.54192	0.41714	0.82429	FALSE	6.96897	3.61968	0.94508	0.23165	0.53318	FALSE	2.48494	2.1146	0.23282	0.98941	1	FALSE	2.32056	4.07662	-0.8129	0.48215	1	FALSE	2.87959	10.7208	-1.8965	0.0079892	0.050025	FALSE	2.83068
c107722_g1	8.56345	5.00393	0.77513	0.3506	1	FALSE	8.06249	5.78361	0.47926	0.45781	1	FALSE	7.49419	5.00729	0.58174	0.52093	0.9647	FALSE	9.32225	20.0941	-1.108	0.023837	0.11694	FALSE	8.97898	5.4429	0.72218	0.28343	0.61046	FALSE	4.79692	5.95001	-0.31078	0.76921	1	FALSE	4.48799	5.11769	-0.18942	0.91168	1	FALSE	5.58776	20.4771	-1.8737	0.00017389	0.0016724	TRUE	5.49247
c107725_g1	256.128	407.872	-0.67125	1.2012e-10	5.7646e-09	TRUE	241.153	351.938	-0.54537	2.1264e-06	6.4454e-05	TRUE	224.304	297.121	-0.4056	0.065903	0.2657	FALSE	279.07	137.729	1.0188	3.073e-10	5.9729e-09	TRUE	269.051	67.6962	1.9907	5.0027e-24	1.634e-22	TRUE	391.998	362.261	0.11381	0.22973	1	FALSE	366.288	302.794	0.27464	0.17358	0.677	FALSE	455.078	140.366	1.6969	1.2004e-51	9.1025e-50	TRUE	447.353
c107739_g1	19.7986	18.9885	0.060276	0.89506	1	FALSE	18.6401	21.8895	-0.23183	0.64515	1	FALSE	17.3308	20.4681	-0.24003	0.67089	1	FALSE	21.5604	27.8313	-0.36832	0.44922	0.86426	FALSE	20.7764	13.0263	0.67351	0.13215	0.36287	FALSE	18.2293	22.5349	-0.30591	0.44286	1	FALSE	17.0435	20.8602	-0.29153	0.55035	1	FALSE	21.1936	28.3547	-0.41996	0.25445	0.66442	FALSE	20.8327
c107742_g1	70.2394	63.9096	0.13625	0.56163	1	FALSE	66.1364	66.5949	-0.0099681	0.97854	1	FALSE	61.5219	73.961	-0.26567	0.31931	0.76751	FALSE	76.5427	110.862	-0.53442	0.002974	0.020427	TRUE	73.7951	108.668	-0.55833	0.0045524	0.023161	TRUE	61.4432	68.5505	-0.15791	0.47656	1	FALSE	57.4025	75.4491	-0.39439	0.15329	0.6169	FALSE	71.299	112.983	-0.66415	0.00021574	0.0020387	TRUE	70.0906
c107745_g1	0	9.7717	#NAME?	1.2882e-06	3.7233e-05	TRUE	0	0.971359	#NAME?	0.52847	1	FALSE	0	226.373	#NAME?	9.0049e-73	6.5978e-70	TRUE	0	0	NA	NA	NA	NA	0	0.301186	#NAME?	1	1	FALSE	9.39355	1.00204	3.2287	0.00028392	0.059279	FALSE	8.77559	230.857	-4.7174	2.2885e-51	1.4639e-48	TRUE	10.9023	0	Inf	1.723e-07	2.5479e-06	TRUE	10.7182
c107747_g1	2.22086	6.84178	-1.6233	0.069908	0.44032	FALSE	2.09068	6.48766	-1.6337	0.068218	0.46443	FALSE	1.94302	4.71048	-1.2776	0.26325	0.68022	FALSE	2.41705	0.569129	2.0864	0.22282	0.58874	FALSE	2.32834	0	Inf	0.060183	0.20011	FALSE	6.57298	6.68339	-0.024033	1	1	FALSE	6.14465	4.80573	0.35458	0.76429	1	FALSE	7.6337	0.580039	3.7182	0.0006967	0.005866	TRUE	7.50238
c107760_g1	0.2956	0.650474	-1.1378	1	1	FALSE	0.278394	0.659077	-1.2433	0.95743	1	FALSE	0.258629	0.73893	-1.5146	0.89552	1	FALSE	0.321603	6.84658	-4.412	0.00099691	0.0078133	TRUE	0.309213	2.9986	-3.2776	0.089997	0.27232	FALSE	0.627538	0.677062	-0.10959	1	1	FALSE	0.585263	0.751714	-0.3611	1	1	FALSE	0.724853	6.98201	-3.2679	0.0025392	0.018489	TRUE	0.712645
c107765_g1	12.1459	5.09035	1.2546	0.033695	0.26789	FALSE	11.4374	2.75554	2.0534	0.002621	0.038616	TRUE	10.6416	5.06999	1.0697	0.1336	0.43334	FALSE	13.2399	6.58871	1.0068	0.080248	0.29591	FALSE	12.7658	2.71612	2.2327	0.0009448	0.005803	TRUE	4.8966	2.83337	0.78926	0.39186	1	FALSE	4.57319	5.17333	-0.17789	0.9082	1	FALSE	5.67794	6.71809	-0.24268	0.7711	1	FALSE	5.58194
c107766_g1	1.3855	0.28831	2.2647	0.48855	1	FALSE	1.30463	0	Inf	0.27039	0.96112	FALSE	1.21419	0	Inf	0.3672	0.81071	FALSE	1.51081	10.5238	-2.8003	0.00066257	0.0054256	TRUE	1.45746	0	Inf	0.21331	0.50644	FALSE	0.277133	0	Inf	1	1	FALSE	0.258673	0	Inf	1	1	FALSE	0.321807	10.7184	-5.0578	1.5122e-05	0.0001746	TRUE	0.316616
c107788_g1	74.9885	50.7791	0.56243	0.038825	0.2967	FALSE	70.6071	46.0963	0.61516	0.034736	0.29323	FALSE	65.6908	39.0903	0.74888	0.019569	0.10061	FALSE	81.734	41.0511	0.99352	0.002476	0.017371	TRUE	78.8226	42.8447	0.87949	0.0033996	0.017987	TRUE	48.8214	47.4646	0.040662	0.94461	1	FALSE	45.6144	39.8442	0.19512	0.58237	1	FALSE	56.6469	41.8436	0.43699	0.075608	0.29925	FALSE	55.6822
c107788_g2	753.729	536.543	0.49035	2.9037e-08	1.0578e-06	TRUE	709.681	515.137	0.46221	2.0381e-06	6.2007e-05	TRUE	660.135	434.887	0.60212	0.0041335	0.027504	TRUE	821.311	523.611	0.64943	9.6333e-10	1.7909e-08	TRUE	791.831	460.922	0.78067	2.7969e-10	4.2179e-09	TRUE	515.792	530.234	-0.039839	0.6843	1	FALSE	481.91	443.169	0.12091	0.54321	1	FALSE	598.586	533.651	0.16566	0.074759	0.29664	FALSE	588.421
c107791_g1	13.7048	0	Inf	0.021816	0.19297	FALSE	12.9003	0	Inf	0.024713	0.22984	FALSE	11.9991	0	Inf	0.029465	0.14225	FALSE	14.9311	9.79067	0.60884	0.64541	0.98817	FALSE	14.4058	0	Inf	0.019138	0.078839	FALSE	0	0	NA	NA	NA	NA	0	0	NA	NA	NA	NA	0	9.97698	#NAME?	2.9981e-06	3.8161e-05	TRUE	0
c107794_g1	138.366	81.9308	0.75601	0.0022875	0.031131	TRUE	130.28	67.1452	0.95626	7.2293e-08	2.7195e-06	TRUE	121.193	44.4566	1.4468	2.827e-07	4.2374e-06	TRUE	150.786	135.703	0.15205	0.39328	0.80241	FALSE	145.387	53.856	1.4327	6.7036e-13	1.2414e-11	TRUE	78.6586	69.1316	0.18626	0.49559	1	FALSE	73.5425	45.3164	0.69854	0.054788	0.29757	FALSE	91.4428	138.298	-0.59684	0.015807	0.088049	FALSE	89.8834
c107817_g1	34.1176	28.2701	0.27124	0.3979	1	FALSE	32.1231	32.86	-0.032719	0.94541	1	FALSE	29.8766	20.4795	0.54483	0.17003	0.52312	FALSE	37.1701	66.5418	-0.84012	0.00046956	0.0039824	TRUE	35.8307	38.7965	-0.11473	0.73263	0.99623	FALSE	27.1511	33.8236	-0.31702	0.30866	1	FALSE	25.3771	20.8715	0.28199	0.47314	1	FALSE	31.5502	67.8116	-1.1039	6.7636e-06	8.1932e-05	TRUE	31.0159
c107831_g1	25.2129	28.4719	-0.17538	0.58143	1	FALSE	23.7413	27.4456	-0.20917	0.57452	1	FALSE	22.084	21.4011	0.045319	0.91994	1	FALSE	27.4748	13.0245	1.0769	0.0043697	0.028466	TRUE	26.4831	13.7277	0.94798	0.012353	0.054671	FALSE	27.3457	28.258	-0.047345	0.98897	1	FALSE	25.5604	21.791	0.23018	0.54851	1	FALSE	31.7741	13.2743	1.2592	0.0003603	0.0032465	TRUE	31.2343
c107834_g1	142.997	149.626	-0.065376	0.6362	1	FALSE	134.638	144.736	-0.10434	0.46169	1	FALSE	125.235	132.498	-0.081326	0.73844	1	FALSE	155.813	116.393	0.42081	0.0071368	0.043254	TRUE	150.223	109.441	0.45695	0.067774	0.21921	FALSE	143.852	148.934	-0.050086	0.70697	1	FALSE	134.399	135.019	-0.00664	0.98858	1	FALSE	166.921	118.614	0.49289	0.00062718	0.0053511	TRUE	164.085
c107839_g1	0.378193	0	Inf	0.98802	1	FALSE	0.356183	0	Inf	1	1	FALSE	0.331887	0	Inf	1	1	FALSE	0.413071	11.2288	-4.7647	2.6931e-05	0.00029106	TRUE	0.399037	0	Inf	0.95971	1	FALSE	0	0	NA	NA	NA	NA	0	0	NA	NA	NA	NA	0	11.4388	#NAME?	3.1982e-06	4.0565e-05	TRUE	0
c107856_g1	1.67434	0.31534	2.4086	0.33826	1	FALSE	1.5762	0	Inf	0.1757	0.79794	FALSE	1.46586	0	Inf	0.26141	0.67706	FALSE	1.82386	16.1984	-3.1508	3.5414e-06	4.3884e-05	TRUE	1.75878	0	Inf	0.13094	0.3605	FALSE	0.301161	0	Inf	1	1	FALSE	0.282383	0	Inf	1	1	FALSE	0.352515	16.5121	-5.5497	4.9177e-09	8.5085e-08	TRUE	0.346371
c107861_g1	19.8614	23.5617	-0.24648	0.49058	1	FALSE	18.6988	18.7987	-0.0076862	1	1	FALSE	17.3927	16.1171	0.10989	0.88017	1	FALSE	21.6403	9.81415	1.1408	0.046641	0.19883	FALSE	20.8686	12.8658	0.6978	0.20818	0.50069	FALSE	22.6301	19.3585	0.22528	0.48679	1	FALSE	21.151	16.4221	0.36509	0.39823	1	FALSE	26.2952	10.0058	1.394	0.00039775	0.0035434	TRUE	25.8499
c107872_g1	2.43072	13.2602	-2.4476	0.00013731	0.0026661	TRUE	2.28856	14.3343	-2.647	2.9852e-05	0.00073701	TRUE	2.12964	11.3638	-2.4158	0.0015399	0.011695	TRUE	2.65	7.18586	-1.4392	0.079883	0.295	FALSE	2.55685	125.846	-5.6212	4.7093e-54	3.524e-52	TRUE	12.7315	14.7424	-0.21157	0.70284	1	FALSE	11.9023	11.5772	0.039949	0.97299	1	FALSE	14.7998	7.31917	1.0158	0.036917	0.17459	FALSE	14.5482
c107877_g1	12.3355	13.6494	-0.14603	0.71117	1	FALSE	11.6148	9.15848	0.34278	0.60744	1	FALSE	10.8074	6.26249	0.78721	0.25735	0.66953	FALSE	13.4472	11.9275	0.17302	0.79639	1	FALSE	12.9706	5.72538	1.1798	0.049573	0.17137	FALSE	13.106	9.41874	0.47662	0.33971	1	FALSE	12.2526	6.37609	0.94234	0.12928	0.54216	FALSE	15.2335	12.152	0.32606	0.44826	0.89758	FALSE	14.974
c107879_g1	1.25823	1.01264	0.31328	0.96757	1	FALSE	1.18454	0.687316	0.78528	0.82645	1	FALSE	1.10082	0.390863	1.4938	0.67671	1	FALSE	1.36933	21.9234	-4.0009	2.2504e-09	4.045e-08	TRUE	1.31878	5.36002	-2.023	0.063846	0.20856	FALSE	0.977944	0.709735	0.46247	1	1	FALSE	0.911853	0.395415	1.2054	0.88026	1	FALSE	1.1279	22.3407	-4.308	1.768e-10	3.4749e-09	TRUE	1.10867
c107883_g1	2.93933	6.03636	-1.0382	0.22831	0.87134	FALSE	2.76756	4.77774	-0.78771	0.4354	1	FALSE	2.57364	5.41806	-1.074	0.2799	0.70732	FALSE	3.20174	5.30505	-0.72851	0.46963	0.88324	FALSE	3.08545	11.9686	-1.9557	0.0044927	0.02288	TRUE	5.80008	4.92087	0.23716	0.80888	1	FALSE	5.42034	5.52963	-0.028798	1	1	FALSE	6.73548	5.40568	0.3173	0.68877	1	FALSE	6.62105
c107890_g1	39.6045	41.8706	-0.080271	0.82175	1	FALSE	37.2884	20.6226	0.8545	0.0039997	0.054775	FALSE	34.6781	30.3001	0.1947	0.56145	1	FALSE	43.1434	48.8761	-0.17999	0.54743	0.93552	FALSE	41.5868	33.3668	0.31771	0.25271	0.56401	FALSE	40.2709	21.2315	0.92353	0.0013092	0.18954	FALSE	37.616	30.8524	0.28596	0.40462	1	FALSE	46.7049	49.8017	-0.092619	0.75374	1	FALSE	45.913
c107900_g1	66.2341	91.4698	-0.46572	0.012638	0.12603	FALSE	62.363	82.5884	-0.40525	0.042644	0.34022	FALSE	58.0025	49.7978	0.22003	0.46247	0.92206	FALSE	72.1619	75.7437	-0.069888	0.7986	1	FALSE	69.5604	40.3066	0.78725	0.0012103	0.0072384	TRUE	87.9083	84.9904	0.048698	0.77909	1	FALSE	82.1427	50.7419	0.69496	0.012562	0.091992	FALSE	102.057	77.1845	0.40299	0.019301	0.10421	FALSE	100.325
c107904_g1	36.5961	41.0796	-0.16673	0.56711	1	FALSE	34.4567	61.9019	-0.8452	0.0005414	0.009944	TRUE	32.0451	42.8362	-0.41873	0.24138	0.64159	FALSE	39.8673	36.1698	0.14042	0.60096	0.97565	FALSE	38.4273	40.4953	-0.075622	0.85663	1	FALSE	39.4956	63.7276	-0.69023	0.0023634	0.28992	FALSE	36.8981	43.6471	-0.24234	0.48334	1	FALSE	45.8285	36.8656	0.31397	0.22658	0.62106	FALSE	45.0514
c107916_g1	34.1586	25.4192	0.42633	0.12956	0.64602	FALSE	32.1613	25.0489	0.36058	0.23182	0.89954	FALSE	29.9085	24.5421	0.28529	0.44171	0.89299	FALSE	37.2088	44.4106	-0.25526	0.36654	0.76849	FALSE	35.8626	77.3686	-1.1093	5.5061e-05	0.00043624	TRUE	24.4485	25.7715	-0.076027	0.80053	1	FALSE	22.838	25.0029	-0.13066	0.75921	1	FALSE	28.3532	45.2692	-0.67502	0.011661	0.068758	FALSE	27.8709
c107917_g1	0	6.58595	#NAME?	0.00012031	0.0023714	TRUE	0	0.323786	#NAME?	0.97748	1	FALSE	0	466.144	#NAME?	2.3766e-36	2.6752e-34	TRUE	0	0	NA	NA	NA	NA	0	0.655893	#NAME?	0.71616	0.9806	FALSE	6.33032	0.334014	4.2443	0.001036	0.16039	FALSE	5.91398	475.677	-6.3297	6.2511e-25	5.8587e-23	TRUE	7.34839	0	Inf	3.0807e-05	0.00033784	TRUE	7.22453
c107921_g1	16.7939	21.1866	-0.33522	0.42378	1	FALSE	15.8125	19.202	-0.28019	0.54235	1	FALSE	14.706	13.3238	0.1424	0.83834	1	FALSE	18.2956	5.55913	1.7186	0.00057353	0.0047598	TRUE	17.6339	4.01986	2.1331	8.6961e-05	0.00066394	TRUE	20.3845	19.7759	0.043728	0.94717	1	FALSE	19.0376	13.5977	0.48549	0.35153	0.9464	FALSE	23.6298	5.66481	2.0605	8.8385e-06	0.00010544	TRUE	23.229
c107924_g1	184.491	192.154	-0.05871	0.61674	1	FALSE	173.712	199.215	-0.19763	0.12444	0.6672	FALSE	161.592	167.151	-0.048796	0.79565	1	FALSE	201.047	182.815	0.13715	0.35442	0.75749	FALSE	193.836	115.161	0.75118	8.9042e-05	0.00067825	TRUE	184.75	205.085	-0.15065	0.21833	1	FALSE	172.603	170.422	0.018348	0.97182	1	FALSE	214.362	186.305	0.20238	0.10988	0.39268	FALSE	210.72
c107934_g1	1.05199	6.72643	-2.6767	0.0062217	0.071825	FALSE	0.990759	3.05631	-1.6252	0.22412	0.88446	FALSE	0.922402	6.27393	-2.7659	0.012409	0.069026	FALSE	1.14775	6.07108	-2.4032	0.018974	0.097347	FALSE	1.10729	14.1643	-3.6772	2.8025e-06	2.7259e-05	TRUE	6.47805	3.14932	1.0405	0.1977	1	FALSE	6.0466	6.38739	-0.079102	1	1	FALSE	7.49998	6.18786	0.27745	0.75359	1	FALSE	7.37351
c107935_g1	18.8464	28.3294	-0.58801	0.083831	0.49749	FALSE	17.7449	23.0884	-0.37977	0.31176	1	FALSE	16.5038	19.1898	-0.21754	0.70177	1	FALSE	20.5325	14.9166	0.46099	0.24639	0.62346	FALSE	19.7917	12.9444	0.61257	0.13115	0.36087	FALSE	27.2439	23.7639	0.19716	0.55902	1	FALSE	25.4484	19.535	0.38152	0.34854	0.94311	FALSE	31.602	15.2021	1.0557	0.0020698	0.015407	TRUE	31.0668
c107941_g1	54.1947	100.852	-0.89602	2.2246e-06	6.1606e-05	TRUE	51.028	95.0371	-0.8972	5.4327e-06	0.00015434	TRUE	47.4632	72.9365	-0.61983	0.03416	0.15814	FALSE	59.0505	69.2947	-0.2308	0.30545	0.70988	FALSE	56.9252	117.587	-1.0466	2.7282e-07	3.0321e-06	TRUE	96.9445	97.7799	-0.012378	0.96484	1	FALSE	90.5777	74.3525	0.28478	0.28369	0.87432	FALSE	112.518	70.6116	0.67218	0.00010803	0.001081	TRUE	110.609
c107942_g1	41.1344	26.2229	0.64952	0.022314	0.19636	FALSE	38.7309	28.4343	0.44586	0.13133	0.68679	FALSE	36.0277	24.0542	0.58282	0.12727	0.43334	FALSE	44.8242	24.7868	0.85471	0.0022421	0.015964	TRUE	43.2158	32.292	0.42038	0.15732	0.40985	FALSE	25.233	29.2694	-0.21408	0.48034	1	FALSE	23.5634	24.5179	-0.057293	0.90731	1	FALSE	29.2463	25.25	0.21197	0.50299	0.93843	FALSE	28.7514
c107953_g1	123.078	153.347	-0.31722	0.048623	0.34536	FALSE	115.893	148.841	-0.36099	0.016919	0.17277	FALSE	107.807	130.949	-0.28055	0.25819	0.67137	FALSE	134.126	245.394	-0.87151	4.3676e-10	8.3752e-09	TRUE	129.301	149.537	-0.20977	0.21056	0.50357	FALSE	147.38	153.209	-0.055967	0.74695	1	FALSE	137.708	133.454	0.04527	0.82214	1	FALSE	171.097	250.097	-0.54767	1.4882e-05	0.00017195	TRUE	168.198
c107963_g1	0	0	NA	NA	NA	NA	0	0.36353	#NAME?	0.97748	1	FALSE	0	0	NA	NA	NA	NA	0	29.6439	#NAME?	3.2028e-17	1.0068e-15	TRUE	0	16.073	#NAME?	9.8287e-10	1.4078e-08	TRUE	0	0.375721	#NAME?	0.96151	1	FALSE	0	0	NA	NA	NA	NA	0	30.2117	#NAME?	7.2324e-18	2.1928e-16	TRUE	0
c107980_g1	9.51618	12.7774	-0.42514	0.46036	1	FALSE	8.95909	11.982	-0.41944	0.4718	1	FALSE	8.33068	12.5907	-0.59585	0.35496	0.80385	FALSE	10.3642	19.0834	-0.88071	0.056152	0.22824	FALSE	9.98976	29.6626	-1.5701	0.00012371	0.00091648	TRUE	12.2586	12.3265	-0.0079665	1	1	FALSE	11.4636	12.8139	-0.16065	0.891	1	FALSE	14.265	19.4477	-0.44712	0.33527	0.77526	FALSE	14.0231
c107992_g1	27.0633	26.5258	0.028941	1	1	FALSE	25.4812	28.1956	-0.14604	0.69579	1	FALSE	23.7017	24.3309	-0.037798	0.97788	1	FALSE	29.4888	7.21691	2.0307	1.1891e-06	1.5702e-05	TRUE	28.4309	5.80826	2.2913	2.8158e-07	3.1243e-06	TRUE	25.4907	29.0275	-0.18745	0.63852	1	FALSE	23.8187	24.7692	-0.056452	0.9774	1	FALSE	29.5976	7.35751	2.0082	8.1445e-07	1.1118e-05	TRUE	29.0965
c107994_g1	26.1038	63.1079	-1.2736	4.1169e-07	1.2774e-05	TRUE	24.5778	61.4881	-1.323	3.2154e-07	1.1104e-05	TRUE	22.8583	61.1445	-1.4195	2.8885e-05	0.0003201	TRUE	28.4383	25.1216	0.17891	0.55192	0.93944	FALSE	27.4122	54.3409	-0.98722	0.00041596	0.0027719	TRUE	60.6299	63.281	-0.061742	0.82025	1	FALSE	56.6662	62.2644	-0.13592	0.68658	1	FALSE	70.4187	25.5949	1.4601	1.967e-09	3.5288e-08	TRUE	69.2197
c107998_g1	49.8049	62.007	-0.31614	0.1488	0.69741	FALSE	46.893	42.0701	0.15658	0.51817	1	FALSE	43.6144	32.4793	0.42529	0.21687	0.60196	FALSE	54.2623	58.6399	-0.11193	0.62216	0.98048	FALSE	52.3097	34.3481	0.60685	0.022069	0.08902	FALSE	59.5811	43.2871	0.46092	0.034993	1	FALSE	55.68	33.0988	0.75038	0.018921	0.12854	FALSE	69.1878	59.7725	0.21103	0.32449	0.77013	FALSE	68.0119
c108006_g1	385.479	472.565	-0.29386	0.0020739	0.028674	TRUE	362.955	385.088	-0.085399	0.39868	1	FALSE	337.604	290.45	0.21704	0.32723	0.78165	FALSE	420.026	485.428	-0.20878	0.041316	0.18083	FALSE	404.918	561.04	-0.47047	0.0002405	0.0016847	TRUE	454.252	396.254	0.19707	0.04345	1	FALSE	424.425	296.048	0.51968	0.011338	0.083609	FALSE	527.227	494.747	0.091735	0.30392	0.7455	FALSE	518.278
c108008_g1	10.5785	6.13725	0.78548	0.1988	0.80915	FALSE	9.96079	3.41984	1.5423	0.025113	0.23254	FALSE	9.26823	5.78901	0.67898	0.38646	0.83379	FALSE	11.5319	5.24976	1.1353	0.068873	0.2664	FALSE	11.122	2.97184	1.904	0.0072199	0.034572	TRUE	5.89738	3.52504	0.74244	0.3802	1	FALSE	5.51197	5.90852	-0.10023	0.94826	1	FALSE	6.84743	5.35109	0.35573	0.68908	1	FALSE	6.73022
c108021_g1	54.3802	59.0804	-0.1196	0.58891	1	FALSE	51.2041	61.3172	-0.26003	0.22629	0.88799	FALSE	47.6306	61.8008	-0.37574	0.20129	0.58785	FALSE	59.2591	45.5132	0.38075	0.10569	0.36244	FALSE	57.1285	48.672	0.23112	0.51595	0.86076	FALSE	56.8169	63.111	-0.15157	0.45666	1	FALSE	53.074	63.0194	-0.24779	0.38581	0.99457	FALSE	65.9044	46.3861	0.50668	0.024611	0.12698	FALSE	64.7867
c108030_g1	14.3252	13.0456	0.13499	0.70097	1	FALSE	13.4885	11.2372	0.26345	0.56218	1	FALSE	12.5432	10.7563	0.22173	0.66034	1	FALSE	15.6042	3.79078	2.0414	0.00029159	0.0025921	TRUE	15.0361	5.16848	1.5406	0.0042077	0.021587	TRUE	12.5448	11.5716	0.11651	0.91461	1	FALSE	11.7213	10.949	0.098342	0.93147	1	FALSE	14.5515	3.86292	1.9134	0.0013154	0.010359	TRUE	14.3022
c108035_g1	12.3521	15.5071	-0.32816	0.50163	1	FALSE	11.6311	13.2259	-0.18537	0.72063	1	FALSE	10.82	11.6293	-0.10406	0.88607	1	FALSE	13.4615	14.279	-0.08505	0.88973	1	FALSE	12.9772	5.19524	1.3207	0.022473	0.090316	FALSE	14.9072	13.6118	0.13115	0.85288	1	FALSE	13.9298	11.8614	0.2319	0.73631	1	FALSE	17.2993	14.5507	0.24962	0.61987	1	FALSE	17.0038
c108042_g1	3214.04	3036.97	0.081756	0.2435	0.8891	FALSE	3026.29	2752.19	0.13697	0.13644	0.69676	FALSE	2815.01	2118.3	0.41024	0.041695	0.18709	FALSE	3502.26	3392.31	0.046018	0.60076	0.97543	FALSE	3376.29	2217.72	0.60636	2e-08	2.5264e-07	TRUE	2919.21	2832.38	0.043565	0.53135	1	FALSE	2727.63	2159.82	0.33674	0.076446	0.38033	FALSE	3388.24	3457.31	-0.029115	0.61899	1	FALSE	3330.65
c108046_g1	4.21109	8.4436	-1.0037	0.17931	0.76628	FALSE	3.96575	6.06765	-0.61354	0.47421	1	FALSE	3.68836	12.414	-1.7509	0.011258	0.063501	FALSE	4.58817	16.624	-1.8573	0.00097881	0.007685	TRUE	4.42002	15.3407	-1.7952	0.0025128	0.013773	TRUE	8.13159	6.24232	0.38146	0.63419	1	FALSE	7.59114	12.6583	-0.7377	0.20424	0.73293	FALSE	9.41415	16.9422	-0.84772	0.063363	0.26627	FALSE	9.25434
c108054_g1	31.8453	20.2479	0.6533	0.044079	0.32317	FALSE	29.9833	26.7865	0.16265	0.58314	1	FALSE	27.8865	11.3554	1.2962	0.0037741	0.025584	TRUE	34.6945	9.07424	1.9349	1.4824e-07	2.1888e-06	TRUE	33.4456	2.91832	3.5186	9.511e-13	1.7418e-11	TRUE	19.4627	27.5809	-0.50296	0.1523	1	FALSE	18.1839	11.572	0.65202	0.18585	0.70914	FALSE	22.5909	9.24222	1.2894	0.0014709	0.011419	TRUE	22.2085
c108064_g1	0.2956	3.83622	-3.698	0.027491	0.22918	FALSE	0.278394	4.1469	-3.8968	0.016298	0.16768	FALSE	0.258629	617.488	-11.221	4.4395e-39	5.7551e-37	TRUE	0.321603	0.884175	-1.459	0.85508	1	FALSE	0.309213	0.282478	0.13046	1	1	FALSE	3.69077	4.27648	-0.2125	0.92645	1	FALSE	3.44688	630.073	-7.5141	2.5235e-31	3.8105e-29	TRUE	4.27876	0.900947	2.2477	0.067039	0.27603	FALSE	4.20631
c108067_g1	471.104	440.126	0.098131	0.36748	1	FALSE	443.572	481.532	-0.11846	0.26812	0.95876	FALSE	412.617	388.699	0.08615	0.73498	1	FALSE	513.366	485.249	0.081261	0.48704	0.89192	FALSE	494.968	360.766	0.45627	0.00053376	0.0034732	TRUE	423.089	495.529	-0.22801	0.012513	0.86202	FALSE	395.306	396.227	-0.0033574	0.97772	1	FALSE	491.023	494.511	-0.010213	0.94355	1	FALSE	482.681
c108074_g1	15.0748	10.9663	0.45906	0.29074	0.94696	FALSE	14.194	8.2321	0.78595	0.10072	0.59053	FALSE	13.2001	8.39667	0.65266	0.25553	0.66614	FALSE	16.4218	11.3564	0.5321	0.20282	0.55552	FALSE	15.8263	5.13366	1.6243	0.0025093	0.013759	TRUE	10.5409	8.47301	0.31505	0.60015	1	FALSE	9.8502	8.55908	0.2027	0.81979	1	FALSE	12.2343	11.5696	0.080594	0.90316	1	FALSE	12.0253
c108091_g1	18.3689	51.2963	-1.4816	2.1746e-07	7.0355e-06	TRUE	17.2945	61.4066	-1.8281	3.171e-11	1.7811e-09	TRUE	16.086	80.2752	-2.3191	5.4406e-12	1.3265e-10	TRUE	20.0137	416.861	-4.3805	8.0572e-132	2.618e-129	TRUE	19.2962	741.592	-5.2642	7.8282e-84	1.0236e-81	TRUE	49.3	63.2379	-0.3592	0.094332	1	FALSE	46.0703	81.8826	-0.82972	0.0028873	0.026325	TRUE	57.2311	424.829	-2.892	3.1553e-98	4.5093e-96	TRUE	56.2557
c108093_g1	860.89	954.559	-0.14901	0.052766	0.36545	FALSE	810.58	859.292	-0.084193	0.29728	0.99023	FALSE	754.006	651.414	0.211	0.31599	0.76143	FALSE	938.108	1277.83	-0.44587	1.4565e-07	2.1527e-06	TRUE	904.468	789.224	0.19663	0.11833	0.33582	FALSE	917.584	884.369	0.053191	0.54243	1	FALSE	857.362	663.759	0.36925	0.057663	0.31079	FALSE	1064.95	1302.32	-0.2903	4.8416e-05	0.00051452	TRUE	1046.83
c108098_g1	17.7913	24.4066	-0.4561	0.20247	0.81732	FALSE	16.7514	21.8843	-0.38561	0.30555	1	FALSE	15.5826	19.8376	-0.3483	0.45965	0.9187	FALSE	19.3876	16.3109	0.2493	0.59314	0.97202	FALSE	18.6936	31.6158	-0.75811	0.027037	0.10546	FALSE	23.4706	22.5203	0.059627	0.90936	1	FALSE	21.9261	20.2093	0.11763	0.82035	1	FALSE	27.2253	16.6237	0.7117	0.049665	0.21924	FALSE	26.7623
c108102_g1	8.53592	0.603649	3.8218	0.00019055	0.0035782	TRUE	8.03795	0.659077	3.6083	0.00047106	0.0088152	TRUE	7.47618	0.359511	4.3782	0.0010272	0.0080414	TRUE	9.30071	58.574	-2.6548	2.1102e-15	5.9542e-14	TRUE	8.96293	0.327947	4.7724	2.9098e-05	0.00024171	TRUE	0.578293	0.677062	-0.22749	1	1	FALSE	0.541056	0.367598	0.55765	1	1	FALSE	0.674322	59.691	-6.4679	1.7662e-31	8.5822e-30	TRUE	0.662986
c108106_g1	0	0	NA	NA	NA	NA	0	0	NA	NA	NA	NA	0	1.09844	#NAME?	0.35468	0.80385	FALSE	0	5.12973	#NAME?	0.0016544	0.012205	TRUE	0	46.635	#NAME?	6.218e-18	1.5393e-16	TRUE	0	0	NA	NA	NA	NA	0	1.11931	#NAME?	0.34576	0.94311	FALSE	0	5.22992	#NAME?	0.001323	0.01041	TRUE	0
c108144_g1	6.05061	2.07223	1.5459	0.10912	0.57947	FALSE	5.69753	3.01134	0.91993	0.31347	1	FALSE	5.30074	5.39517	-0.025474	1	1	FALSE	6.59496	11.155	-0.75825	0.19721	0.54743	FALSE	6.35844	15.7986	-1.313	0.01249	0.055177	FALSE	1.98798	3.093	-0.6377	0.69342	1	FALSE	1.85813	5.50703	-1.5674	0.14702	0.59804	FALSE	2.31407	11.3752	-2.2974	0.012028	0.070641	FALSE	2.27582
c108147_g1	13.7417	0	Inf	1.6878e-06	4.7848e-05	TRUE	12.9371	0	Inf	3.1585e-06	9.3279e-05	TRUE	12.0326	0	Inf	6.9253e-06	8.5492e-05	TRUE	14.971	27.4431	-0.87427	0.03313	0.15277	FALSE	14.4362	0	Inf	9.822e-07	1.0182e-05	TRUE	0	0	NA	NA	NA	NA	0	0	NA	NA	NA	NA	0	27.9702	#NAME?	1.5085e-15	4.0904e-14	TRUE	0
c108149_g1	29.999	21.7579	0.46338	0.13762	0.66965	FALSE	28.2447	23.0435	0.29362	0.36605	1	FALSE	26.2672	20.6793	0.34508	0.41114	0.8637	FALSE	32.6792	51.5476	-0.65753	0.015977	0.084353	FALSE	31.4993	20.3076	0.6333	0.073538	0.23433	FALSE	20.9112	23.7076	-0.18108	0.60147	1	FALSE	19.5409	21.0939	-0.11034	0.80799	1	FALSE	24.2754	52.5284	-1.1136	5.2961e-05	0.00055868	TRUE	23.862
c108151_g1	18.7471	8.24906	1.1844	0.010057	0.10564	FALSE	17.6507	9.31641	0.92188	0.039581	0.32313	FALSE	16.4179	11.6492	0.49504	0.36271	0.80678	FALSE	20.4268	20.4205	0.0004466	1	1	FALSE	19.6952	23.153	-0.23335	0.55212	0.8948	FALSE	7.9358	9.60574	-0.27552	0.71156	1	FALSE	7.4111	11.8779	-0.68052	0.27285	0.86035	FALSE	9.20114	20.8123	-1.1776	0.0079609	0.049868	TRUE	9.04585
c108155_g1	24.3225	23.2931	0.062388	0.85434	1	FALSE	22.902	18.1281	0.33725	0.32994	1	FALSE	21.2999	14.9759	0.50821	0.2591	0.67317	FALSE	26.4986	42.253	-0.67314	0.020799	0.10494	FALSE	25.5384	26.833	-0.071341	0.89699	1	FALSE	22.3953	18.6724	0.26229	0.4663	1	FALSE	20.9226	15.2637	0.45496	0.3301	0.94311	FALSE	25.9854	43.0679	-0.72891	0.0091635	0.055856	FALSE	25.5444
c108162_g1	140.559	196.127	-0.48062	0.00037516	0.0065357	TRUE	132.341	202.165	-0.61127	1.2449e-05	0.00033124	TRUE	123.089	173.747	-0.49729	0.037668	0.17173	FALSE	153.14	219.871	-0.52181	0.00014973	0.0014146	TRUE	147.632	246.763	-0.74112	1.5933e-06	1.6063e-05	TRUE	188.497	208.104	-0.14276	0.24174	1	FALSE	176.138	177.093	-0.0077977	0.97884	1	FALSE	218.822	224.086	-0.034293	0.77139	1	FALSE	215.103
c108169_g1	28.7823	42.2345	-0.55324	0.046424	0.3353	FALSE	27.0998	40.4388	-0.57746	0.03309	0.28283	FALSE	25.2077	36.5536	-0.53615	0.15188	0.47941	FALSE	31.3627	10.4976	1.579	3.1899e-05	0.00034058	TRUE	30.2385	9.95809	1.6024	5.5426e-05	0.00043894	TRUE	40.6096	41.6199	-0.03545	0.82773	1	FALSE	37.9415	37.2103	0.028075	0.96256	1	FALSE	47.1131	10.6998	2.1385	1.3082e-10	2.5971e-09	TRUE	46.3098
c108179_g1	66.4611	40.6582	0.70896	0.002292	0.031183	TRUE	62.5786	26.4288	1.2436	1.0812e-06	3.4523e-05	TRUE	58.2112	27.6466	1.0742	0.0016581	0.012294	TRUE	72.4233	29.1479	1.3131	7.8037e-08	1.1925e-06	TRUE	69.8217	29.7872	1.229	1.674e-06	1.6833e-05	TRUE	39.0524	27.2055	0.52151	0.054991	1	FALSE	36.5002	28.2321	0.37057	0.35534	0.95322	FALSE	45.3737	29.7078	0.61101	0.020248	0.10823	FALSE	44.6044
c108183_g1	7.26416	0	Inf	3.958e-05	0.00087199	TRUE	6.83976	0.36353	4.2338	0.00058018	0.010541	TRUE	6.36146	0.348067	4.1919	0.0034822	0.023764	TRUE	7.91428	13.8908	-0.8116	0.13674	0.43142	FALSE	7.62836	0.655893	3.5398	0.00066611	0.0042398	TRUE	0	0.375721	#NAME?	0.96151	1	FALSE	0	0.356298	#NAME?	0.93687	1	FALSE	0	14.1536	#NAME?	1.1666e-08	1.9438e-07	TRUE	0
c108184_g1	6.1052	0	Inf	0.0033345	0.042507	TRUE	5.74939	0	Inf	0.0044781	0.059909	FALSE	5.34654	0	Inf	0.0063911	0.040183	TRUE	6.65072	7.47289	-0.16816	0.91018	1	FALSE	6.40608	0	Inf	0.0025081	0.013754	TRUE	0	0	NA	NA	NA	NA	0	0	NA	NA	NA	NA	0	7.61904	#NAME?	5.4737e-05	0.00057602	TRUE	0
c108189_g1	36.3394	67.9908	-0.9038	0.0018985	0.026551	TRUE	34.2124	63.4292	-0.89063	0.0065359	0.081214	FALSE	31.8193	61.1646	-0.9428	0.0031349	0.021568	TRUE	39.5887	48.5126	-0.29327	0.41531	0.82203	FALSE	38.1697	87.5326	-1.1974	3.8215e-05	0.00031166	TRUE	65.3558	65.3195	0.0008011	1	1	FALSE	61.0715	62.3252	-0.029317	0.91183	1	FALSE	75.8514	49.4608	0.61689	0.025317	0.1297	FALSE	74.5567
c108197_g1	177.152	209.58	-0.24251	0.052721	0.36522	FALSE	166.796	190.387	-0.19085	0.15423	0.74432	FALSE	155.145	159.337	-0.038461	0.87864	1	FALSE	193.024	197.792	-0.035201	0.76685	1	FALSE	186.094	135.316	0.4597	0.0066511	0.032183	TRUE	201.454	195.994	0.039636	0.76136	1	FALSE	188.231	162.356	0.21335	0.33752	0.94311	FALSE	233.822	201.581	0.21405	0.080229	0.31345	FALSE	229.85
c108201_g1	11.0425	7.31028	0.59506	0.30878	0.97363	FALSE	10.3975	5.8631	0.8265	0.16274	0.76807	FALSE	9.67213	10.3226	-0.093902	0.94091	1	FALSE	12.0336	12.1478	-0.013629	1	1	FALSE	11.6017	26.6763	-1.2012	0.0025181	0.0138	TRUE	7.03113	6.03343	0.22078	0.7747	1	FALSE	6.56716	10.5144	-0.67903	0.31917	0.93906	FALSE	8.15448	12.3829	-0.60268	0.26392	0.67964	FALSE	8.01659
c108203_g1	11.9916	7.02934	0.77056	0.24538	0.89208	FALSE	11.29	7.06202	0.67689	0.24329	0.92148	FALSE	10.5004	7.61494	0.46354	0.5036	0.95714	FALSE	13.0642	4.16868	1.648	0.005227	0.033122	TRUE	12.5955	2.45235	2.3607	0.00050448	0.0033044	TRUE	6.73566	7.26243	-0.10863	1	1	FALSE	6.30192	7.76825	-0.3018	0.77633	1	FALSE	7.8513	4.248	0.88615	0.31836	0.76564	FALSE	7.71864
c108211_g1	70.4353	754.735	-3.4216	7.8071e-181	1.7014e-177	TRUE	66.3192	591.241	-3.1562	4.4851e-127	6.2468e-124	TRUE	61.6851	731.48	-3.5678	1.1418e-49	2.5719e-47	TRUE	76.7444	204.636	-1.4149	8.2596e-19	2.8315e-17	TRUE	73.9816	1263.7	-4.0943	8.7989e-168	3.193e-165	TRUE	725.497	608.587	0.25351	0.0022905	0.28386	FALSE	677.86	745.554	-0.13733	0.48647	1	FALSE	842.028	208.561	2.0134	2.4484e-100	3.5681e-98	TRUE	827.73
c108212_g1	143.759	11.824	3.6039	4.8229e-52	1.496e-49	TRUE	135.358	13.556	3.3198	2.3057e-43	6.7669e-41	TRUE	125.906	8.69049	3.8568	3.4609e-27	2.3547e-25	TRUE	156.646	6067.09	-5.2754	0	0	TRUE	151.018	20425.7	-7.0795	5.2395e-169	1.9273e-166	TRUE	11.3735	13.9402	-0.29358	0.53528	1	FALSE	10.623	8.86496	0.26101	0.73175	1	FALSE	13.1888	6182.85	-8.8728	0	0	TRUE	12.9653
c108220_g1	6903.81	5545.59	0.31605	1.29e-06	3.7267e-05	TRUE	6500.42	5357.28	0.27903	0.00025361	0.0050643	TRUE	6046.31	4590.27	0.39748	0.044693	0.19886	FALSE	7522.41	4929.72	0.60969	9.2608e-16	2.6722e-14	TRUE	7251.67	5260.32	0.46316	8.4108e-06	7.6253e-05	TRUE	5330.81	5513.78	-0.048687	0.44541	1	FALSE	4980.74	4679.82	0.089908	0.63365	1	FALSE	6186.99	5024.23	0.30034	5.252e-07	7.3334e-06	TRUE	6081.95
c108226_g1	11155.1	9595.08	0.21734	0.052654	0.36488	FALSE	10503.3	8818.24	0.25228	0.053249	0.3933	FALSE	9770.44	6564.69	0.5737	0.0037547	0.025469	TRUE	12156.1	7553.2	0.68652	9.4543e-10	1.76e-08	TRUE	11720.4	7362.86	0.67068	6.4521e-06	5.9439e-05	TRUE	9220.93	9074.26	0.023132	0.80778	1	FALSE	8616.6	6688.52	0.36543	0.043939	0.25745	FALSE	10705.8	7697.83	0.47587	9.3405e-13	2.1617e-11	TRUE	10523.9
c108227_g1	5309.73	4237.48	0.32543	0.00087313	0.0137	TRUE	4999.51	3682.39	0.44114	0.00033395	0.0064693	TRUE	4650.65	3092.68	0.58858	0.0033905	0.02319	TRUE	5786.15	3283.11	0.81754	1.028e-14	2.7799e-13	TRUE	5578.56	3814.45	0.54842	7.8607e-05	0.00060467	TRUE	4072.25	3789.13	0.10396	0.31631	1	FALSE	3805.38	3152.87	0.27137	0.14512	0.59231	FALSE	4727.99	3346.06	0.49876	1.6957e-10	3.3353e-09	TRUE	4647.65
c108235_g1	0.2956	6.57327	-4.4749	0.0010108	0.015625	TRUE	0.278394	5.43158	-4.2862	0.0027765	0.040573	TRUE	0.258629	3.97155	-3.9407	0.025285	0.12627	FALSE	0.321603	32.4286	-6.6558	1.956e-17	6.2349e-16	TRUE	0.309213	13.4655	-5.4445	2.6173e-07	2.9143e-06	TRUE	6.32106	5.58333	0.17904	0.9362	1	FALSE	5.90648	4.05402	0.54295	0.62478	1	FALSE	7.33171	33.0501	-2.1724	5.2222e-08	8.1591e-07	TRUE	7.20566
c108243_g1	10.0419	9.14102	0.13561	0.90647	1	FALSE	9.45585	8.65734	0.12728	0.86516	1	FALSE	8.79678	2.54495	1.7893	0.034399	0.15911	FALSE	10.9444	1.90619	2.5214	0.0010275	0.0080249	TRUE	10.5512	17.8391	-0.75764	0.10992	0.31635	FALSE	8.79123	8.92868	-0.022382	1	1	FALSE	8.21083	2.59492	1.6618	0.051529	0.28378	FALSE	10.1973	1.94465	2.3906	0.0019315	0.014525	TRUE	10.0255
c108244_g1	22.8107	17.4459	0.38682	0.28861	0.94517	FALSE	21.4759	25.73	-0.26073	0.45894	1	FALSE	19.972	25.1069	-0.3301	0.51047	0.95821	FALSE	24.8478	59.2416	-1.2535	4.3644e-06	5.3414e-05	TRUE	23.9529	28.0593	-0.22828	0.52836	0.87216	FALSE	16.7634	26.4868	-0.65995	0.047188	1	FALSE	15.6683	25.5921	-0.70785	0.14754	0.59963	FALSE	19.4649	60.3659	-1.6329	3.3598e-09	5.9059e-08	TRUE	19.1316
c108249_g1	207.905	333.591	-0.68216	1.9562e-09	8.2184e-08	TRUE	195.757	273.968	-0.48494	0.00011802	0.0025606	TRUE	182.077	184	-0.015154	0.96402	1	FALSE	226.525	292.74	-0.36995	0.003716	0.024711	TRUE	218.36	292.727	-0.42285	0.004318	0.022079	TRUE	320.559	282.039	0.1847	0.0766	1	FALSE	299.567	187.572	0.67543	0.0016727	0.01627	TRUE	372.213	298.309	0.31932	0.0013938	0.010891	TRUE	365.883
c108255_g1	3.22503	8.04908	-1.3195	0.057561	0.38896	FALSE	3.03641	7.06725	-1.2188	0.085917	0.53499	FALSE	2.82657	8.1113	-1.5209	0.052787	0.22135	FALSE	3.5176	26.9781	-2.9391	3.8247e-09	6.7148e-08	TRUE	3.39588	10.5472	-1.635	0.011624	0.051964	FALSE	7.72956	7.27703	0.087036	1	1	FALSE	7.22676	8.25842	-0.19252	0.83644	1	FALSE	8.98234	27.4921	-1.6139	7.3132e-05	0.00075444	TRUE	8.82835
c108261_g1	16.251	30.9583	-0.9298	0.0047691	0.057437	FALSE	15.3021	31.6324	-1.0477	0.0064698	0.080659	FALSE	14.2371	52.4941	-1.8825	3.0533e-07	4.5652e-06	TRUE	17.7138	72.2146	-2.0274	1.0335e-13	2.6153e-12	TRUE	17.0814	141.325	-3.0485	1.7366e-35	8.356e-34	TRUE	29.7781	32.5678	-0.1292	0.67194	1	FALSE	27.8132	53.4767	-0.94314	0.00434	0.037027	TRUE	34.5321	73.5903	-1.0916	2.7656e-06	3.5339e-05	TRUE	33.9472
c108265_g1	0	0	NA	NA	NA	NA	0	0	NA	NA	NA	NA	0	0	NA	NA	NA	NA	0	11.4447	#NAME?	4.827e-07	6.708e-06	TRUE	0	0	NA	NA	NA	NA	0	0	NA	NA	NA	NA	0	0	NA	NA	NA	NA	0	11.6649	#NAME?	2.9048e-07	4.1939e-06	TRUE	0
c108267_g1	40.0508	16.9485	1.2407	3.279e-05	0.00073299	TRUE	37.7101	14.2433	1.4047	1.6168e-05	0.00042086	TRUE	35.0697	5.95722	2.5575	7.2237e-08	1.17e-06	TRUE	43.6294	0.882283	5.6279	3.8493e-24	1.7068e-22	TRUE	42.0493	0.327947	7.0025	2.7408e-24	9.0399e-23	TRUE	16.31	14.65	0.15486	0.82417	1	FALSE	15.2329	6.05891	1.3301	0.026715	0.17374	FALSE	18.9006	0.898554	4.3947	1.7976e-09	3.2354e-08	TRUE	18.578
c108270_g1	29.8162	22.0661	0.43426	0.17445	0.75312	FALSE	28.0741	21.5542	0.38127	0.21759	0.88044	FALSE	26.1084	22.5737	0.20987	0.55669	0.99628	FALSE	32.4805	26.1295	0.31389	0.25513	0.63819	FALSE	31.3024	12.4346	1.3319	0.00026733	0.0018558	TRUE	21.1964	22.1919	-0.066213	0.95755	1	FALSE	19.8102	22.9772	-0.21396	0.69841	1	FALSE	24.6247	26.6217	-0.1125	0.8674	1	FALSE	24.2074
c108284_g1	77.1768	51.2947	0.58936	0.005574	0.065541	FALSE	72.6691	49.1144	0.5652	0.0087332	0.10282	FALSE	67.5985	48.9932	0.46441	0.12492	0.42724	FALSE	84.1025	34.0477	1.3046	8.6406e-09	1.4649e-07	TRUE	81.0812	40.6603	0.99574	3.2308e-05	0.00026626	TRUE	49.2945	50.5461	-0.036173	0.95767	1	FALSE	46.0616	49.9284	-0.1163	0.75338	1	FALSE	57.2337	34.6949	0.72214	0.0024753	0.01808	TRUE	56.2636
c108292_g1	22.3603	11.3016	0.98441	0.017211	0.161	FALSE	21.0529	9.06165	1.2162	0.0038616	0.053292	FALSE	19.582	7.31813	1.42	0.0080268	0.048088	TRUE	24.3632	11.3621	1.1005	0.0049738	0.031801	TRUE	23.4889	4.23011	2.4732	9.6625e-07	1.0028e-05	TRUE	10.8501	9.32593	0.21839	0.70445	1	FALSE	10.1433	7.45629	0.444	0.49222	1	FALSE	12.6143	11.5767	0.12384	0.75734	1	FALSE	12.4004
c108301_g1	184.612	298.771	-0.69454	4.2161e-09	1.7075e-07	TRUE	173.826	271.304	-0.64227	6.3683e-07	2.1034e-05	TRUE	161.669	239.688	-0.56811	0.015429	0.083982	FALSE	201.133	284.154	-0.49852	8.1634e-05	0.0008084	TRUE	193.868	304.355	-0.65068	1.2764e-05	0.00011243	TRUE	287.083	279.284	0.039735	0.66595	1	FALSE	268.279	244.21	0.13561	0.49083	1	FALSE	333.374	289.612	0.20302	0.092491	0.3491	FALSE	327.716
c108302_g1	2915.62	5300.92	-0.86244	4.6318e-39	9.7925e-37	TRUE	2745.22	4593.92	-0.7428	5.8342e-22	7.0556e-20	TRUE	2553.55	3508.55	-0.45837	0.019433	0.099967	FALSE	3177.02	1113.69	1.5123	4.2627e-63	5.4711e-61	TRUE	3062.97	626.518	2.2895	1.7902e-86	2.4272e-84	TRUE	5094.82	4728.3	0.10771	0.083011	1	FALSE	4760.61	3575.29	0.41308	0.024436	0.16088	FALSE	5914.32	1135.05	2.3815	7.7752e-284	5.7604e-281	TRUE	5813.89
c108313_g1	1.04522	0	Inf	0.37812	1	FALSE	0.983931	0	Inf	0.42313	1	FALSE	0.915453	0	Inf	0.5254	0.96701	FALSE	1.13919	3.87333	-1.7656	0.13212	0.42007	FALSE	1.09939	0	Inf	0.35366	0.69545	FALSE	0	0	NA	NA	NA	NA	0	0	NA	NA	NA	NA	0	3.95108	#NAME?	0.0082781	0.051574	FALSE	0
c108316_g1	8.85591	14.4405	-0.70541	0.14696	0.69351	FALSE	8.33817	6.8742	0.27854	0.65687	1	FALSE	7.75407	10.8759	-0.48811	0.45663	0.91482	FALSE	9.64667	0.628199	3.9407	3.7602e-05	0.00039666	TRUE	9.29731	0	Inf	2.3649e-06	2.3262e-05	TRUE	13.8641	7.07718	0.97011	0.047068	1	FALSE	12.9607	11.0923	0.22459	0.70586	1	FALSE	16.1177	0.639423	4.6557	6.9461e-09	1.1844e-07	TRUE	15.8444
c108320_g1	27.8093	115.561	-2.055	5.2433e-22	5.5117e-20	TRUE	26.1827	112.63	-2.1049	5.0829e-22	6.1743e-20	TRUE	24.3504	113.493	-2.2206	2.8428e-08	4.8108e-07	TRUE	30.295	24.3313	0.31627	0.31854	0.72718	FALSE	29.204	0	Inf	3.0172e-18	7.5834e-17	TRUE	111.129	115.929	-0.061007	0.69316	1	FALSE	103.816	115.556	-0.15457	0.548	1	FALSE	128.907	24.7964	2.3781	1.7027e-29	7.8167e-28	TRUE	126.715
c108328_g1	2.05253	1.46858	0.48298	0.95924	1	FALSE	1.93238	2.32926	-0.26949	0.91011	1	FALSE	1.79775	5.17549	-1.5255	0.14878	0.47236	FALSE	2.23693	14.5444	-2.7009	5.3622e-05	0.00054999	TRUE	2.15781	10.0464	-2.219	0.0035852	0.01886	TRUE	1.40969	2.39787	-0.76638	0.69211	1	FALSE	1.31708	5.26808	-1.9999	0.092949	0.44011	FALSE	1.63974	14.8242	-3.1764	1.3111e-05	0.00015254	TRUE	1.61283
c108337_g1	683.489	553.578	0.30413	0.00064423	0.010523	TRUE	643.553	517.042	0.31578	0.001195	0.01978	TRUE	598.613	412.645	0.53672	0.010485	0.061285	FALSE	744.759	613.094	0.28067	0.0033203	0.022448	TRUE	717.985	548.494	0.38848	0.001985	0.011229	TRUE	532.167	532.401	-0.00063252	0.97344	1	FALSE	497.209	420.494	0.24177	0.22456	0.76249	FALSE	617.592	624.827	-0.016803	0.88207	1	FALSE	607.106
c108360_g1	72.7979	88.0098	-0.27377	0.14745	0.69426	FALSE	68.5423	92.5488	-0.43322	0.018537	0.18438	FALSE	63.7551	94.3005	-0.56473	0.039321	0.17792	FALSE	79.3215	79.0415	0.0051023	0.98886	1	FALSE	76.4751	177.111	-1.2116	6.6466e-10	9.6915e-09	TRUE	84.617	95.2152	-0.17024	0.28898	1	FALSE	79.0581	96.0723	-0.28121	0.27788	0.86651	FALSE	98.18	80.5609	0.28535	0.13434	0.44893	FALSE	96.5083
c108368_g1	112.016	89.2965	0.32702	0.046263	0.33437	FALSE	105.47	87.7125	0.26598	0.12633	0.67378	FALSE	98.095	77.5641	0.33879	0.19314	0.57523	FALSE	122.04	178.124	-0.54553	0.00039963	0.0034445	TRUE	117.634	99.7893	0.23735	0.19864	0.48578	FALSE	85.8401	90.2693	-0.072583	0.66883	1	FALSE	80.2027	79.0418	0.021034	0.94735	1	FALSE	99.6234	181.522	-0.86559	6.2075e-09	1.0622e-07	TRUE	97.9315
c108382_g1	0	11.7033	#NAME?	8.4569e-08	2.9017e-06	TRUE	0	3.3916	#NAME?	0.010683	0.12043	FALSE	0	469.4	#NAME?	3.4211e-80	3.5092e-77	TRUE	0	0	NA	NA	NA	NA	0	0	NA	NA	NA	NA	11.2509	3.49236	1.6878	0.007304	0.61775	FALSE	10.5109	478.747	-5.5093	2.6627e-53	1.935e-50	TRUE	13.057	0	Inf	7.6633e-09	1.3002e-07	TRUE	12.8362
c108405_g1	18.3513	15.608	0.2336	0.55147	1	FALSE	17.2795	15.5441	0.1527	0.72668	1	FALSE	16.0737	12.8531	0.32258	0.54477	0.98445	FALSE	19.9979	12.9336	0.62873	0.11372	0.37946	FALSE	19.2789	2.94508	2.7106	3.1555e-06	3.0502e-05	TRUE	15.0045	15.9947	-0.092196	0.89446	1	FALSE	14.0214	13.092	0.098947	0.92916	1	FALSE	17.4112	13.1765	0.40205	0.39376	0.8375	FALSE	17.1129
c108406_g1	60.4723	52.9107	0.19271	0.34974	1	FALSE	56.937	56.3281	0.015513	0.92201	1	FALSE	52.9534	53.5497	-0.016155	1	1	FALSE	65.88	73.0397	-0.14884	0.53322	0.92217	FALSE	63.5033	36.9903	0.77968	0.0014385	0.0084399	TRUE	50.885	58.0011	-0.18884	0.39425	1	FALSE	47.5341	54.5569	-0.1988	0.52145	1	FALSE	59.0204	74.4319	-0.33471	0.10458	0.37875	FALSE	58.0177
c108415_g1	1.30291	1.30095	0.0021729	1	1	FALSE	1.22684	0	Inf	0.2778	0.9692	FALSE	1.14093	1.82593	-0.67842	0.81513	1	FALSE	1.41934	7.38277	-2.3789	0.012647	0.069643	FALSE	1.36764	6.59152	-2.2689	0.021186	0.085998	FALSE	1.25508	0	Inf	0.2819	1	FALSE	1.17053	1.85973	-0.66793	0.78923	1	FALSE	1.44971	7.52131	-2.3752	0.0099292	0.059703	FALSE	1.42529
c108423_g1	0	8.35718	#NAME?	1.1546e-05	0.00028228	TRUE	0	3.41461	#NAME?	0.010596	0.11975	FALSE	0	410.415	#NAME?	1.089e-36	1.2447e-34	TRUE	0	0	NA	NA	NA	NA	0	0	NA	NA	NA	NA	8.03191	3.51043	1.1941	0.097271	1	FALSE	7.50593	418.757	-5.8019	7.9437e-24	6.8209e-22	TRUE	9.32397	0	Inf	2.1388e-06	2.7689e-05	TRUE	9.16487
c108434_g2	1.71902	5.33907	-1.635	0.08204	0.49023	FALSE	1.61851	3.37487	-1.0602	0.36617	1	FALSE	1.50597	2.85022	-0.92038	0.50804	0.95821	FALSE	1.87387	25.4919	-3.7659	2.0991e-10	4.1426e-09	TRUE	1.80764	147.801	-6.3534	1.6345e-27	6.1355e-26	TRUE	5.1233	3.46873	0.56267	0.53426	1	FALSE	4.79087	2.9121	0.71823	0.51943	1	FALSE	5.9601	25.9704	-2.1235	4.4925e-06	5.5838e-05	TRUE	5.85875
c108452_g1	2.69517	0	Inf	0.053826	0.37096	FALSE	2.53831	0	Inf	0.06396	0.44495	FALSE	2.36206	0	Inf	0.08912	0.32864	FALSE	2.9387	10.0588	-1.7752	0.011453	0.064081	FALSE	2.833	0	Inf	0.047102	0.16505	FALSE	0	0	NA	NA	NA	NA	0	0	NA	NA	NA	NA	0	10.2529	#NAME?	1.5701e-06	2.0692e-05	TRUE	0
c108459_g1	9.03776	8.31581	0.12011	0.91761	1	FALSE	8.51012	8.18608	0.056007	0.93185	1	FALSE	7.91323	6.22267	0.34673	0.62622	1	FALSE	9.8439	14.1525	-0.52375	0.3622	0.76496	FALSE	9.48363	2.76159	1.7799	0.011345	0.050891	FALSE	7.99311	8.43687	-0.07795	1	1	FALSE	7.46602	6.34306	0.23516	0.74672	1	FALSE	9.27924	14.4223	-0.63623	0.25741	0.66924	FALSE	9.12422
c108461_g1	387.98	411.603	-0.085271	0.6357	1	FALSE	365.303	441.796	-0.27428	0.038633	0.31787	FALSE	339.783	412.198	-0.27873	0.20547	0.59572	FALSE	422.739	1233.33	-1.5447	1.0764e-38	7.9287e-37	TRUE	407.544	951.343	-1.223	2.1956e-22	6.6571e-21	TRUE	395.284	454.658	-0.20189	0.34274	1	FALSE	369.506	419.855	-0.18429	0.47471	1	FALSE	459.351	1256.91	-1.4522	6.3368e-21	2.1949e-19	TRUE	451.534
c108467_g1	8.10991	9.08164	-0.16327	0.76452	1	FALSE	7.63674	11.8398	-0.63261	0.22133	0.88218	FALSE	7.10544	14.4166	-1.0207	0.077208	0.30294	FALSE	8.84044	23.3524	-1.4014	0.00089316	0.0070842	TRUE	8.52416	15.6648	-0.87789	0.069774	0.22443	FALSE	8.71558	12.1833	-0.48324	0.37536	1	FALSE	8.14933	14.6736	-0.84847	0.153	0.61594	FALSE	10.1378	23.8055	-1.2315	0.0030879	0.021929	TRUE	9.96574
c108469_g1	15.5221	22.4336	-0.53134	0.15726	0.71893	FALSE	14.6143	17.7416	-0.27975	0.54231	1	FALSE	13.5913	12.3369	0.13971	0.84026	1	FALSE	16.9092	21.5015	-0.34663	0.38988	0.79745	FALSE	16.2993	9.63559	0.75837	0.11261	0.3227	FALSE	21.5744	18.2786	0.23916	0.4967	1	FALSE	20.1509	12.5853	0.67911	0.15594	0.62481	FALSE	25.0258	21.9154	0.19147	0.5853	0.99228	FALSE	24.6036
c10846_g1	0	0	NA	NA	NA	NA	0	0	NA	NA	NA	NA	0	0	NA	NA	NA	NA	0	2.65442	#NAME?	0.049551	0.20811	FALSE	0	6.59152	#NAME?	0.00022507	0.0015853	TRUE	0	0	NA	NA	NA	NA	0	0	NA	NA	NA	NA	0	2.70524	#NAME?	0.044456	0.20148	FALSE	0
c108470_g1	0	0	NA	NA	NA	NA	0	0.659077	#NAME?	0.60225	1	FALSE	0	0.359511	#NAME?	0.9451	1	FALSE	0	11.5159	#NAME?	3.6529e-07	5.1561e-06	TRUE	0	12.3956	#NAME?	2.0171e-05	0.00017185	TRUE	0	0.677062	#NAME?	0.57337	1	FALSE	0	0.367598	#NAME?	0.93687	1	FALSE	0	11.7387	#NAME?	2.1674e-07	3.1716e-06	TRUE	0
c10847_g1	0	4.07771	#NAME?	0.0045044	0.054729	FALSE	0	1.42588	#NAME?	0.25406	0.94282	FALSE	0	117.812	#NAME?	4.2157e-26	2.7027e-24	TRUE	0	0	NA	NA	NA	NA	0	0.327947	#NAME?	1	1	FALSE	3.91866	1.47021	1.4143	0.18892	1	FALSE	3.66134	120.162	-5.0365	6.1403e-18	3.2999e-16	TRUE	4.55004	0	Inf	0.0019398	0.014568	TRUE	4.47327
c108490_g1	1.9767	0.31534	2.6481	0.2323	0.87492	FALSE	1.86142	0	Inf	0.11371	0.63383	FALSE	1.73144	0.390863	2.1472	0.39492	0.8437	FALSE	2.15401	35.5226	-4.0436	8.5903e-15	2.3333e-13	TRUE	2.07589	0	Inf	0.08007	0.24922	FALSE	0.301161	0	Inf	1	1	FALSE	0.282383	0.395415	-0.48572	1	1	FALSE	0.352515	36.2022	-6.6823	6.0609e-20	2.0127e-18	TRUE	0.346371
c108492_g1	5.41473	2.21994	1.2864	0.17909	0.7659	FALSE	5.09844	5.48806	-0.10624	0.96542	1	FALSE	4.74338	4.71048	0.010041	1	1	FALSE	5.90175	12.9673	-1.1357	0.038267	0.17065	FALSE	5.69116	7.94878	-0.48201	0.4976	0.84171	FALSE	2.13453	5.64867	-1.404	0.12178	1	FALSE	1.99397	4.80573	-1.2691	0.24196	0.79834	FALSE	2.47654	13.2173	-2.416	0.0003291	0.0029899	TRUE	2.43465
c108503_g1	8.02055	0.603649	3.7319	0.00042101	0.0072396	TRUE	7.55212	0	Inf	3.7004e-05	0.00089515	TRUE	7.02523	0.750374	3.2269	0.0055831	0.035546	TRUE	8.74042	51.8823	-2.5695	8.9173e-14	2.2678e-12	TRUE	8.42643	0	Inf	9.7638e-06	8.7644e-05	TRUE	0.578293	0	Inf	0.68684	1	FALSE	0.541056	0.763014	-0.49593	1	1	FALSE	0.674322	52.8859	-6.2933	4.3231e-28	1.9137e-26	TRUE	0.662986
c108521_g1	98.3443	106.579	-0.116	0.46485	1	FALSE	92.5974	106.515	-0.20202	0.25021	0.93613	FALSE	86.1309	72.7452	0.24368	0.38445	0.83246	FALSE	107.159	122.801	-0.19657	0.23594	0.60703	FALSE	103.308	43.9734	1.2323	2.8452e-08	3.5375e-07	TRUE	102.471	109.671	-0.097964	0.59651	1	FALSE	95.7298	74.1353	0.36881	0.15709	0.62807	FALSE	118.899	125.149	-0.073915	0.6789	1	FALSE	116.884
c108532_g2	61.4968	42.3139	0.53938	0.018816	0.17225	FALSE	57.9032	49.7113	0.22007	0.35923	1	FALSE	53.8578	42.7708	0.33253	0.3152	0.76004	FALSE	67.0062	36.0543	0.89413	0.00012831	0.0012264	TRUE	64.5945	40.0012	0.69137	0.0051077	0.025689	TRUE	40.6762	51.1491	-0.33052	0.15817	1	FALSE	38.0039	43.6296	-0.19916	0.54164	1	FALSE	47.2079	36.7367	0.3618	0.13817	0.45774	FALSE	46.4071
c108535_g1	8.51925	8.23651	0.048694	1	1	FALSE	8.02158	9.57849	-0.25591	0.66424	1	FALSE	7.46353	9.60061	-0.36327	0.59166	1	FALSE	9.28642	2.59345	1.8402	0.016077	0.084794	FALSE	8.95626	2.85253	1.6507	0.025415	0.10003	FALSE	7.90939	9.8598	-0.31799	0.63246	1	FALSE	7.39381	9.77314	-0.4025	0.59269	1	FALSE	9.1922	2.64346	1.798	0.014725	0.083243	FALSE	9.0358
c108541_g1	150.669	204.987	-0.44415	0.00055729	0.0092517	TRUE	141.868	163.784	-0.20725	0.13435	0.69185	FALSE	131.974	134.261	-0.024786	0.89641	1	FALSE	164.198	201.694	-0.29673	0.03519	0.15982	FALSE	158.314	134.119	0.23928	0.22485	0.52164	FALSE	197.027	168.572	0.22503	0.078231	1	FALSE	184.103	136.836	0.42807	0.061046	0.32625	FALSE	228.701	205.556	0.15393	0.20172	0.58302	FALSE	224.813
c108545_g1	1.34082	2.0523	-0.61413	0.85142	1	FALSE	1.26233	1.39764	-0.14691	1	1	FALSE	1.17408	2.54495	-1.1161	0.50116	0.95653	FALSE	1.4608	7.12679	-2.2865	0.016337	0.085952	FALSE	1.4086	9.1161	-2.6942	0.0019791	0.011199	TRUE	1.97992	1.43754	0.46184	0.93447	1	FALSE	1.84742	2.59492	-0.49018	0.74876	1	FALSE	2.2865	7.25978	-1.6668	0.042063	0.19438	FALSE	2.2471
c108549_g1	35.8402	58.6514	-0.71059	0.0031228	0.040244	TRUE	33.7457	35.3095	-0.065351	0.81046	1	FALSE	31.3908	42.7024	-0.44398	0.18703	0.5621	FALSE	39.0554	38.9283	0.0047015	0.96332	1	FALSE	37.6554	52.4107	-0.477	0.061355	0.20285	FALSE	56.4263	36.3264	0.63535	0.0091199	0.71349	FALSE	52.7023	43.5306	0.27584	0.41063	1	FALSE	65.4155	39.6854	0.72103	0.0057314	0.037634	TRUE	64.3035
c108558_g1	9.47512	17.4387	-0.88008	0.05059	0.3547	FALSE	8.92089	8.8734	0.0077016	1	1	FALSE	8.29878	7.57214	0.1322	0.96579	1	FALSE	10.3256	10.6101	-0.039214	0.98854	1	FALSE	9.95792	6.26357	0.66886	0.32641	0.66188	FALSE	16.7646	9.1466	0.87411	0.057857	1	FALSE	15.665	7.72913	1.0192	0.081192	0.39655	FALSE	19.454	10.8114	0.84752	0.051795	0.22646	FALSE	19.1218
c108570_g1	36.4278	50.8315	-0.48068	0.052216	0.36264	FALSE	34.2984	42.4144	-0.30641	0.25749	0.94718	FALSE	31.8998	44.6422	-0.48486	0.16171	0.50395	FALSE	39.6872	21.9328	0.85558	0.0043795	0.028524	TRUE	38.2568	18.7114	1.0318	0.0015061	0.0087849	TRUE	48.8639	43.6855	0.16162	0.50103	1	FALSE	45.6532	45.4903	0.0051561	0.99454	1	FALSE	56.711	22.3527	1.3432	4.7685e-07	6.6963e-06	TRUE	55.7496
c108586_g1	0.333515	0.992843	-1.5738	0.74362	1	FALSE	0.313874	2.39201	-2.93	0.14012	0.70401	FALSE	0.291783	5.05855	-4.1158	0.006941	0.042242	TRUE	0.363061	7.98862	-4.4597	0.0013153	0.0099709	TRUE	0.350175	11.5498	-5.0436	3.2639e-06	3.1478e-05	TRUE	0.952727	2.45765	-1.3671	0.37268	1	FALSE	0.891355	5.16203	-2.5339	0.033172	0.20248	FALSE	1.10808	8.14687	-2.8782	0.0064846	0.041715	TRUE	1.08877
c108588_g1	145.152	233.032	-0.68297	1.2954e-07	4.3189e-06	TRUE	136.667	213.103	-0.64088	5.9386e-06	0.00016747	TRUE	127.118	194.27	-0.6119	0.0097572	0.057405	FALSE	158.153	155.241	0.026809	0.87537	1	FALSE	152.468	185.555	-0.28334	0.10839	0.31304	FALSE	224.051	219.451	0.029926	0.77648	1	FALSE	209.318	197.972	0.080399	0.71712	1	FALSE	259.966	158.214	0.71645	7.1248e-09	1.2129e-07	TRUE	255.553
c108589_g1	42.6607	39.8816	0.097186	0.82712	1	FALSE	40.1693	36.4733	0.13925	0.65552	1	FALSE	37.3692	46.029	-0.3007	0.34676	0.80385	FALSE	46.4936	342.205	-2.8798	1.5214e-73	2.3355e-71	TRUE	44.8277	391.635	-3.127	3.831e-71	4.0198e-69	TRUE	38.2919	37.5425	0.028513	0.89885	1	FALSE	35.7985	46.9164	-0.39019	0.24883	0.81477	FALSE	44.5113	348.73	-2.9699	1.0907e-85	1.3707e-83	TRUE	43.7537
c10859_g1	18.8631	5.63461	1.7432	0.00054431	0.009061	TRUE	17.7613	0	Inf	1.427e-11	8.3254e-10	TRUE	16.5164	0.750374	4.4601	3.6273e-07	5.3378e-06	TRUE	20.5468	144.334	-2.8124	7.9357e-36	5.3103e-34	TRUE	19.7984	0	Inf	7.5159e-13	1.3871e-11	TRUE	5.39924	0	Inf	0.0085275	0.68419	FALSE	5.05276	0.763014	2.7273	0.060953	0.32586	FALSE	6.29279	147.116	-4.5471	3.2282e-61	2.8971e-59	TRUE	6.18522
c108605_g1	6.35297	10.7717	-0.76174	0.20977	0.83226	FALSE	5.98275	6.49289	-0.11805	0.95139	1	FALSE	5.56632	6.50505	-0.22484	0.80704	1	FALSE	6.92512	7.35929	-0.087728	1	1	FALSE	6.67556	3.64644	0.8724	0.28253	0.60909	FALSE	10.3622	6.69799	0.62953	0.30178	1	FALSE	9.67994	6.63764	0.54433	0.48406	1	FALSE	12.0135	7.49253	0.68113	0.21754	0.6065	FALSE	11.808
c108606_g1	11.7095	1.35501	3.1113	4.5337e-05	0.0009856	TRUE	11.0252	0	Inf	2.824e-07	9.8436e-06	TRUE	10.2557	0.390863	4.7136	5.8862e-05	0.00061115	TRUE	12.7597	73.0465	-2.5172	4.8461e-15	1.3366e-13	TRUE	12.3021	0	Inf	4.278e-08	5.2232e-07	TRUE	1.30313	0	Inf	0.27742	1	FALSE	1.21795	0.395415	1.623	0.68566	1	FALSE	1.51112	74.4666	-5.6229	3.6205e-27	1.5583e-25	TRUE	1.4848
c108615_g1	48.9628	41.858	0.22618	0.55038	1	FALSE	46.1043	39.8528	0.21022	0.61836	1	FALSE	42.8979	29.1984	0.55502	0.17149	0.5262	FALSE	53.3743	59.4499	-0.15553	0.56602	0.95003	FALSE	51.4726	148.806	-1.5316	4.8698e-15	1.0284e-13	TRUE	40.2445	41.0401	-0.028244	0.98941	1	FALSE	37.5987	29.7582	0.33739	0.35342	0.94976	FALSE	46.696	60.5824	-0.3756	0.11049	0.39414	FALSE	45.9029
c108624_g1	7.98263	12.2799	-0.62137	0.22887	0.87154	FALSE	7.51664	13.9927	-0.89651	0.079116	0.50794	FALSE	6.99208	14.9958	-1.1008	0.054641	0.22796	FALSE	8.69896	10.9505	-0.33208	0.55653	0.94224	FALSE	8.38547	5.20589	0.68775	0.31186	0.64881	FALSE	11.8052	14.405	-0.28714	0.58948	1	FALSE	11.0282	15.2802	-0.47046	0.4039	1	FALSE	13.7007	11.1634	0.29546	0.56316	0.98551	FALSE	13.4695
c108626_g2	2.52999	14.3125	-2.5001	0.00011453	0.0022702	TRUE	2.38273	13.1569	-2.4651	0.0021201	0.032305	TRUE	2.21555	21.0386	-3.2473	6.8843e-07	9.8402e-06	TRUE	2.75576	25.4302	-3.206	5.5921e-09	9.6507e-08	TRUE	2.65335	26.6389	-3.3276	1.8177e-09	2.5431e-08	TRUE	13.7599	13.5576	0.021369	1	1	FALSE	12.8551	21.4173	-0.73643	0.12338	0.53681	FALSE	15.9673	25.9211	-0.699	0.053602	0.23254	FALSE	15.6967
c108634_g1	1.85619	4.03076	-1.1187	0.5033	1	FALSE	1.74815	3.11907	-0.83528	0.61121	1	FALSE	1.62503	3.29532	-1.02	0.51183	0.95821	FALSE	2.02109	3.65673	-0.85542	0.64586	0.98817	FALSE	1.9451	22.2627	-3.5167	2.0633e-08	2.6028e-07	TRUE	3.88656	3.20909	0.27633	0.92008	1	FALSE	3.62692	3.35794	0.11117	1	1	FALSE	4.49177	3.72495	0.27006	0.88497	1	FALSE	4.41479
c108635_g1	12.2596	9.51766	0.36524	0.55833	1	FALSE	11.5438	15.8051	-0.45327	0.30345	1	FALSE	10.741	15.9688	-0.57212	0.24391	0.64451	FALSE	13.3643	4.61589	1.5337	0.011092	0.062413	FALSE	12.8886	2.11375	2.6082	0.00024354	0.0017044	TRUE	9.13925	16.269	-0.83197	0.076783	1	FALSE	8.54384	16.2882	-0.93087	0.083506	0.40431	FALSE	10.6221	4.70448	1.175	0.061398	0.25935	FALSE	10.4412
c108647_g1	9.2341	10.9663	-0.24804	0.72261	1	FALSE	8.69435	4.05068	1.1019	0.10601	0.60704	FALSE	8.08595	7.19272	0.16888	0.88351	1	FALSE	10.0597	2.73318	1.8799	0.010392	0.059291	FALSE	9.69635	4.59547	1.0772	0.093311	0.27969	FALSE	10.5409	4.16943	1.3381	0.035738	1	FALSE	9.8502	7.34502	0.42339	0.58625	1	FALSE	12.2343	2.78861	2.1333	0.0019636	0.014726	TRUE	12.0253
c108653_g1	53.9266	52.201	0.04692	0.85123	1	FALSE	50.7741	47.7784	0.087734	0.69574	1	FALSE	47.2226	53.4211	-0.17793	0.62485	1	FALSE	58.7504	71.2929	-0.27916	0.20868	0.56472	FALSE	56.632	105.437	-0.89669	2.191e-05	0.00018552	TRUE	50.1647	49.1885	0.028351	0.90051	1	FALSE	46.8775	54.3953	-0.21459	0.52412	1	FALSE	58.2439	72.6564	-0.31898	0.1318	0.44293	FALSE	57.2541
c108663_g1	0.673793	4.19852	-2.6395	0.1029	0.56676	FALSE	0.634576	4.55018	-2.8421	0.074271	0.48883	FALSE	0.590515	4.68759	-2.9888	0.026793	0.13263	FALSE	0.734674	5.50385	-2.9053	0.015252	0.08131	FALSE	0.708249	10.9045	-3.9445	3.2982e-05	0.00027135	TRUE	4.02403	4.69391	-0.22215	1	1	FALSE	3.76368	4.78313	-0.34581	0.83585	1	FALSE	4.68955	5.61022	-0.25861	0.90049	1	FALSE	4.61115
c108683_g1	27.4347	22.5147	0.28514	0.43174	1	FALSE	25.8306	18.3504	0.49327	0.17081	0.78852	FALSE	24.0267	15.672	0.61645	0.17358	0.53124	FALSE	29.8933	16.8247	0.82924	0.019932	0.10121	FALSE	28.822	13.4923	1.095	0.0043592	0.022268	TRUE	21.6465	18.8848	0.19691	0.59776	1	FALSE	20.222	15.9763	0.34	0.46746	1	FALSE	25.1179	17.1492	0.55058	0.12969	0.43806	FALSE	24.6928
c108687_g1	20.0916	6.44535	1.6403	0.00055463	0.009213	TRUE	18.9172	4.16991	2.1816	3.7033e-05	0.00089571	TRUE	17.6002	6.52794	1.4309	0.013739	0.07567	FALSE	21.8989	1.4533	3.9135	1.3934e-09	2.5504e-08	TRUE	21.1208	1.80451	3.549	1.5363e-08	1.9657e-07	TRUE	6.19973	4.29455	0.5297	0.50303	1	FALSE	5.79114	6.66024	-0.20173	0.83009	1	FALSE	7.18906	1.48099	2.2792	0.012742	0.074224	FALSE	7.06674
c108701_g1	46.6827	25.7059	0.86079	0.0019294	0.026926	TRUE	43.9549	29.337	0.5833	0.02905	0.25788	FALSE	40.882	23.9204	0.77322	0.03478	0.16047	FALSE	50.8618	33.6005	0.5981	0.017694	0.091916	FALSE	49.0274	32.49	0.59359	0.028417	0.10956	FALSE	24.7201	30.2113	-0.2894	0.41534	1	FALSE	23.0879	24.4015	-0.079828	0.9015	1	FALSE	28.6776	34.2384	-0.25569	0.50599	0.94122	FALSE	28.1955
c108708_g1	26.1178	12.0853	1.1118	0.0059165	0.068897	FALSE	24.5929	11.4762	1.0996	0.0066822	0.082692	FALSE	22.8816	13.0016	0.8155	0.096042	0.34849	FALSE	28.4696	19.5045	0.54561	0.18576	0.527	FALSE	27.4541	9.20704	1.5762	0.00026401	0.0018356	TRUE	11.6266	11.8076	-0.022288	1	1	FALSE	10.858	13.2701	-0.28942	0.61069	1	FALSE	13.4799	19.8856	-0.56091	0.16285	0.50781	FALSE	13.2522
c108711_g1	57.3673	51.1073	0.1667	0.47986	1	FALSE	54.0166	45.7956	0.2382	0.31871	1	FALSE	50.2431	37.7351	0.41302	0.18345	0.55371	FALSE	62.508	29.9775	1.0602	1.5314e-05	0.0001722	TRUE	60.2537	24.0769	1.3234	1.7299e-06	1.7362e-05	TRUE	49.1147	47.1486	0.058937	0.81418	1	FALSE	45.8946	38.4147	0.25666	0.39675	1	FALSE	57.0238	30.5417	0.90079	0.00021862	0.0020634	TRUE	56.0562
c108712_g1	18.5274	17.0226	0.12221	0.87399	1	FALSE	17.4433	17.5836	-0.01156	0.97485	1	FALSE	16.2256	5.46085	1.5711	0.0093845	0.055434	FALSE	20.1881	1.96526	3.3607	4.5911e-07	6.4013e-06	TRUE	19.4679	0.884849	4.4595	1.7408e-08	2.2125e-07	TRUE	16.349	18.0916	-0.14612	0.76463	1	FALSE	15.2813	5.56874	1.4563	0.015072	0.10819	FALSE	18.9973	2.00403	3.2448	1.2852e-07	1.9267e-06	TRUE	18.6751
c108715_g1	32.2785	54.8153	-0.764	0.0018918	0.026482	TRUE	30.3927	41.7396	-0.45769	0.08188	0.51714	FALSE	28.2737	33.9377	-0.26343	0.45576	0.91356	FALSE	35.1775	34.3442	0.034587	1	1	FALSE	33.9184	26.8304	0.3382	0.32922	0.665	FALSE	52.7184	42.9646	0.29516	0.22654	1	FALSE	49.2457	34.5987	0.50928	0.12603	0.53681	FALSE	61.1445	35.0067	0.80459	0.0009426	0.0077045	TRUE	60.106
c108720_g1	79.0511	136.397	-0.78695	1.1711e-05	0.00028606	TRUE	74.4336	107.989	-0.53686	0.0019011	0.029479	TRUE	69.2453	86.0031	-0.31267	0.2383	0.6373	FALSE	86.1535	61.2239	0.49282	0.020564	0.10389	FALSE	83.0697	31.6855	1.3905	1.4364e-08	1.8426e-07	TRUE	131.036	111.129	0.23773	0.11359	1	FALSE	122.469	87.627	0.48297	0.049882	0.27595	FALSE	152.201	62.3914	1.2866	4.002e-11	8.2638e-10	TRUE	149.612
[truncated: 24,270 more rows]
[truncated: 70 more columns]
